# Supplementary material for: Molecular mechanisms underlying the extreme mechanical anisotropy of the flaviviral exoribonuclease-resistant RNAs (xrRNAs)
Source: Nat Commun. 2020 Oct 30;11:5496. doi: 10.1038/s41467-020-19260-4 (PMC7603331; doi:10.1038/s41467-020-19260-4)
Supplement: Supplementary file 4 — Source Data [file 41467_2020_19260_MOESM4_ESM.xlsx]

## Sheet: figure 5a
Figure5a	figure5a	[Mg2+] (mM)	5'X								3'X
			dwell time(s)			mean dwell time(s)	standard error of the mean	dwell time(s)			mean dwell time(s)	standard error of the mean
		5 mM EDTA	0.676	0.714	0.706	0.7	0.01	1.125	1.373	1.242	1.25	0.07
		0.1	1.921	1.895	1.759	1.89	0.05				--	--
		0.5	6.244	7.244	7.565	7.02	0.4				--	--
		2	23.112	40.698	23.752	29.19	5.76				--	--
		5	66.665	63.817	52.478	60.99	4.33	1.832	2.375	2.105	2.1	0.16

## Sheet: figure5b
Figure 5b						5'-xrRNA1					3'-xrRNA1
		tertiary interaction	dwell time(s)			mean dwell time(s)	standard error of the mean	dwell time(s)			mean dwell time(s)	standard error of the mean
		WT	>300	>300	>300	>300		1.416	2.236	2.535	2.06	0.33
		X	66.665	63.817	52.478	60.99	4.33	1.832	2.375	2.105	2.1	0.16
		G3C	0.112	0.044	0.101	0.09	0.02	3.569	3.414	3.233	3.41	0.1
		PK2-mut	6.641	3.493	6.641	5.49	1	4.537	3.47	4.053	4.02	0.31
		X-_x001F_ P4	53.597	40.192	49.871	47.89	3.99	4.488	5.348	2.909	4.25	0.71

## Sheet: figure6b
figure6b
				#hbond map as function of time#Time(ns) residue1 to residue71
	time (ns)	force (pN)
	0	-0.008		0	0	1	4	2	2	2	3	3	3	3	2	2	3	2	0	0	2	3	2	2	4	4	1	4	2	1	3	2	3	0	4	3	3	3	1	2	1	2	3	1	2	2	1	3	1
	0.005	8.834		0.02	0	0	4	2	2	2	2	1	2	3	2	2	3	1	0	0	1	3	2	2	4	3	2	3	3	2	2	2	3	0	4	3	3	3	2	2	1	2	2	2	3	1	2	3	1
	0.01	-31.266		0.04	0	1	4	1	2	2	3	3	3	3	3	1	3	0	0	0	0	3	1	3	4	4	3	2	3	2	3	2	3	0	3	3	3	3	2	2	1	2	3	2	3	1	3	3	1
	0.015	43.139		0.06	0	1	4	2	2	1	3	2	3	2	3	2	3	1	0	0	1	3	2	3	2	3	3	4	3	2	3	2	2	0	3	3	3	3	1	1	0	2	3	2	3	2	3	3	0
	0.02	33.707		0.08	0	1	3	2	2	2	3	3	3	3	2	2	3	1	0	0	1	3	2	2	4	3	3	4	3	2	2	2	2	0	4	3	3	1	1	1	1	2	2	2	3	2	3	3	1
	0.025	106.652		0.1	0	1	3	2	2	2	3	3	3	2	3	2	3	0	0	0	0	3	2	3	3	3	3	4	3	2	3	1	2	0	3	3	3	3	2	1	1	1	3	2	3	2	3	3	1
	0.03	182.031		0.12	0	2	3	2	3	1	3	2	3	2	2	2	2	0	0	0	0	2	2	2	3	3	3	4	3	2	3	2	3	0	4	3	3	2	1	2	1	2	3	2	3	2	3	3	1
	0.035	87.929		0.14	0	2	3	1	2	2	3	3	3	3	3	2	3	2	0	0	2	3	2	3	3	2	3	2	2	2	3	2	2	0	2	3	2	3	1	1	1	2	3	2	2	1	3	3	0
	0.04	22.741		0.16	0	0	3	2	3	2	3	2	3	1	3	2	3	1	0	0	1	3	2	3	2	2	3	4	3	2	3	1	3	0	4	3	2	2	2	2	1	1	3	2	3	2	3	3	0
	0.045	154.153		0.18	0	1	2	2	3	2	2	3	2	3	3	1	3	1	0	0	1	3	1	3	3	3	3	4	3	1	3	2	2	0	3	2	3	2	2	1	1	2	3	1	3	2	3	2	1
	0.05	140.634		0.2	0	1	3	1	2	2	3	3	3	1	3	2	2	1	0	0	1	2	2	3	2	4	3	3	3	1	2	2	3	0	4	3	3	3	1	2	1	2	2	1	3	2	3	3	1
	0.055	46.28		0.22	0	1	2	2	1	2	3	3	2	3	3	1	3	2	0	0	2	3	1	3	3	2	3	4	3	2	3	1	3	0	3	3	3	3	2	2	1	1	3	2	3	2	3	2	1
	0.06	71.736		0.24	0	2	4	2	3	2	3	1	3	3	3	2	3	1	0	0	1	3	2	3	4	4	3	4	3	1	3	1	3	0	4	2	3	3	3	2	1	1	3	1	3	2	3	3	1
	0.065	106.682		0.26	0	1	2	1	3	2	2	3	2	2	3	2	3	0	0	0	0	3	2	3	2	3	3	3	3	2	2	2	2	0	4	2	3	3	1	2	1	2	2	2	3	2	3	2	1
	0.07	67.253		0.28	0	1	3	2	2	2	3	2	3	2	3	2	3	2	0	0	2	3	2	3	2	2	3	4	3	1	3	2	3	0	4	3	2	3	2	2	1	2	3	1	3	2	3	3	1
	0.075	79.63		0.3	0	0	3	2	2	2	3	2	3	3	2	2	3	3	0	0	3	3	2	2	3	4	2	3	3	2	3	2	3	0	4	3	3	3	3	2	1	2	3	2	3	1	2	2	1
	0.08	101.086		0.32	0	2	3	1	3	2	3	3	3	3	3	1	3	2	0	0	2	3	1	3	3	2	3	3	3	2	3	2	3	0	4	2	3	3	1	2	1	2	3	2	3	2	3	3	0
	0.085	-16.691		0.34	0	1	3	2	1	2	3	2	3	2	3	2	3	1	0	0	1	3	2	3	2	3	3	3	3	2	3	0	3	0	4	3	3	3	2	2	1	0	3	2	3	1	3	3	1
	0.09	10.61		0.36	0	1	4	2	2	2	2	3	3	3	3	2	3	2	0	0	2	3	2	3	3	4	2	4	3	2	3	2	3	1	4	3	4	3	3	2	1	2	3	2	3	2	2	3	0
	0.095	-56.205		0.38	0	2	3	2	3	1	3	3	3	3	3	2	3	1	0	0	1	3	2	3	3	2	3	4	3	2	3	1	3	0	4	2	3	2	2	2	1	1	3	2	3	2	3	3	0
	0.1	69.382		0.4	0	2	3	1	2	2	3	3	3	2	3	2	3	2	0	0	2	3	2	3	3	2	3	3	3	2	3	2	3	0	4	3	3	2	2	2	1	2	3	2	3	2	3	3	1
	0.105	-40.872		0.42	0	1	4	2	2	2	3	3	2	2	3	2	3	2	0	0	2	3	2	3	2	3	3	4	2	2	2	2	3	0	4	3	3	3	1	2	1	2	2	2	2	2	3	3	1
	0.11	46.898		0.44	0	1	3	2	2	2	3	3	3	3	3	2	3	1	0	0	1	3	2	3	4	3	3	4	3	1	3	2	2	0	2	2	2	2	0	2	1	2	3	1	3	2	3	3	1
	0.115	90.254		0.46	0	1	3	2	3	2	2	3	3	3	3	2	3	0	0	0	0	3	2	3	4	3	3	3	3	1	3	1	1	0	4	3	2	3	0	1	1	1	3	1	3	1	3	3	1
	0.12	94.64		0.48	0	1	2	2	2	2	3	2	3	3	3	2	3	1	0	0	1	3	2	3	4	3	3	4	3	1	3	2	3	0	4	3	3	3	2	2	0	2	3	1	3	2	3	2	1
	0.125	120.892		0.5	0	0	2	1	2	1	3	3	3	2	2	1	4	2	0	0	2	4	1	2	2	3	3	3	3	2	3	2	3	0	4	3	3	3	2	2	1	2	3	2	3	2	3	2	1
	0.13	221.396		0.52	0	1	3	1	2	2	3	1	3	3	2	1	2	1	0	0	1	2	1	2	3	3	2	3	3	2	3	2	3	0	4	2	3	2	2	2	1	2	3	2	3	2	2	3	1
	0.135	147.628		0.54	0	1	3	1	2	2	2	1	3	3	3	2	3	1	0	0	1	3	2	3	4	3	3	3	3	2	3	2	3	0	3	2	3	3	1	2	1	2	3	2	3	2	3	3	1
	0.14	94.918		0.56	0	0	3	2	2	2	2	3	3	3	3	2	3	1	0	0	1	3	2	3	4	2	3	4	3	2	3	2	2	1	4	3	4	3	3	1	1	2	3	2	3	2	3	3	1
	0.145	159.764		0.58	0	0	4	2	3	2	3	3	3	2	2	2	3	2	0	0	2	3	2	2	3	4	2	4	3	2	3	2	2	0	4	3	3	3	2	1	1	2	3	2	3	2	2	3	1
	0.15	140.631		0.6	0	1	4	2	2	2	2	3	2	3	2	1	3	1	0	0	1	3	1	2	4	3	2	4	3	2	3	2	2	0	2	3	2	3	1	2	0	2	3	2	3	2	2	3	0
	0.155	171.734		0.62	0	0	3	2	2	2	3	1	3	3	3	2	3	1	0	0	1	3	2	3	4	2	3	3	2	2	3	2	3	0	4	3	3	2	2	2	1	2	3	2	2	1	3	3	0
	0.16	206.783		0.64	0	1	3	2	2	2	2	3	3	2	2	1	3	2	0	0	2	3	1	2	2	4	2	4	2	2	3	1	3	1	4	3	2	2	3	2	1	1	3	2	2	2	2	2	1
	0.165	271.909		0.66	0	0	3	2	2	1	3	3	3	3	3	2	3	0	0	0	0	3	2	3	4	4	2	3	3	2	3	2	2	0	4	3	3	3	1	2	1	2	3	2	3	1	2	2	1
	0.17	159.611		0.68	0	0	3	1	3	2	3	2	2	3	2	2	3	1	0	0	1	3	2	2	3	2	3	3	3	2	3	2	2	0	5	3	3	3	2	1	1	2	3	2	3	2	3	3	1
	0.175	181.275		0.7	0	1	3	2	3	0	3	3	2	3	3	1	3	2	0	0	2	3	1	3	4	2	3	4	3	2	3	2	3	0	4	3	3	3	1	2	2	2	3	2	3	2	3	3	0
	0.18	191.015		0.72	0	2	3	1	3	2	3	3	2	2	3	2	3	2	0	0	2	3	2	3	3	2	3	3	3	2	3	2	3	0	4	3	3	3	1	2	0	2	3	2	3	2	3	3	1
	0.185	97.969		0.74	0	1	3	2	2	1	3	1	3	3	3	2	3	1	0	0	1	3	2	3	3	3	3	4	1	2	3	2	2	0	4	1	2	2	2	1	1	2	3	2	1	2	3	3	1
	0.19	176.313		0.76	0	1	3	2	3	2	3	2	2	3	3	2	3	0	0	0	0	3	2	3	4	3	3	4	2	2	3	2	3	0	4	2	3	2	1	2	1	2	3	2	2	2	3	3	1
	0.195	193.694		0.78	0	1	4	0	3	2	3	3	3	3	3	1	3	1	0	0	1	3	1	3	4	3	3	2	2	2	3	2	0	0	4	3	3	3	0	0	0	2	3	2	2	2	3	3	0
	0.2	153.7		0.8	0	1	3	2	3	2	3	3	3	2	3	2	3	1	0	0	1	3	2	3	3	2	2	4	3	1	3	2	3	0	3	2	3	3	1	2	1	2	3	1	3	2	2	3	1
	0.205	92.039		0.82	0	2	3	2	3	1	3	3	2	2	3	2	2	1	0	0	1	2	2	3	2	4	3	4	3	2	3	2	3	0	4	2	3	1	1	2	2	2	3	2	3	2	3	3	1
	0.21	64.978		0.84	0	1	4	2	2	2	3	3	3	3	3	2	3	1	0	0	1	3	2	3	4	3	3	3	3	1	2	2	3	0	3	3	3	3	2	2	1	2	2	1	3	1	3	3	1
	0.215	173.339		0.86	0	1	4	1	3	2	3	3	3	3	3	2	1	2	0	0	2	1	2	3	4	4	3	3	3	2	1	2	3	0	3	3	3	3	2	2	1	2	1	2	3	2	3	3	1
	0.22	250.48		0.88	0	1	4	1	3	2	3	3	0	3	3	2	3	0	0	0	0	3	2	3	3	3	3	3	2	2	3	2	2	0	3	3	3	3	2	1	1	2	4	2	2	2	3	3	0
	0.225	169.595		0.9	0	0	3	1	1	2	3	2	3	3	3	2	3	0	0	0	0	3	2	3	4	3	3	2	2	2	3	2	2	0	4	3	3	3	0	2	1	2	3	2	2	1	3	3	1
	0.23	92.479		0.92	0	1	3	1	3	2	3	2	3	3	2	2	2	1	0	0	1	2	2	2	3	3	3	3	3	2	3	2	3	0	3	2	3	3	2	2	0	2	3	2	3	2	3	3	1
	0.235	106.888		0.94	0	0	3	1	3	2	3	3	3	3	3	2	2	2	0	0	2	2	2	3	4	1	2	3	3	2	3	2	2	0	3	3	3	3	1	1	1	2	3	2	3	2	2	2	0
	0.24	121.107		0.96	0	1	3	1	3	2	3	2	3	3	3	2	3	2	0	0	2	3	2	3	4	3	3	3	3	2	3	2	2	0	4	2	3	2	2	1	0	2	3	2	3	2	3	3	1
	0.245	76.057		0.98	0	2	4	2	1	2	3	3	3	3	3	2	3	1	0	0	1	3	2	3	4	3	3	3	3	2	3	1	2	0	4	3	3	3	1	1	0	1	4	2	3	1	3	3	1
	0.25	189.397		1	0	1	3	2	3	2	2	3	3	3	3	1	3	2	0	0	2	3	1	3	3	2	2	4	2	2	2	2	2	0	4	2	3	3	2	1	0	2	3	2	2	2	2	3	0
	0.255	130.86		1.02	0	1	4	2	3	2	3	3	3	3	2	2	3	1	0	0	1	3	2	2	3	4	3	4	3	2	3	2	3	0	3	3	3	2	2	2	0	2	4	2	3	2	3	3	1
	0.26	198.769		1.04	0	1	3	0	3	2	3	3	3	2	2	2	3	1	0	0	1	3	2	2	3	2	3	2	3	2	3	3	3	0	3	3	3	1	2	2	0	3	4	2	3	2	3	3	0
	0.265	132.184		1.06	0	0	3	2	3	1	3	3	3	3	3	2	2	1	0	0	1	2	2	3	3	1	3	4	3	2	3	2	3	0	3	2	3	3	2	2	0	2	3	2	3	2	3	3	1
	0.27	107.51		1.08	0	0	3	1	1	2	3	3	3	2	3	2	3	1	0	0	1	3	2	3	3	3	3	3	2	2	3	2	3	0	4	2	3	3	1	2	0	2	3	2	2	2	3	3	1
	0.275	73.938		1.1	0	0	2	2	3	2	3	3	1	2	3	1	3	1	0	0	1	3	1	3	3	3	3	4	3	1	3	2	3	0	3	3	3	3	2	2	0	2	3	1	3	2	3	1	0
	0.28	267.815		1.12	0	0	3	1	3	2	3	3	3	3	3	2	2	1	0	0	1	2	2	3	3	2	2	2	3	2	3	2	2	0	3	2	3	3	2	1	0	2	3	2	3	1	2	3	1
	0.285	80.127		1.14	0	1	4	0	3	2	3	2	3	1	3	1	3	2	0	0	2	3	1	3	1	2	3	1	2	2	3	2	3	0	3	3	3	2	2	2	0	2	3	2	2	1	3	3	0
	0.29	165.156		1.16	0	1	4	2	3	2	3	3	2	2	3	2	3	1	0	0	1	3	2	3	3	2	3	4	3	2	3	1	3	0	2	1	3	3	2	2	0	1	3	2	3	2	3	3	1
	0.295	47.364		1.18	0	2	3	2	3	2	3	2	3	2	3	2	3	2	0	0	2	3	2	3	2	3	3	4	3	2	3	2	2	0	2	3	3	3	2	1	0	2	3	2	3	2	3	3	1
	0.3	130.535		1.2	0	1	3	2	3	2	3	3	2	3	3	2	3	0	0	0	0	3	2	3	3	3	2	4	3	2	2	1	3	0	3	3	3	2	1	2	0	1	3	2	3	2	2	3	1
	0.305	175.03		1.22	0	0	3	1	3	2	3	3	3	2	3	2	2	1	0	0	1	2	2	3	2	3	3	2	3	2	3	2	2	0	1	3	3	3	2	1	0	2	3	2	3	1	3	3	1
	0.31	106.728		1.24	0	0	4	2	3	2	3	2	1	3	3	2	3	2	0	0	2	3	2	3	3	4	3	4	3	2	3	2	3	0	3	3	2	1	2	2	0	2	3	2	3	2	3	3	1
	0.315	100.53		1.26	0	2	4	0	3	2	3	3	3	3	3	2	3	1	0	0	1	3	2	3	3	3	3	2	3	2	3	2	3	0	3	3	3	2	2	2	0	2	3	2	3	2	3	3	1
	0.32	142.338		1.28	0	2	4	1	2	2	3	3	3	3	3	2	3	1	0	0	1	3	2	3	3	4	2	3	3	1	3	2	3	0	3	3	3	3	2	2	0	2	3	1	3	2	2	3	1
	0.325	132.648		1.3	0	0	3	2	3	2	2	3	2	3	2	2	3	1	0	0	1	3	2	2	3	2	2	4	2	2	2	2	2	0	3	3	3	3	1	1	0	2	2	2	2	2	2	3	0
	0.33	168.126		1.32	0	2	2	2	3	2	3	3	3	3	3	2	3	1	0	0	1	3	2	3	3	2	3	3	3	2	2	2	3	0	3	3	3	3	1	2	0	2	2	2	3	1	3	2	1
	0.335	190.972		1.34	0	0	3	1	3	2	3	2	3	3	3	2	3	0	0	0	0	3	2	3	4	1	3	3	3	2	3	2	2	0	3	3	3	2	2	1	0	2	3	2	3	2	3	3	0
	0.34	52.835		1.36	0	0	3	2	3	1	3	3	3	3	3	2	2	1	0	0	1	2	2	3	3	2	3	4	3	1	3	2	2	0	3	1	3	3	0	2	0	2	3	1	3	2	3	3	1
	0.345	72.861		1.38	0	1	3	2	1	2	3	3	2	3	3	2	3	1	0	0	1	3	2	3	4	2	3	4	2	2	2	2	1	0	3	3	2	2	2	0	0	2	2	2	2	2	3	3	1
	0.35	247.919		1.4	0	0	3	0	3	2	3	2	3	3	2	2	3	2	0	0	2	3	2	2	3	2	3	1	3	1	3	2	2	0	3	3	3	3	1	2	0	2	3	1	3	1	3	2	1
	0.355	228.718		1.42	0	0	4	1	3	2	3	3	3	3	3	2	3	1	0	0	1	3	2	3	4	4	2	2	3	2	3	2	3	0	3	3	3	3	2	2	0	2	3	2	3	1	2	3	1
	0.36	160.571		1.44	0	0	3	0	3	2	3	2	3	2	3	2	2	1	0	0	1	2	2	3	3	2	2	2	2	2	3	2	3	0	3	3	3	3	1	2	0	2	3	2	2	2	2	3	1
	0.365	142.602		1.46	0	0	3	2	3	2	3	3	2	3	3	1	3	3	0	0	3	3	1	3	4	3	3	3	3	2	3	2	2	0	3	3	3	3	2	1	0	2	3	2	3	1	3	3	1
	0.37	141.695		1.48	0	0	3	2	1	2	3	2	3	3	3	1	3	2	0	0	2	3	1	3	4	2	3	3	2	2	3	2	2	0	2	3	2	3	0	2	0	2	3	2	2	1	3	3	1
	0.375	135.721		1.5	0	0	5	0	2	1	3	2	2	2	3	2	3	1	0	0	1	3	2	3	3	2	2	1	2	2	3	2	3	0	3	3	3	2	1	2	0	2	3	2	2	1	2	3	0
	0.38	134.601		1.52	0	0	3	1	3	1	3	3	2	2	2	1	3	2	0	0	2	3	1	2	3	3	3	3	3	2	3	2	2	0	3	2	3	3	1	2	0	2	3	2	3	2	3	3	1
	0.385	92.754		1.54	0	0	3	1	2	2	3	3	2	1	3	2	3	2	0	0	2	3	2	3	2	3	3	3	3	2	2	1	2	0	2	3	2	3	1	2	0	1	2	2	3	2	3	3	1
	0.39	132.02		1.56	0	1	4	0	3	2	3	3	2	2	3	2	3	2	0	0	2	3	2	3	2	2	3	2	3	1	3	2	3	0	3	3	3	3	2	2	0	2	4	1	3	2	3	3	0
	0.395	177.936		1.58	0	0	3	0	3	2	2	3	3	3	2	2	3	1	0	0	1	3	2	2	3	3	3	2	2	2	3	2	2	0	3	3	3	2	2	1	0	2	3	2	2	2	3	3	1
	0.4	117.652		1.6	0	2	2	2	2	2	3	3	2	3	2	1	3	1	0	0	1	3	1	2	4	2	3	4	2	2	2	2	1	0	3	3	3	3	1	1	0	2	3	2	2	2	3	2	0
	0.405	127.247		1.62	0	1	3	1	1	1	3	3	3	3	3	2	3	1	0	0	1	3	2	3	3	2	2	3	2	2	3	2	2	0	3	3	3	3	0	2	0	2	3	2	2	2	2	3	1
	0.41	131.212		1.64	0	2	4	1	3	1	3	3	3	2	3	2	3	2	0	0	2	3	2	3	3	4	3	3	2	2	2	2	2	0	2	2	3	3	2	1	0	2	3	2	2	2	3	3	1
	0.415	207.502		1.66	0	0	3	1	2	1	3	3	3	3	3	2	3	2	0	0	2	3	2	3	4	2	3	3	3	2	3	2	3	0	3	2	2	3	2	2	0	2	3	2	3	2	3	3	1
	0.42	17.532		1.68	0	0	2	1	2	2	3	3	3	3	3	2	3	3	0	0	3	3	2	3	3	3	3	3	2	2	3	2	3	0	3	3	3	3	1	2	0	2	3	2	2	2	3	2	1
	0.425	65.848		1.7	0	2	3	1	1	2	3	3	2	3	2	2	3	0	0	0	0	3	2	2	4	2	3	3	3	2	2	2	3	0	3	3	3	3	3	2	0	2	2	2	3	2	3	3	1
	0.43	107.655		1.72	0	1	4	1	2	2	3	1	3	3	3	1	3	1	0	0	1	3	1	3	3	4	3	2	1	1	3	2	3	0	3	3	3	3	1	2	0	2	3	1	1	1	3	3	0
	0.435	83.234		1.74	0	1	3	2	2	2	3	3	3	3	3	2	3	1	0	0	1	3	2	3	3	2	3	3	3	3	3	1	2	0	3	3	3	2	1	2	0	1	4	3	3	1	3	3	0
	0.44	78.814		1.76	0	1	3	2	3	2	3	3	3	2	3	2	3	2	0	0	2	3	2	3	3	2	3	3	2	2	2	2	3	0	2	3	2	3	1	2	0	2	2	2	2	1	3	3	1
	0.445	58.96		1.78	0	1	4	2	2	2	3	2	3	2	3	2	3	0	0	0	0	3	2	3	3	4	3	4	2	2	3	2	2	0	3	3	2	2	1	2	0	2	3	2	2	2	3	3	1
	0.45	174.192		1.8	0	0	3	2	2	2	3	3	3	3	3	3	3	1	0	0	1	3	3	3	4	2	2	3	2	2	3	2	2	0	3	3	2	1	1	1	0	2	3	2	2	1	2	3	1
	0.455	193.927		1.82	0	1	4	2	2	2	2	1	2	2	3	2	3	1	0	0	1	3	2	3	2	4	3	4	3	2	3	1	2	0	2	3	3	3	2	1	0	1	3	2	3	2	3	3	1
	0.46	142.217		1.84	0	2	3	2	3	2	3	2	2	2	3	2	3	1	0	0	1	3	2	3	2	1	3	4	2	1	3	2	2	0	3	3	2	3	2	2	0	2	4	1	2	2	3	3	0
	0.465	208.231		1.86	0	1	3	1	3	2	3	3	3	2	2	2	3	2	0	0	2	3	2	2	3	2	3	3	2	2	3	2	0	0	3	3	1	3	1	0	0	2	4	2	2	2	3	3	1
	0.47	138.333		1.88	0	2	4	1	2	2	3	1	2	3	3	2	3	2	0	0	2	3	2	3	3	3	3	3	3	1	3	2	2	0	3	3	3	3	1	2	0	2	4	1	3	2	3	3	1
	0.475	108.007		1.9	0	2	3	0	2	2	3	2	3	3	2	1	3	1	0	0	1	3	1	2	3	4	3	2	3	2	3	2	3	0	4	3	3	2	2	2	0	2	4	2	3	2	3	2	1
	0.48	184.748		1.92	0	1	3	0	3	2	3	2	3	3	3	2	3	1	0	0	1	3	2	3	4	3	3	2	2	2	3	2	3	0	3	2	3	3	1	2	0	2	3	2	2	2	3	3	1
	0.485	166.436		1.94	0	2	3	2	2	2	2	3	3	2	3	2	3	1	0	0	1	3	2	3	2	2	3	3	3	1	3	2	2	0	3	3	3	3	2	1	0	2	4	1	3	1	3	3	1
	0.49	126.491		1.96	0	1	3	2	3	2	3	2	3	3	3	2	3	1	0	0	1	3	2	3	4	4	3	3	3	2	3	1	3	1	4	3	3	3	2	2	0	1	3	2	3	1	3	3	1
	0.495	106.89		1.98	0	0	3	1	3	2	3	3	3	3	3	2	3	1	0	0	1	3	2	3	4	3	3	3	2	2	3	2	3	0	3	3	2	3	2	2	0	2	3	2	2	2	3	3	1
	0.5	169.512		2	0	0	2	2	3	2	3	3	3	2	3	1	3	2	0	0	2	3	1	3	2	3	3	4	3	2	3	1	1	0	3	3	3	2	0	1	0	1	3	2	3	2	3	2	1
	0.505	122.427		2.02	0	1	4	1	3	2	3	3	3	3	3	1	3	2	0	0	2	3	1	3	3	4	3	3	2	2	2	2	2	0	4	3	2	3	1	1	0	2	2	2	2	2	3	3	1
	0.51	147.88		2.04	0	2	3	2	3	2	3	2	3	3	3	1	3	0	0	0	0	3	1	3	4	3	3	4	2	2	3	2	2	1	4	3	2	2	2	1	0	2	4	2	2	2	3	3	1
	0.515	185.358		2.06	0	1	3	2	3	2	3	3	3	1	2	2	3	2	0	0	2	3	2	2	1	3	3	4	3	2	3	2	3	0	4	3	3	3	2	2	0	2	3	2	3	2	3	3	1
	0.52	159.966		2.08	0	1	4	1	2	2	3	3	3	2	3	2	3	2	0	0	2	3	2	3	3	3	3	3	3	1	3	2	2	0	4	3	3	3	1	2	0	2	3	1	3	2	3	3	1
	0.525	108.529		2.1	0	1	3	2	2	2	3	3	3	3	3	1	3	1	0	0	1	3	1	3	3	2	3	4	3	1	3	2	2	0	3	2	3	3	2	1	0	2	3	1	3	2	3	3	1
	0.53	46.177		2.12	0	0	3	1	3	2	3	3	3	3	3	2	2	1	0	0	1	2	2	3	3	3	3	3	3	2	3	2	3	0	3	3	2	0	1	2	0	2	3	2	3	2	3	3	1
	0.535	198.348		2.14	0	1	3	2	3	2	3	3	3	3	3	0	3	1	0	0	1	3	0	3	3	3	3	3	2	2	3	2	3	0	4	3	2	3	2	2	0	2	3	2	2	1	3	3	1
	0.54	138.14		2.16	0	1	3	1	3	2	3	3	3	3	3	1	3	3	0	0	3	3	1	3	4	3	3	2	2	2	3	2	2	0	3	3	3	3	2	1	0	2	3	2	2	1	3	3	1
	0.545	166.608		2.18	0	1	3	1	3	1	3	2	3	2	3	2	3	0	0	0	0	3	2	3	2	3	3	3	3	0	3	1	0	0	4	2	3	3	2	0	0	1	3	0	3	2	3	2	0
	0.55	143.865		2.2	0	1	3	2	3	2	3	2	3	3	3	2	3	2	0	0	2	3	2	3	3	3	3	4	1	2	3	2	2	0	4	3	3	3	1	2	0	2	3	2	1	2	3	3	1
	0.555	153.717		2.22	0	1	3	1	3	2	3	3	2	1	2	3	3	1	0	0	1	3	3	2	2	2	2	3	2	2	3	2	2	0	4	2	3	2	2	2	0	2	3	2	2	2	2	3	1
	0.56	52.134		2.24	0	1	3	2	3	2	3	3	1	3	3	2	3	1	0	0	1	3	2	3	3	1	3	4	2	2	3	1	3	0	4	3	3	2	2	2	0	1	3	2	2	2	3	3	1
	0.565	76.951		2.26	0	2	3	2	3	2	3	3	3	3	2	2	3	2	0	0	2	3	2	2	3	3	3	3	3	2	3	2	2	0	4	2	2	3	2	2	0	2	3	2	3	1	3	3	1
	0.57	99.471		2.28	0	0	3	2	3	2	3	3	3	1	3	2	3	2	0	0	2	3	2	3	2	3	1	3	2	2	3	2	3	0	4	2	3	3	1	2	0	2	3	2	2	1	1	3	1
	0.575	3.09		2.3	0	1	3	2	3	2	3	2	3	3	3	2	3	1	0	0	1	3	2	3	4	1	1	4	3	2	3	2	2	0	4	3	3	3	2	1	0	2	3	2	3	2	1	3	0
	0.58	93.799		2.32	0	0	2	1	3	2	3	3	3	1	3	1	3	0	0	0	0	3	1	3	1	2	3	2	2	2	3	2	3	1	3	3	4	3	1	2	0	2	3	2	2	1	3	2	1
	0.585	174.28		2.34	0	1	4	3	2	2	3	3	4	2	3	2	2	1	0	0	1	2	2	3	3	3	3	4	3	2	3	2	3	0	3	3	3	3	1	2	1	2	3	2	3	2	3	3	1
	0.59	211.445		2.36	0	2	4	2	3	2	3	3	3	2	2	2	2	1	0	0	1	2	2	2	3	3	3	3	3	1	3	2	3	0	4	3	3	3	2	2	1	2	4	1	3	2	3	3	1
	0.595	135.152		2.38	0	1	3	1	2	2	3	2	3	3	1	2	2	1	0	0	1	2	2	1	4	3	1	3	2	2	3	2	1	0	4	3	2	3	1	1	0	2	3	2	2	2	1	3	1
	0.6	125.446		2.4	0	2	2	2	3	2	3	3	3	2	3	2	3	1	0	0	1	3	2	3	2	4	3	4	3	0	3	1	3	0	4	3	3	2	1	2	0	1	4	0	3	2	3	2	1
	0.605	82.943		2.42	0	1	3	1	2	2	2	3	3	3	3	1	3	0	0	0	0	3	1	3	3	3	2	3	3	2	3	2	2	0	4	3	2	3	2	1	0	2	4	2	3	2	2	3	1
	0.61	100.619		2.44	0	1	3	1	2	2	3	3	3	3	3	2	3	1	0	0	1	3	2	3	4	3	2	2	3	2	3	1	2	0	3	3	3	3	1	2	0	1	3	2	3	1	2	3	1
	0.615	172.497		2.46	0	0	4	1	2	2	3	2	2	3	3	2	3	0	0	0	0	3	2	3	3	3	3	3	2	2	2	2	3	0	3	3	3	3	1	2	0	2	2	2	2	2	3	3	1
	0.62	194.355		2.48	0	2	3	2	2	2	3	3	3	3	2	2	3	2	0	0	2	3	2	2	4	4	3	4	3	1	3	2	3	0	4	3	3	3	2	2	0	2	3	1	3	2	3	2	1
	0.625	34.626		2.5	0	0	3	2	2	2	3	1	3	3	3	2	3	1	0	0	1	3	2	3	3	2	3	4	2	2	3	2	3	0	4	3	3	1	2	2	0	2	3	2	2	2	3	3	1
	0.63	192.135		2.52	0	0	3	2	2	2	3	0	3	3	3	2	3	1	0	0	1	3	2	3	3	3	2	4	3	2	2	2	2	0	3	2	3	3	2	1	0	2	2	2	3	2	2	3	1
	0.635	187.171		2.54	0	2	2	1	3	2	3	1	3	2	3	2	3	2	0	0	2	3	2	3	2	2	3	3	3	0	3	2	3	0	4	3	3	2	1	2	0	2	4	0	3	2	3	2	0
	0.64	45.51		2.56	0	1	4	2	2	1	3	3	2	3	3	2	3	1	0	0	1	3	2	3	3	3	3	4	2	2	3	2	2	0	3	3	3	3	1	2	0	2	3	2	2	2	3	3	0
	0.645	124.397		2.58	0	2	3	2	2	2	3	2	2	2	3	2	3	1	0	0	1	3	2	3	2	2	3	4	2	2	3	1	2	0	4	3	3	3	1	1	0	1	4	2	2	2	3	3	1
	0.65	39.632		2.6	0	1	4	1	3	2	3	3	2	2	3	2	3	0	0	0	0	3	2	3	2	3	3	2	3	2	3	2	3	0	2	3	3	3	2	2	0	2	3	2	3	1	3	3	1
	0.655	43.526		2.62	0	2	4	3	2	2	3	3	3	3	3	2	3	1	0	0	1	3	2	3	3	3	3	4	3	1	2	2	3	0	4	2	2	3	2	2	1	3	2	1	3	2	3	3	1
	0.66	24.783		2.64	0	2	2	1	3	2	3	3	3	3	3	2	3	0	0	0	0	3	2	3	3	2	2	3	3	2	3	2	3	0	4	0	2	3	1	2	0	2	4	2	3	2	2	2	0
	0.665	68.393		2.66	0	1	4	2	3	2	3	3	3	3	2	1	3	2	0	0	2	3	1	2	3	2	3	4	3	2	3	2	2	0	4	3	3	3	1	2	0	2	4	2	3	2	3	3	0
	0.67	163.984		2.68	0	0	3	2	3	2	3	3	3	3	3	1	3	1	0	0	1	3	1	3	3	3	3	4	3	2	3	2	3	0	4	3	3	3	2	2	0	2	3	2	3	2	3	3	1
	0.675	70.31		2.7	0	0	3	2	2	2	3	3	3	3	3	2	3	0	0	0	0	3	2	3	3	4	3	3	3	2	3	2	3	0	4	3	0	3	2	2	0	2	3	2	3	1	3	2	1
	0.68	69.006		2.72	0	0	3	1	2	2	2	3	2	3	3	2	3	1	0	0	1	3	2	3	4	3	2	3	3	2	2	2	2	0	4	3	3	2	1	2	0	2	2	2	3	2	2	3	1
	0.685	152.977		2.74	0	0	4	1	3	2	3	2	3	2	3	2	3	1	0	0	1	3	2	3	3	3	3	3	3	1	2	2	3	0	4	3	3	3	3	2	0	2	2	1	3	2	3	3	0
	0.69	65.875		2.76	0	1	3	1	2	2	3	3	3	2	3	2	3	1	0	0	1	3	2	3	3	3	3	3	3	2	3	2	3	0	4	3	3	3	2	2	0	2	4	2	3	2	3	2	0
	0.695	72.56		2.78	0	3	3	0	3	1	3	3	2	3	3	2	2	3	0	0	3	2	2	3	3	2	3	2	2	2	3	2	3	0	2	2	3	3	1	2	0	2	4	2	2	2	3	3	0
	0.7	107.517		2.8	0	0	3	3	3	2	3	3	3	3	0	2	3	0	0	0	0	3	2	0	4	1	3	4	3	2	3	2	2	0	4	3	3	2	2	1	1	2	3	2	3	2	3	3	0
	0.705	130.293		2.82	0	2	4	2	2	2	3	3	3	3	3	2	3	2	0	0	2	3	2	3	4	4	3	4	3	2	2	2	2	0	4	3	3	3	1	1	0	2	3	2	3	2	3	3	1
	0.71	43.975		2.84	0	1	4	2	3	1	1	3	3	3	2	1	3	3	0	0	3	3	1	2	3	4	2	3	2	2	3	2	3	0	3	3	3	3	2	2	0	2	3	2	2	1	2	3	1
	0.715	-22.324		2.86	0	2	4	1	3	2	2	1	3	3	3	2	3	1	0	0	1	3	2	3	3	3	3	3	3	2	3	2	2	0	3	2	3	3	3	1	0	2	4	2	3	2	3	3	0
	0.72	62.036		2.88	0	1	4	0	3	2	3	3	2	2	3	2	3	1	0	0	1	3	2	3	3	4	3	1	3	2	3	2	3	0	2	3	3	3	3	2	0	2	4	2	3	1	3	3	1
	0.725	-12.773		2.9	0	2	4	2	2	2	3	3	3	2	3	2	3	1	0	0	1	3	2	3	3	3	3	4	2	2	2	2	3	0	3	3	2	3	2	2	0	2	3	2	2	2	3	3	0
	0.73	3.544		2.92	0	2	4	2	2	2	2	1	3	2	1	2	3	1	0	0	1	3	2	1	3	3	3	2	3	2	3	2	3	0	3	3	3	2	1	2	1	2	4	2	3	1	3	3	1
	0.735	59.012		2.94	0	2	4	2	3	2	3	3	2	3	3	2	3	0	0	0	0	3	2	3	4	4	2	4	3	2	3	2	3	0	3	2	3	2	2	2	0	2	4	2	3	2	2	3	1
	0.74	93.362		2.96	0	0	4	2	3	2	3	1	3	2	3	2	3	1	0	0	1	3	2	3	3	4	3	3	3	2	3	2	3	0	3	3	3	3	2	2	1	2	3	2	3	2	3	3	1
	0.745	-0.279		2.98	0	1	4	0	2	2	2	3	3	3	3	2	3	0	0	0	0	3	2	3	4	4	3	2	3	1	3	1	2	0	3	3	2	3	1	1	0	1	3	1	3	2	3	3	1
	0.75	54.234		3	0	2	2	2	3	2	2	3	3	2	3	2	3	1	0	0	1	3	2	3	2	4	3	4	3	2	2	1	3	0	3	3	3	3	2	2	0	1	2	2	3	2	3	1	1
	0.755	92.076		3.02	0	1	4	1	3	2	3	3	3	3	3	2	3	2	0	0	2	3	2	3	3	4	3	3	3	2	3	2	2	0	3	3	2	3	0	2	0	2	3	2	3	2	3	3	1
	0.76	128.947		3.04	0	1	4	3	2	2	3	2	3	3	3	0	3	1	0	0	1	3	0	3	4	4	3	3	3	1	3	2	1	0	2	3	3	3	2	1	1	2	3	1	3	1	3	3	1
	0.765	91.562		3.06	0	1	4	2	3	1	2	3	3	2	2	2	3	2	0	0	2	3	2	2	2	4	3	3	2	2	2	2	3	0	3	3	3	3	2	2	1	2	2	2	2	2	3	3	1
	0.77	74.522		3.08	0	0	3	2	3	2	3	3	3	2	3	2	3	2	0	0	2	3	2	3	2	4	3	4	3	1	3	1	2	0	3	3	3	3	2	1	0	1	3	1	3	2	3	2	1
	0.775	172.774		3.1	0	0	4	2	1	1	3	3	3	3	3	1	3	1	0	0	1	3	1	3	4	1	3	4	3	2	3	2	3	0	3	3	3	3	2	2	0	2	3	2	3	2	3	3	0
	0.78	60.828		3.12	0	0	3	3	2	2	3	2	3	3	2	1	3	0	0	0	0	3	1	2	4	2	2	4	3	2	3	2	1	0	3	2	2	3	1	1	1	2	3	2	3	2	2	3	1
	0.785	228.505		3.14	0	1	3	1	3	2	3	3	3	3	2	2	3	2	0	0	2	3	2	2	4	4	3	3	2	1	3	2	1	0	3	3	3	3	1	1	0	2	3	1	2	2	3	2	1
	0.79	94.27		3.16	0	1	4	1	3	1	3	3	3	2	3	2	3	0	0	0	0	3	2	3	3	4	2	3	3	2	3	1	2	0	3	3	3	3	1	1	0	1	3	2	3	2	2	3	1
	0.795	147.083		3.18	0	1	4	2	3	2	3	3	3	3	3	2	3	3	0	0	3	3	2	3	3	3	3	4	3	2	3	2	3	0	2	3	2	2	1	2	0	2	3	2	3	2	3	3	1
	0.8	63.798		3.2	0	1	4	2	3	2	3	2	3	3	3	2	3	1	0	0	1	3	2	3	3	1	2	4	2	2	3	1	3	0	3	2	3	3	1	2	0	1	3	2	2	2	2	3	0
	0.805	76.978		3.22	0	2	4	2	3	2	3	2	2	2	3	2	3	1	0	0	1	3	2	3	2	4	1	4	3	2	3	2	2	0	3	3	3	3	2	2	0	2	3	2	3	2	1	3	1
	0.81	129.343		3.24	0	1	3	2	3	2	3	2	2	2	3	2	3	2	0	0	2	3	2	3	3	2	3	4	3	2	3	2	2	0	3	3	3	3	2	1	0	2	3	2	3	2	3	3	1
	0.815	137.667		3.26	0	1	3	2	3	2	3	3	3	3	3	2	3	0	0	0	0	3	2	3	4	4	3	4	3	2	2	2	3	0	3	3	3	3	1	2	0	2	2	2	3	2	3	2	1
	0.82	90.049		3.28	0	0	3	1	3	2	3	3	3	3	2	3	3	1	0	0	1	3	3	2	3	3	3	2	3	2	3	2	3	0	3	3	1	3	2	2	0	2	3	2	3	1	3	3	1
	0.825	121.571		3.3	0	0	3	2	2	1	3	3	3	3	2	2	3	2	0	0	2	3	2	2	3	1	3	3	2	2	2	2	2	0	3	3	3	3	1	1	1	2	2	2	2	2	3	3	0
	0.83	136.242		3.32	0	1	3	1	3	2	3	3	3	2	3	2	3	1	0	0	1	3	2	3	2	2	3	3	3	2	3	2	2	0	3	2	2	3	0	2	0	2	3	2	3	2	3	3	0
	0.835	92.742		3.34	0	0	3	1	3	2	3	3	2	1	3	1	3	1	0	0	1	3	1	3	2	4	3	2	3	2	3	2	2	0	3	3	3	3	1	2	1	2	3	2	3	2	3	2	1
	0.84	116.094		3.36	0	1	3	3	3	1	3	2	3	3	3	2	3	1	0	0	1	3	2	3	4	2	3	4	3	1	3	2	2	0	3	3	3	3	0	2	1	2	3	1	3	2	3	3	1
	0.845	86.231		3.38	0	1	3	2	2	2	4	3	3	2	3	2	1	3	0	0	3	1	2	3	3	2	2	4	3	1	3	1	2	0	3	2	2	3	1	1	0	1	3	1	3	2	2	3	1
	0.85	115.719		3.4	0	0	4	2	2	2	3	3	3	2	3	2	3	0	0	0	0	3	2	3	3	4	3	3	3	2	3	2	2	0	3	2	3	3	1	2	1	2	3	2	3	2	3	3	1
	0.855	75.045		3.42	0	2	4	2	2	2	2	3	3	2	3	2	3	1	0	0	1	3	2	3	3	4	2	4	3	1	2	1	3	0	3	3	3	3	1	2	0	1	2	1	3	2	2	3	1
	0.86	208.553		3.44	0	1	3	3	2	2	3	3	3	2	3	2	3	2	0	0	2	3	2	3	3	4	3	4	3	2	3	1	2	0	2	3	3	2	2	1	1	1	3	2	3	2	3	2	1
	0.865	21.454		3.46	0	1	4	2	3	1	3	3	3	2	3	2	3	1	0	0	1	3	2	3	2	3	3	3	3	2	3	2	2	0	3	3	3	2	2	1	1	2	3	2	3	2	3	3	1
	0.87	173.138		3.48	0	2	4	1	3	2	3	3	3	2	3	2	3	1	0	0	1	3	2	3	2	3	3	1	3	2	3	2	2	0	3	3	3	3	1	1	1	2	3	2	3	1	3	3	1
	0.875	160.983		3.5	0	1	4	3	3	2	3	3	3	2	3	2	3	0	0	0	0	3	2	3	2	4	3	4	2	2	3	2	2	0	2	3	3	3	1	2	1	2	3	2	2	2	3	3	1
	0.88	230.17		3.52	0	0	4	1	1	2	3	3	3	3	3	1	3	2	0	0	2	3	1	3	3	3	1	3	2	1	3	2	3	0	3	3	3	3	3	2	0	2	3	1	2	2	1	3	1
	0.885	142.683		3.54	0	0	3	0	3	2	2	2	3	3	3	2	3	1	0	0	1	3	2	3	4	2	3	0	3	1	3	1	1	0	3	3	3	3	1	0	0	1	3	1	3	0	3	3	0
	0.89	200.345		3.56	0	0	4	1	3	1	3	3	3	2	3	2	3	0	0	0	0	3	2	3	3	4	3	3	3	2	2	2	2	0	3	3	2	3	1	2	0	2	2	2	3	2	3	3	1
	0.895	175.458		3.58	0	0	4	2	3	1	3	3	3	3	2	2	3	2	0	0	2	3	2	2	4	2	3	3	3	2	3	1	3	0	3	3	3	3	2	2	0	1	3	2	3	1	3	3	0
	0.9	188.565		3.6	0	0	4	3	2	2	3	2	3	3	3	2	3	2	0	0	2	3	2	3	3	4	3	4	2	2	2	0	3	0	2	3	3	2	1	2	1	0	2	2	2	2	3	3	1
	0.905	124.471		3.62	0	1	4	2	3	2	3	3	2	2	3	2	2	1	0	0	1	2	2	3	2	2	3	4	3	2	2	2	2	0	3	3	3	2	2	1	0	2	2	2	3	2	3	3	1
	0.91	168.905		3.64	0	1	4	1	2	2	3	3	2	2	3	2	2	1	0	0	1	2	2	3	2	4	3	2	3	2	3	2	3	0	3	3	2	3	2	2	0	2	3	2	3	1	3	3	1
	0.915	200.866		3.66	0	1	4	2	2	2	3	3	3	3	3	2	3	2	0	0	2	3	2	3	4	2	3	4	3	2	3	2	3	0	3	3	3	3	2	2	0	2	3	2	3	2	3	3	0
	0.92	105.182		3.68	0	1	2	2	3	2	2	3	3	2	3	2	3	1	0	0	1	3	2	3	2	2	3	3	2	2	2	2	3	0	3	2	3	2	2	2	1	2	2	2	2	2	3	2	1
	0.925	105.204		3.7	0	0	3	2	3	2	3	3	2	3	2	2	3	2	0	0	2	3	2	2	4	4	3	4	2	2	3	2	3	0	2	3	3	3	2	2	0	2	3	2	2	2	3	2	1
	0.93	77.18		3.72	0	1	4	1	3	2	2	3	3	3	2	1	3	2	0	0	2	3	1	2	4	4	3	2	2	2	3	2	2	0	3	3	2	2	1	1	0	2	3	2	2	1	3	3	1
	0.935	152.062		3.74	0	2	3	1	2	2	3	3	3	3	3	2	3	1	0	0	1	3	2	3	4	2	3	3	3	2	2	1	2	0	3	3	3	2	2	1	0	1	2	2	3	2	3	3	1
	0.94	169.691		3.76	0	0	4	2	2	1	3	3	3	3	3	1	3	0	0	0	0	3	1	3	3	4	3	4	3	2	2	1	2	0	2	2	2	3	0	2	0	1	2	2	3	2	3	3	1
	0.945	228.701		3.78	0	1	3	1	3	2	3	3	2	3	3	2	3	1	0	0	1	3	2	3	4	3	3	3	3	2	3	2	2	0	2	3	3	3	1	1	0	2	3	2	3	2	3	3	1
	0.95	211.415		3.8	0	0	4	2	2	2	3	1	2	2	3	2	3	2	0	0	2	3	2	3	2	3	3	4	3	2	3	2	2	0	2	2	3	3	1	1	0	2	3	2	3	2	3	3	0
	0.955	257.751		3.82	0	2	4	2	3	2	3	3	3	3	3	2	3	2	0	0	2	3	2	3	4	3	3	4	2	1	2	1	3	0	3	2	3	3	2	2	0	1	2	1	2	2	3	3	0
	0.96	191.444		3.84	0	2	3	0	1	2	3	3	3	3	3	2	3	2	0	0	2	3	2	3	4	1	3	2	3	2	3	2	3	0	3	3	3	2	1	2	0	2	3	2	3	2	3	3	0
	0.965	144.817		3.86	0	1	4	1	2	2	3	3	3	3	3	2	3	1	0	0	1	3	2	3	4	2	3	2	2	2	3	2	2	0	3	3	2	3	2	1	0	2	3	2	2	1	3	3	1
	0.97	122.805		3.88	0	1	4	2	3	2	3	3	3	3	3	2	3	1	0	0	1	3	2	3	4	2	3	4	3	2	3	2	3	0	3	3	3	3	2	2	0	2	4	2	3	2	3	3	1
	0.975	200.707		3.9	0	0	2	1	3	2	3	3	2	3	3	2	2	2	0	0	2	2	2	3	3	3	2	3	2	2	2	2	3	0	2	3	3	3	1	2	0	2	2	2	2	2	2	2	1
	0.98	233.929		3.92	0	0	3	1	2	2	3	3	3	3	3	2	3	2	0	0	2	3	2	3	3	2	3	3	2	2	3	2	2	0	3	3	3	3	0	2	0	2	3	2	2	2	3	3	0
	0.985	131.326		3.94	0	0	3	1	3	2	3	3	3	2	3	2	3	0	0	0	0	3	2	3	3	3	3	3	3	1	2	2	3	0	3	3	3	1	1	2	0	2	2	1	3	2	3	3	1
	0.99	267.077		3.96	0	0	4	1	3	2	3	3	3	2	2	2	3	1	0	0	1	3	2	2	2	3	3	2	2	1	2	2	2	1	2	2	4	1	2	1	0	2	2	1	2	1	3	3	1
	0.995	191.646		3.98	0	0	3	2	2	2	3	3	3	2	3	2	3	0	0	0	0	3	2	3	3	2	3	4	3	2	2	2	3	0	3	3	3	3	3	2	0	2	2	2	3	2	3	3	1
	1	238.912		4	0	1	4	1	2	2	3	3	2	3	3	2	2	1	0	0	1	2	2	3	4	3	3	3	2	2	3	2	3	1	3	3	4	3	1	2	0	2	3	2	2	2	3	3	0
	1.005	110.63		4.02	0	0	3	2	3	2	3	3	3	3	3	2	3	1	0	0	1	3	2	3	3	3	3	4	3	2	3	1	3	0	3	3	3	2	1	2	0	1	3	2	3	2	3	2	1
	1.01	157.223		4.04	0	0	4	2	2	1	3	1	3	2	3	2	3	1	0	0	1	3	2	3	3	3	2	2	3	2	3	2	2	1	3	3	3	3	2	1	1	2	3	2	3	1	2	3	1
	1.015	97.803		4.06	0	1	4	2	2	2	3	2	2	2	3	2	3	0	0	0	0	3	2	3	3	4	3	3	3	2	3	1	2	0	3	2	2	3	2	1	1	1	3	2	3	2	3	3	1
	1.02	192.013		4.08	0	1	3	1	3	2	3	3	3	2	3	1	3	2	0	0	2	3	1	3	3	2	3	3	3	2	3	2	3	1	3	3	3	3	2	2	0	2	3	2	3	2	3	2	0
	1.025	217.48		4.1	0	1	4	2	3	2	3	3	3	2	3	2	3	2	0	0	2	3	2	3	3	5	3	4	3	2	3	2	1	1	4	3	4	3	2	1	0	2	3	2	3	2	3	3	1
	1.03	110.097		4.12	0	1	2	1	3	2	2	3	3	3	3	2	3	1	0	0	1	3	2	3	4	3	3	2	3	1	3	2	2	0	4	3	3	3	2	1	1	2	3	1	3	1	3	2	1
	1.035	153.499		4.14	0	1	3	2	3	2	3	2	2	2	2	1	3	1	0	0	1	3	1	2	2	4	3	3	3	2	2	2	3	0	4	3	3	3	3	2	1	2	2	2	3	2	3	3	0
	1.04	199.978		4.16	0	1	4	2	2	2	2	3	3	3	3	1	3	2	0	0	2	3	1	3	3	4	1	4	3	1	3	2	3	0	4	3	2	3	2	2	0	2	3	1	3	2	1	3	0
	1.045	183.431		4.18	0	1	4	1	1	2	3	3	3	3	3	2	3	2	0	0	2	3	2	3	3	5	3	3	3	2	2	2	2	0	4	2	2	2	2	1	0	2	2	2	3	2	3	3	1
	1.05	215.96		4.2	0	0	4	1	3	2	3	3	3	3	2	2	3	1	0	0	1	3	2	2	3	2	2	2	2	2	3	3	3	0	4	3	3	3	2	2	0	3	3	2	2	1	2	3	1
	1.055	148.679		4.22	0	0	3	2	3	2	3	3	3	2	3	1	3	1	0	0	1	3	1	3	2	2	3	3	3	2	3	2	1	0	5	3	2	3	1	0	0	2	3	2	3	1	3	3	0
	1.06	120.732		4.24	0	1	4	1	3	2	3	3	2	3	2	2	3	2	0	0	2	3	2	2	4	3	3	3	3	2	3	1	3	1	4	3	4	2	2	2	0	1	3	2	3	2	3	3	1
	1.065	96.927		4.26	0	0	4	0	3	2	3	3	3	2	3	2	3	0	0	0	0	3	2	3	3	4	3	2	3	2	2	1	2	0	4	3	2	3	1	2	0	1	2	2	3	2	3	3	1
	1.07	173.123		4.28	0	0	4	1	3	2	3	3	3	3	3	2	3	1	0	0	1	3	2	3	4	3	3	2	3	2	3	2	3	1	4	3	3	3	1	2	0	2	3	2	3	1	3	3	0
	1.075	107.551		4.3	0	0	3	2	2	1	3	1	3	3	2	2	3	1	0	0	1	3	2	2	3	5	3	3	2	2	3	2	2	0	4	3	3	3	1	1	0	2	3	2	2	1	3	2	1
	1.08	172.731		4.32	0	0	3	2	4	2	3	1	1	3	3	2	2	2	0	0	2	2	2	3	3	3	3	3	3	2	3	2	3	0	4	3	3	3	2	2	0	2	3	2	3	1	3	3	1
	1.085	152.998		4.34	0	1	3	2	3	2	4	0	3	3	3	2	2	2	0	0	2	2	2	3	3	2	3	4	3	2	3	1	3	0	4	3	3	3	2	2	0	1	3	2	3	2	3	3	1
	1.09	266.436		4.36	0	0	4	2	3	2	3	3	3	3	3	2	3	1	0	0	1	3	2	3	4	3	3	3	3	0	3	2	3	1	3	3	4	3	2	2	0	2	3	0	3	1	3	3	1
	1.095	253.625		4.38	0	1	4	1	2	1	3	3	3	3	3	1	3	2	0	0	2	3	1	3	4	3	3	2	3	2	2	2	3	0	4	3	2	3	1	2	1	2	2	2	3	1	3	3	1
	1.1	259.535		4.4	0	1	3	1	3	2	3	0	3	2	3	2	3	2	0	0	2	3	2	3	2	2	2	3	3	1	3	1	3	0	4	3	3	3	1	2	0	1	3	1	3	2	2	3	1
	1.105	220.151		4.42	0	0	3	2	3	2	3	3	3	3	3	1	3	1	0	0	1	3	1	3	4	4	3	4	3	2	3	2	3	0	4	3	3	2	2	2	0	2	3	2	3	2	3	2	1
	1.11	113.549		4.44	0	0	4	2	3	2	2	3	2	2	2	0	3	2	0	0	2	3	0	2	2	3	3	4	3	1	3	2	3	0	4	3	3	2	2	2	0	2	3	1	3	2	3	3	1
	1.115	185.668		4.46	0	0	4	1	3	2	2	3	3	2	3	1	3	1	0	0	1	3	1	3	2	2	3	2	2	1	1	2	1	1	3	3	4	3	0	1	0	2	1	1	2	1	3	3	0
	1.12	159.91		4.48	0	1	4	1	3	2	3	3	2	3	2	2	2	2	0	0	2	2	2	2	3	3	3	2	3	2	3	2	3	1	4	3	4	3	2	2	1	2	3	2	3	1	3	3	1
	1.125	156.699		4.5	0	0	2	2	3	2	3	3	2	1	3	2	3	2	0	0	2	3	2	3	2	2	3	4	3	2	2	1	3	0	3	2	2	3	1	2	0	1	2	2	3	2	3	2	1
	1.13	167.691		4.52	0	0	4	2	2	2	3	3	3	3	3	2	3	1	0	0	1	3	2	3	4	3	3	4	3	2	3	2	3	0	4	3	3	3	2	2	0	2	3	2	3	2	3	3	1
	1.135	248.653		4.54	0	0	4	1	3	2	3	3	3	3	2	2	3	1	0	0	1	3	2	2	3	2	3	2	3	1	3	2	3	0	4	3	3	3	1	2	0	2	3	1	3	1	3	3	0
	1.14	273.108		4.56	0	0	4	2	2	2	3	3	3	3	2	2	3	0	0	0	0	3	2	2	4	2	3	3	3	2	3	2	3	0	4	3	3	2	1	2	1	2	3	2	3	1	3	3	0
	1.145	318.515		4.58	0	0	4	1	3	2	3	3	3	3	3	2	3	2	0	0	2	3	2	3	3	3	3	3	3	1	3	2	3	0	4	2	3	3	2	2	0	2	3	1	3	2	3	3	0
	1.15	168.025		4.6	0	0	4	2	2	2	3	3	2	3	2	1	3	1	0	0	1	3	1	2	4	1	3	4	3	2	2	2	1	0	3	3	3	3	1	0	0	2	2	2	3	2	3	3	0
	1.155	144.177		4.62	0	0	3	2	3	2	3	3	3	3	3	2	3	2	0	0	2	3	2	3	3	2	3	4	3	2	3	1	2	1	4	3	3	3	1	1	1	1	3	2	3	2	3	3	0
	1.16	274.582		4.64	0	0	4	2	3	2	3	2	3	3	2	2	3	0	0	0	0	3	2	2	4	4	3	4	2	1	3	2	2	0	4	3	3	3	1	2	0	2	3	1	2	2	3	3	1
	1.165	278.97		4.66	0	0	3	2	3	2	2	3	3	3	3	2	3	0	0	0	0	3	2	3	3	2	3	3	2	2	3	3	3	1	4	2	3	3	1	2	0	3	3	2	2	1	3	3	1
	1.17	234.435		4.68	0	1	3	2	3	2	3	3	3	3	3	0	2	1	0	0	1	2	0	3	3	2	3	4	3	2	3	2	1	1	4	3	4	3	1	1	0	2	4	2	3	2	3	2	1
	1.175	205.207		4.7	0	0	3	2	2	2	3	3	3	3	3	1	3	1	0	0	1	3	1	3	3	3	3	4	3	2	2	2	3	1	4	3	4	3	2	2	0	2	2	2	3	2	3	3	1
	1.18	161.005		4.72	0	1	4	2	3	2	3	3	3	2	3	1	2	1	0	0	1	2	1	3	2	3	3	4	3	2	2	2	3	0	4	3	3	3	2	2	0	2	3	2	3	2	3	3	1
	1.185	92.992		4.74	0	0	4	2	2	2	2	3	3	3	3	2	3	0	0	0	0	3	2	3	3	3	3	4	3	2	3	2	2	0	4	3	3	2	1	2	0	2	3	2	3	2	3	3	1
	1.19	243.607		4.76	0	1	3	2	2	2	3	3	3	3	3	2	3	0	0	0	0	3	2	3	4	3	2	4	2	2	3	1	1	0	4	3	2	3	2	1	0	1	4	2	2	2	2	2	1
	1.195	226.373		4.78	0	0	4	2	3	2	2	3	3	2	3	2	3	2	0	0	2	3	2	3	3	4	3	4	3	2	2	0	1	1	4	3	4	3	1	1	0	0	2	2	3	2	3	3	1
	1.2	291.859		4.8	0	1	3	2	3	2	2	1	3	2	2	2	2	3	0	0	3	2	2	2	3	2	3	4	3	2	3	2	3	1	4	3	4	3	2	2	0	2	3	2	3	2	3	3	1
	1.205	186.475		4.82	0	1	2	1	3	2	3	3	3	2	3	2	3	1	0	0	1	3	2	3	2	1	3	3	3	2	3	1	2	1	4	3	4	3	1	2	1	1	3	2	3	2	3	2	0
	1.21	285.151		4.84	0	2	3	3	3	2	3	2	2	2	3	2	3	3	0	0	3	3	2	3	2	2	3	3	2	2	3	2	2	1	2	3	4	3	1	2	1	2	3	2	2	1	3	3	1
	1.215	180.81		4.86	0	1	4	2	2	2	1	2	2	3	3	2	2	0	0	0	0	2	2	3	4	3	3	4	3	2	3	1	3	0	3	3	2	3	2	2	1	1	3	2	3	2	3	3	1
	1.22	235.837		4.88	0	1	4	1	2	1	3	3	3	3	3	2	3	2	0	0	2	3	2	3	4	4	3	2	3	0	3	2	3	1	4	3	3	3	2	2	0	2	3	0	3	1	3	3	1
	1.225	148.727		4.9	0	1	4	3	3	2	3	3	3	3	3	2	2	1	0	0	1	2	2	3	4	3	2	3	2	2	3	2	3	1	4	3	3	3	1	2	2	2	3	2	2	1	2	3	1
	1.23	272.444		4.92	0	1	4	2	3	2	3	2	2	2	3	2	3	1	0	0	1	3	2	3	3	3	3	4	3	1	3	2	1	0	4	3	3	3	1	1	1	2	3	1	3	2	3	3	0
	1.235	294.985		4.94	0	1	4	2	3	2	3	3	3	3	3	2	3	1	0	0	1	3	2	3	3	2	3	4	3	2	3	2	2	1	5	3	4	3	2	1	1	2	3	2	3	2	3	3	1
	1.24	224.589		4.96	0	0	4	1	1	2	3	3	3	3	3	2	3	0	0	0	0	3	2	3	4	1	3	3	3	2	3	2	1	0	4	3	3	3	0	1	0	2	3	2	3	2	3	3	0
	1.245	197.656		4.98	0	1	4	2	3	2	3	3	3	2	2	0	3	1	0	0	1	3	0	2	3	2	3	4	2	2	2	2	3	0	4	3	3	3	1	2	0	2	2	2	2	2	3	3	1
	1.25	183.168		5	0	0	3	2	3	2	3	3	3	3	3	0	3	2	0	0	2	3	0	3	4	3	2	4	2	2	3	2	3	0	4	3	3	3	3	2	0	2	3	2	2	2	2	3	1
	1.255	203.059		5.02	0	1	4	2	3	2	3	3	3	2	2	1	3	2	0	0	2	3	1	2	2	3	3	4	1	2	3	2	3	0	4	3	3	3	2	2	0	3	3	2	1	2	3	3	0
	1.26	189.905		5.04	0	1	4	1	2	2	2	3	3	2	3	2	3	0	0	0	0	3	2	3	3	4	3	2	3	2	2	1	3	1	4	3	4	2	3	2	0	1	2	2	3	1	3	3	1
	1.265	114.409		5.06	0	0	3	1	3	2	3	2	3	3	3	2	3	0	0	0	0	3	2	3	3	4	3	2	3	1	3	2	2	0	4	3	3	3	1	2	0	2	3	1	3	1	3	2	1
	1.27	91.657		5.08	0	0	3	0	3	2	3	3	3	3	3	2	3	1	0	0	1	3	2	3	4	4	3	2	3	2	3	2	2	0	4	2	3	3	1	1	0	2	3	2	3	2	3	3	1
	1.275	126.311		5.1	0	0	4	2	3	2	2	3	3	3	3	2	3	1	0	0	1	3	2	3	4	3	3	4	3	1	2	2	2	0	4	3	3	3	1	2	1	2	2	1	3	2	3	3	1
	1.28	167.249		5.12	0	0	4	1	1	2	3	3	3	2	3	2	3	1	0	0	1	3	2	3	3	4	3	2	0	2	2	2	3	0	5	3	3	3	2	2	1	2	2	2	0	1	3	3	1
	1.285	160.15		5.14	0	0	4	2	2	2	3	3	3	2	3	2	3	2	0	0	2	3	2	3	3	4	2	3	2	2	3	1	3	0	4	3	2	3	2	2	0	1	3	2	2	1	2	3	1
	1.29	221.127		5.16	0	0	3	1	3	2	3	3	3	2	2	1	3	1	0	0	1	3	1	2	2	2	3	2	3	2	3	2	1	0	4	3	2	1	0	1	0	2	3	2	3	1	3	3	1
	1.295	162.921		5.18	0	0	3	2	2	2	3	1	3	1	1	2	3	2	0	0	2	3	2	1	2	2	3	2	3	2	3	2	1	1	5	3	4	2	1	0	0	2	3	2	3	0	3	3	1
	1.3	125.433		5.2	0	1	3	1	3	2	3	3	1	2	3	2	3	2	0	0	2	3	2	3	3	2	3	3	2	2	3	2	2	0	3	3	3	3	1	2	0	2	3	2	2	2	3	3	1
	1.305	248.884		5.22	0	0	4	1	2	2	2	3	3	3	3	2	3	1	0	0	1	3	2	3	4	4	3	2	3	2	3	1	3	1	3	2	4	3	2	2	0	1	3	2	3	1	3	3	1
	1.31	45.247		5.24	0	1	3	1	3	2	3	2	3	3	3	2	3	1	0	0	1	3	2	3	4	3	3	3	3	2	3	2	2	1	3	3	4	3	1	2	0	2	3	2	3	2	3	3	1
	1.315	162.176		5.26	0	1	4	1	3	2	3	3	2	3	2	2	3	1	0	0	1	3	2	2	3	4	3	3	3	1	3	2	2	0	3	3	2	3	1	2	0	2	3	1	3	2	3	3	1
	1.32	62.509		5.28	0	1	4	1	2	2	3	3	2	2	3	2	3	0	0	0	0	3	2	3	2	3	2	3	3	2	3	2	3	0	3	3	2	2	1	2	0	2	3	2	3	2	2	3	1
	1.325	229.354		5.3	0	0	4	0	2	2	3	3	3	3	3	2	3	3	0	0	3	3	2	3	3	4	3	2	3	2	3	2	3	0	3	3	3	2	2	2	0	2	3	2	3	2	3	3	1
	1.33	202.579		5.32	0	0	3	0	2	2	3	3	2	3	3	2	3	0	0	0	0	3	2	3	4	2	2	2	3	2	3	2	2	0	3	3	2	3	1	1	0	2	3	2	3	2	2	3	1
	1.335	102.799		5.34	0	0	3	2	2	2	3	3	3	3	3	2	3	1	0	0	1	3	2	3	3	4	3	4	3	1	3	1	2	1	4	3	4	3	1	2	0	1	3	1	3	2	3	2	1
	1.34	193.176		5.36	0	2	3	2	2	2	3	3	3	2	3	1	3	0	0	0	0	3	1	3	3	3	3	4	2	2	3	2	3	0	4	3	3	3	1	2	0	2	4	2	2	2	3	3	1
	1.345	149.796		5.38	0	2	3	0	2	2	2	3	3	3	3	2	3	1	0	0	1	3	2	3	3	3	2	2	3	2	2	2	2	0	3	3	3	3	0	2	0	2	3	2	3	2	2	3	1
	1.35	251.637		5.4	0	0	3	2	3	2	3	2	3	3	3	2	3	0	0	0	0	3	2	3	4	2	3	4	3	2	2	1	2	0	4	3	3	3	2	2	1	1	2	2	3	2	3	3	1
	1.355	145.973		5.42	0	2	3	0	3	2	3	2	3	3	3	1	3	2	0	0	2	3	1	3	4	2	3	2	3	1	3	2	2	1	3	3	4	3	2	2	1	2	3	1	3	2	3	3	1
	1.36	112.771		5.44	0	3	3	2	2	2	2	2	2	3	3	2	3	1	0	0	1	3	2	3	4	2	2	3	2	1	3	2	3	0	4	2	2	3	2	2	0	2	3	1	2	1	2	3	1
	1.365	237.797		5.46	0	2	3	1	3	1	3	3	3	3	3	2	3	0	0	0	0	3	2	3	3	2	2	3	3	1	3	2	3	0	3	2	3	2	2	2	0	2	3	1	3	2	2	3	0
	1.37	187.856		5.48	0	1	4	3	3	2	3	1	2	3	3	2	2	1	0	0	1	2	2	3	3	3	3	4	3	2	1	1	1	1	4	3	4	3	1	1	1	1	1	2	3	2	3	3	1
	1.375	244.419		5.5	0	1	3	2	3	2	3	3	2	2	2	1	3	1	0	0	1	3	1	2	2	3	3	4	2	2	3	1	2	0	3	3	3	2	1	2	1	1	3	2	2	2	3	3	1
	1.38	127.244		5.52	0	1	2	1	2	2	3	3	3	3	3	2	3	1	0	0	1	3	2	3	4	3	2	3	2	2	3	2	3	1	4	3	3	2	2	2	1	2	3	2	2	2	2	2	1
	1.385	138.523		5.54	0	0	3	1	3	2	2	3	3	2	3	2	3	2	0	0	2	3	2	3	3	3	1	3	3	2	2	1	2	1	4	3	3	3	3	1	0	1	2	2	3	2	1	3	1
	1.39	212.42		5.56	0	0	3	2	3	2	3	3	2	3	3	1	2	3	0	0	3	2	1	3	3	2	3	4	3	2	2	1	2	1	3	3	4	3	3	1	0	1	2	2	3	2	3	3	1
	1.395	190.06		5.58	0	0	3	2	3	2	3	2	3	3	3	2	3	2	0	0	2	3	2	3	3	3	3	3	3	2	3	1	3	0	3	3	3	3	2	2	0	1	3	2	3	1	3	3	1
	1.4	298.171		5.6	0	0	4	2	3	2	3	3	2	3	3	2	3	1	0	0	1	3	2	3	4	4	2	3	2	2	3	2	3	0	3	3	3	3	2	2	0	2	3	2	2	1	2	3	1
	1.405	153.753		5.62	0	0	3	1	3	1	3	3	3	3	2	2	3	2	0	0	2	3	2	2	3	1	2	2	3	1	2	2	3	0	2	3	3	3	3	2	0	2	2	1	3	1	2	3	0
	1.41	216.163		5.64	0	0	3	2	3	2	3	3	3	3	3	2	3	0	0	0	0	3	2	3	4	3	3	4	3	1	2	2	3	0	3	3	3	1	2	2	0	2	2	1	3	2	3	3	1
	1.415	223.978		5.66	0	0	3	1	3	2	2	3	3	3	3	2	3	0	0	0	0	3	2	3	3	2	3	3	3	2	3	0	3	0	2	2	3	3	1	2	0	0	3	2	3	2	3	3	1
	1.42	215.448		5.68	0	0	3	2	3	1	3	3	3	3	3	0	3	1	0	0	1	3	0	3	4	2	3	4	3	2	3	1	3	0	2	3	3	3	2	2	0	1	3	2	3	2	3	3	0
	1.425	87.75		5.7	0	0	3	2	2	2	3	3	3	3	3	2	3	1	0	0	1	3	2	3	3	1	3	4	3	2	3	2	3	0	3	2	3	3	2	2	0	2	3	2	3	2	3	3	0
	1.43	139.697		5.72	0	1	3	2	3	2	3	3	3	3	3	2	2	1	0	0	1	2	2	3	4	2	3	4	3	2	3	2	3	0	3	3	3	2	1	2	0	2	4	2	3	2	3	3	1
	1.435	191.598		5.74	0	1	3	2	2	2	3	3	3	3	3	2	2	1	0	0	1	2	2	3	3	3	3	3	3	2	3	1	2	0	3	3	3	3	2	1	0	1	3	2	3	1	3	3	1
	1.44	158.721		5.76	0	0	2	2	2	2	3	2	2	3	3	1	3	1	0	0	1	3	1	3	3	3	0	3	2	2	3	2	3	0	3	2	3	1	2	2	0	2	3	2	2	1	0	2	1
	1.445	192.447		5.78	0	1	3	2	3	2	3	3	3	2	3	2	3	1	0	0	1	3	2	3	2	3	2	3	3	2	3	1	3	1	3	3	3	3	3	2	1	1	3	2	3	1	2	3	1
	1.45	180.278		5.8	0	1	2	1	3	0	3	3	2	3	3	0	3	0	0	0	0	3	0	3	3	3	3	2	3	2	3	1	2	0	3	3	1	3	1	1	1	1	3	2	3	1	3	2	1
	1.455	223.129		5.82	0	1	2	1	3	1	2	3	3	3	3	1	3	1	0	0	1	3	1	3	3	1	3	2	3	1	3	2	3	0	2	3	3	3	2	2	1	2	3	1	3	1	3	2	0
	1.46	137.263		5.84	0	0	3	2	3	2	3	2	3	3	3	1	2	0	0	0	0	2	1	3	3	4	3	3	0	2	3	1	2	0	3	3	1	3	2	1	2	1	3	2	0	1	3	3	1
	1.465	166.678		5.86	0	1	3	2	3	2	3	3	3	3	3	2	2	0	0	0	0	2	2	3	3	2	3	4	3	2	3	2	2	0	3	2	3	3	2	1	0	2	3	2	3	2	3	3	0
	1.47	152.131		5.88	0	1	4	1	2	2	3	2	3	3	3	1	3	2	0	0	2	3	1	3	3	5	2	3	3	2	2	2	2	0	2	3	3	3	2	1	1	2	2	2	3	2	2	3	1
	1.475	168.97		5.9	0	1	2	2	3	1	2	3	1	3	3	1	3	1	0	0	1	3	1	3	4	2	3	4	3	2	3	2	3	0	3	3	3	3	2	2	1	2	3	2	3	2	3	2	1
	1.48	139.516		5.92	0	1	3	2	2	1	3	3	3	2	3	1	2	2	0	0	2	2	1	3	2	4	2	3	3	2	3	2	3	0	3	3	1	3	2	2	1	2	3	2	3	1	2	3	1
	1.485	136.583		5.94	0	1	3	2	2	1	3	3	3	2	2	2	2	1	0	0	1	2	2	2	3	2	3	3	3	2	3	2	3	0	3	3	3	3	2	2	0	2	3	2	3	1	3	3	1
	1.49	142.328		5.96	0	1	3	2	3	1	3	3	3	3	3	1	3	2	0	0	2	3	1	3	3	2	3	4	2	2	3	1	3	0	3	2	3	3	2	2	0	1	3	2	2	2	3	3	0
	1.495	179.544		5.98	0	1	3	1	3	1	3	3	3	3	2	2	3	1	0	0	1	3	2	2	4	2	3	3	3	2	3	2	2	0	3	3	3	3	3	1	0	2	3	2	3	2	3	3	1
	1.5	257.792		6	0	0	1	2	2	2	3	3	2	3	3	2	3	1	0	0	1	3	2	3	3	3	3	4	3	2	2	2	3	0	3	3	2	3	2	2	0	2	2	2	3	2	3	1	1
	1.505	163.321		6.02	0	0	3	2	3	2	3	3	3	3	3	2	3	0	0	0	0	3	2	3	3	4	3	4	2	2	2	2	2	0	3	3	3	1	2	1	2	2	2	2	2	2	3	3	1
	1.51	153.151		6.04	0	0	3	2	3	2	3	2	3	2	3	2	3	1	0	0	1	3	2	3	3	3	2	4	3	2	2	2	3	0	3	3	3	3	1	2	1	2	2	2	3	2	2	3	1
	1.515	272.326		6.06	0	0	2	1	3	2	3	3	3	2	3	2	3	1	0	0	1	3	2	3	3	3	3	2	3	2	3	2	3	0	3	3	3	1	1	2	0	2	3	2	3	1	3	2	1
	1.52	223.906		6.08	0	0	4	2	3	2	3	2	3	2	3	1	3	0	0	0	0	3	1	3	2	4	3	3	3	2	2	2	2	0	2	3	3	3	1	1	0	2	2	2	3	1	3	3	1
	1.525	207.158		6.1	0	0	4	1	3	1	3	3	3	2	3	1	3	0	0	0	0	3	1	3	2	4	3	2	3	1	3	2	3	0	3	2	3	3	2	2	0	2	3	1	3	1	3	3	1
	1.53	154.272		6.12	0	0	3	2	1	2	3	3	3	2	3	2	3	2	0	0	2	3	2	3	3	3	3	4	3	1	3	2	2	0	3	2	3	3	1	1	0	2	3	1	3	2	3	3	1
	1.535	211.067		6.14	0	0	4	1	2	2	3	3	3	3	3	2	3	2	0	0	2	3	2	3	4	3	2	3	3	2	3	2	3	0	3	3	3	3	1	2	1	2	3	2	3	2	2	3	1
	1.54	206.195		6.16	0	0	3	1	2	2	3	2	3	2	2	2	3	2	0	0	2	3	2	2	3	2	2	2	3	2	3	2	3	0	2	3	3	3	1	2	1	2	3	2	3	1	2	3	1
	1.545	144.853		6.18	0	0	3	2	3	2	3	2	2	1	3	2	2	2	0	0	2	2	2	3	1	2	3	4	3	1	2	2	2	0	3	3	3	3	2	2	0	2	2	1	3	2	3	3	0
	1.55	165.59		6.2	0	0	3	2	3	2	3	3	3	2	2	2	3	1	0	0	1	3	2	2	3	2	3	4	2	2	3	2	2	0	3	3	3	2	1	2	1	2	3	2	2	2	3	3	1
	1.555	175.436		6.22	0	0	3	2	3	2	3	2	3	3	3	2	3	1	0	0	1	3	2	3	3	0	3	3	3	2	2	2	2	0	3	3	3	3	3	1	0	2	2	2	3	1	3	3	0
	1.56	138.075		6.24	0	1	3	2	3	1	3	3	2	1	3	2	3	1	0	0	1	3	2	3	1	2	3	4	3	1	3	2	3	1	3	3	4	3	2	2	2	2	3	1	3	2	3	3	1
	1.565	250.781		6.26	0	1	3	2	3	2	3	3	3	2	3	2	3	0	0	0	0	3	2	3	2	2	3	3	3	2	3	2	1	1	1	2	3	3	1	1	2	2	3	2	3	1	3	3	0
	1.57	227.479		6.28	0	1	4	1	3	2	3	3	3	2	3	2	3	2	0	0	2	3	2	3	3	2	2	3	3	2	3	2	1	0	3	3	3	3	2	0	1	2	3	2	3	2	2	3	0
	1.575	168.738		6.3	0	1	2	2	2	2	3	2	3	2	3	2	3	2	0	0	2	3	2	3	3	3	3	3	3	2	3	1	2	0	3	3	3	3	2	1	1	1	3	2	3	1	3	2	1
	1.58	223.707		6.32	0	1	3	1	3	2	3	3	2	3	3	1	2	1	0	0	1	2	1	3	3	2	3	3	2	2	3	2	3	0	1	3	3	3	2	2	0	2	3	2	2	2	3	3	1
	1.585	250.421		6.34	0	1	3	1	3	2	3	3	3	3	3	2	3	2	0	0	2	3	2	3	4	2	1	2	3	1	3	1	2	0	3	3	3	3	2	1	2	1	3	1	3	1	1	3	1
	1.59	263.604		6.36	0	0	3	2	3	2	3	3	3	2	3	2	3	2	0	0	2	3	2	3	2	2	3	3	3	2	3	2	2	0	3	2	3	3	2	1	1	2	3	2	3	1	3	3	0
	1.595	315.886		6.38	0	1	3	1	3	1	2	3	3	3	3	2	3	1	0	0	1	3	2	3	4	2	3	2	3	0	2	1	2	0	3	3	3	3	2	1	3	1	3	0	3	1	3	3	1
	1.6	250.017		6.4	0	1	3	0	3	2	3	3	3	2	3	2	3	1	0	0	1	3	2	3	2	2	3	1	3	2	3	2	3	0	2	2	3	3	2	2	2	2	3	2	3	1	3	3	0
	1.605	308.574		6.42	0	2	4	1	3	2	3	3	3	2	3	2	3	1	0	0	1	3	2	3	2	4	3	2	3	1	2	2	3	0	3	2	2	3	2	2	2	2	3	1	3	1	3	3	1
	1.61	281.335		6.44	0	1	4	1	2	2	3	2	3	2	3	1	3	2	0	0	2	3	1	3	2	2	2	2	3	2	2	2	3	0	3	3	3	3	1	2	1	2	2	2	3	1	2	3	1
	1.615	289.356		6.46	0	1	4	1	3	1	2	3	3	3	3	1	3	1	0	0	1	3	1	3	3	3	2	3	3	1	3	2	1	0	3	3	3	2	1	1	1	2	4	1	3	2	2	3	0
	1.62	133.679		6.48	0	1	4	1	3	2	3	2	3	3	3	2	3	2	0	0	2	3	2	3	3	4	3	3	3	2	3	2	3	0	2	3	3	3	2	2	1	2	3	2	3	2	3	3	1
	1.625	273.522		6.5	0	1	4	1	3	2	3	3	3	2	3	2	3	3	0	0	3	3	2	3	2	3	2	3	3	2	3	2	3	0	3	3	3	3	2	2	1	2	3	2	3	2	2	3	1
	1.63	255.844		6.52	0	0	2	2	3	2	3	3	3	3	3	2	2	2	0	0	2	2	2	3	4	2	3	4	2	2	3	2	3	0	3	3	3	3	2	2	2	2	3	2	2	2	3	2	0
	1.635	260.843		6.54	0	1	2	1	2	0	3	3	3	3	3	2	3	1	0	0	1	3	2	3	4	4	2	2	2	2	3	1	3	1	3	3	3	3	2	2	0	1	3	2	2	1	2	2	1
	1.64	262.744		6.56	0	1	2	2	3	2	3	2	3	1	3	2	2	2	0	0	2	2	2	3	2	3	3	3	2	2	3	1	3	0	2	3	2	3	2	2	1	1	3	2	2	1	3	1	1
	1.645	186.841		6.58	0	0	3	2	2	2	3	3	3	2	3	1	3	0	0	0	0	3	1	3	2	2	2	3	2	1	3	2	2	1	3	3	4	2	0	2	1	2	3	1	2	1	2	3	0
	1.65	127.637		6.6	0	2	3	2	3	2	3	2	2	3	3	2	2	2	0	0	2	2	2	3	3	2	3	3	3	2	3	0	1	0	2	3	3	2	1	0	0	1	3	2	3	1	3	3	1
	1.655	131.685		6.62	0	0	3	2	2	2	2	3	2	1	3	2	3	0	0	0	0	3	2	3	2	2	3	4	3	2	3	1	3	0	3	3	3	2	2	2	1	1	3	2	3	2	3	3	1
	1.66	183.751		6.64	0	2	4	2	3	2	3	3	3	3	3	2	3	1	0	0	1	3	2	3	3	4	3	3	2	2	3	1	1	0	3	3	2	3	0	1	2	2	3	2	2	1	3	3	1
	1.665	247.105		6.66	0	2	3	2	2	1	3	3	3	2	2	2	3	1	0	0	1	3	2	2	2	3	3	4	3	1	2	2	3	1	2	3	4	3	1	2	1	2	3	1	3	2	3	2	1
	1.67	253.977		6.68	0	1	4	2	3	2	3	3	3	2	3	2	3	0	0	0	0	3	2	3	2	4	3	4	3	2	3	1	3	0	3	3	2	3	1	2	0	1	4	2	3	2	3	3	1
	1.675	115.229		6.7	0	2	3	1	3	2	3	3	3	3	3	2	3	0	0	0	0	3	2	3	3	2	3	3	3	2	3	2	3	0	3	2	3	3	2	2	1	2	4	2	3	2	3	3	1
	1.68	250.326		6.72	0	2	3	2	3	2	3	3	2	3	3	2	2	0	0	0	0	2	2	3	4	3	3	3	3	2	3	2	3	0	3	3	3	2	2	2	2	2	5	2	3	1	3	3	1
	1.685	268.77		6.74	0	1	3	0	3	2	3	2	3	2	3	2	3	0	0	0	0	3	2	3	3	2	3	2	3	2	3	2	3	1	3	3	3	3	1	2	0	2	4	2	3	2	3	3	0
	1.69	259.995		6.76	0	2	3	1	3	2	3	1	3	3	3	2	3	0	0	0	0	3	2	3	3	1	3	3	3	1	3	2	2	0	2	3	3	2	1	1	0	2	4	1	3	2	3	3	1
	1.695	319.279		6.78	0	1	4	1	2	2	1	3	3	3	3	2	3	1	0	0	1	3	2	3	4	3	3	3	3	2	3	1	1	0	3	3	3	3	0	1	1	1	4	2	3	2	3	3	0
	1.7	184.987		6.8	0	2	4	2	3	2	3	2	3	3	3	2	3	1	0	0	1	3	2	3	4	2	3	3	3	2	3	2	3	0	3	3	3	3	2	2	2	2	5	2	3	2	3	3	0
	1.705	229.379		6.82	0	1	4	1	3	2	3	2	3	2	3	0	3	1	0	0	1	3	0	3	2	2	3	2	3	1	2	2	3	0	3	3	3	3	2	2	1	2	3	1	3	1	3	3	0
	1.71	295.977		6.84	0	2	3	2	3	1	2	3	3	2	3	2	3	1	0	0	1	3	2	3	3	3	3	4	2	2	2	2	3	0	3	3	3	2	2	2	1	2	3	2	2	2	3	2	1
	1.715	177.408		6.86	0	1	3	1	2	2	3	3	3	3	3	0	3	1	0	0	1	3	0	3	4	2	3	2	2	2	3	2	2	0	2	3	3	3	1	1	1	2	4	2	2	1	3	3	1
	1.72	239.77		6.88	0	1	3	2	1	1	1	3	3	1	3	2	3	1	0	0	1	3	2	3	1	2	3	4	3	2	3	2	3	1	3	3	4	3	2	2	2	3	3	2	3	2	3	3	0
	1.725	254.397		6.9	0	2	2	1	2	2	2	3	3	2	3	2	3	1	0	0	1	3	2	3	2	3	3	3	3	2	3	1	3	1	3	3	3	2	1	2	1	1	4	2	3	2	3	2	1
	1.73	207.774		6.92	0	3	4	1	3	2	2	3	3	1	2	2	1	1	0	0	1	1	2	2	1	3	3	2	3	2	2	2	3	0	3	3	3	3	2	2	2	3	3	2	3	1	3	3	0
	1.735	236.287		6.94	0	1	4	2	3	2	3	3	2	3	3	1	2	1	0	0	1	2	1	3	3	4	3	4	3	2	3	2	3	0	3	2	3	3	2	2	2	2	4	2	3	2	3	3	1
	1.74	206.906		6.96	0	2	4	1	3	2	3	3	2	2	2	2	3	2	0	0	2	3	2	2	3	2	3	2	3	2	3	2	3	0	2	2	3	3	2	2	1	3	3	2	3	1	3	3	0
	1.745	313.165		6.98	0	1	3	2	1	2	3	3	3	2	3	0	3	1	0	0	1	3	0	3	3	3	3	3	2	2	3	2	3	0	3	3	3	3	2	2	0	2	4	2	2	1	3	3	1
	1.75	253.631		7	0	2	3	2	3	2	3	3	3	3	3	2	3	3	0	0	3	3	2	3	3	4	3	3	3	2	3	1	3	0	3	3	3	3	1	2	2	1	5	2	3	1	3	2	1
	1.755	302.212		7.02	0	2	3	2	2	2	3	3	3	3	2	3	3	1	0	0	1	3	3	2	4	3	2	4	2	2	3	2	3	0	3	2	3	2	1	2	1	3	4	2	2	2	2	3	1
	1.76	291.371		7.04	0	0	2	2	3	2	3	2	2	3	3	1	3	1	0	0	1	3	1	3	4	2	2	3	2	2	3	2	3	0	3	2	1	3	1	2	1	2	3	2	2	1	2	2	0
	1.765	345.702		7.06	0	1	3	2	2	2	3	3	3	3	3	2	2	1	0	0	1	2	2	3	4	2	3	3	3	2	3	2	3	0	3	3	2	2	2	2	2	2	4	2	3	1	3	3	1
	1.77	289.149		7.08	0	1	3	1	3	1	3	3	3	3	1	2	3	2	0	0	2	3	2	1	4	3	3	3	3	1	3	2	2	0	3	2	3	2	2	2	0	2	4	1	3	2	3	3	1
	1.775	313.431		7.1	0	1	4	2	3	2	3	3	3	1	3	2	3	1	0	0	1	3	2	3	2	4	3	4	3	2	3	2	3	1	3	2	4	3	2	2	1	2	4	2	3	2	3	3	1
	1.78	384.503		7.12	0	3	2	1	3	1	1	2	3	3	3	2	3	2	0	0	2	3	2	3	3	3	3	2	2	2	3	2	1	0	3	3	3	2	1	1	1	2	5	2	2	1	3	2	1
	1.785	248.828		7.14	0	0	3	1	3	2	3	3	3	2	3	2	3	2	0	0	2	3	2	3	3	2	3	3	3	2	3	2	2	0	3	3	3	3	1	1	2	2	3	2	3	2	3	3	1
	1.79	192.796		7.16	0	2	2	2	1	1	3	3	3	2	3	2	3	1	0	0	1	3	2	3	2	5	3	3	3	2	3	2	1	0	2	3	2	3	1	1	2	2	4	2	3	1	3	2	1
	1.795	241.757		7.18	0	0	3	2	3	2	3	3	3	2	3	1	3	2	0	0	2	3	1	3	2	3	3	4	2	2	3	2	3	1	3	3	3	3	2	2	3	2	3	2	2	2	3	3	1
	1.8	229.653		7.2	0	1	3	2	4	2	2	3	2	3	3	1	2	1	0	0	1	2	1	3	3	2	3	4	3	2	3	2	3	0	3	3	2	1	2	2	0	3	3	2	3	2	3	3	1
	1.805	333.137		7.22	0	0	4	0	2	2	3	3	3	1	3	3	3	1	0	0	1	3	3	3	1	2	3	1	3	2	2	2	2	0	3	3	3	2	1	2	2	2	2	2	3	1	3	3	0
	1.81	297.721		7.24	0	1	3	2	2	2	3	3	3	2	3	2	3	1	0	0	1	3	2	3	3	3	3	4	3	2	3	2	3	0	3	3	3	3	2	2	2	2	4	2	3	2	3	3	1
	1.815	260.95		7.26	0	2	3	2	1	2	3	3	3	2	3	1	2	0	0	0	0	2	1	3	3	3	3	4	3	1	2	1	3	1	3	3	3	3	1	2	1	1	3	1	3	2	3	3	1
	1.82	340.689		7.28	0	0	3	2	2	2	3	3	2	2	3	2	3	0	0	0	0	3	2	3	3	4	3	3	3	2	3	2	3	0	2	2	3	2	1	2	1	3	3	2	3	1	3	2	1
	1.825	226.534		7.3	0	1	4	2	3	2	3	3	3	2	3	2	3	2	0	0	2	3	2	3	2	4	3	3	3	2	2	1	3	0	2	3	3	3	1	2	2	1	3	2	3	1	3	3	1
	1.83	287.8		7.32	0	1	4	2	3	2	3	2	2	2	2	2	2	3	0	0	3	2	2	2	3	3	3	4	3	2	3	1	2	0	3	3	2	3	1	2	0	1	4	2	3	2	3	3	0
	1.835	257.315		7.34	0	1	4	2	3	1	2	3	2	3	2	2	3	0	0	0	0	3	2	2	3	3	3	4	3	1	2	2	2	0	3	2	2	3	2	1	1	3	2	1	3	2	3	3	1
	1.84	333.858		7.36	0	2	3	2	3	0	3	3	3	3	3	1	3	1	0	0	1	3	1	3	3	3	2	4	3	1	3	2	2	0	3	2	3	2	1	2	1	2	5	1	3	2	2	3	1
	1.845	349.694		7.38	0	2	3	1	3	2	3	2	2	2	3	2	3	1	0	0	1	3	2	3	2	2	3	3	3	2	3	2	3	0	2	3	2	3	1	2	2	2	5	2	3	2	3	3	1
	1.85	281.36		7.4	0	2	3	2	3	2	3	3	3	3	3	2	3	0	0	0	0	3	2	3	3	4	3	3	3	2	2	2	3	0	3	2	2	3	1	2	1	2	4	2	3	1	3	2	1
	1.855	309.742		7.42	0	1	3	0	3	2	2	3	2	3	3	2	3	3	0	0	3	3	2	3	3	3	3	1	3	2	3	1	3	1	3	3	4	3	2	2	0	1	4	2	3	1	3	3	1
	1.86	393.463		7.44	0	0	2	2	3	2	3	2	2	3	3	2	3	1	0	0	1	3	2	3	4	2	3	4	3	2	3	2	2	0	3	3	3	3	2	1	0	2	3	2	3	2	3	2	1
	1.865	364.84		7.46	0	2	3	0	3	2	3	3	2	2	2	1	3	2	0	0	2	3	1	2	3	3	3	1	3	2	3	2	2	0	3	0	3	3	1	2	2	3	3	2	3	1	3	3	1
	1.87	293.554		7.48	0	2	2	2	3	1	3	2	2	1	3	2	3	1	0	0	1	3	2	3	1	3	3	3	2	1	3	2	3	0	3	3	3	3	2	2	3	3	4	1	2	1	3	2	1
	1.875	231.005		7.5	0	1	3	2	3	2	3	3	3	3	3	2	3	1	0	0	1	3	2	3	3	2	3	4	3	1	3	2	2	0	3	2	3	2	1	2	2	2	3	1	3	2	3	3	1
	1.88	338.862		7.52	0	3	3	1	3	2	3	3	2	3	3	2	3	1	0	0	1	3	2	3	3	3	3	2	3	2	3	2	3	0	3	3	3	3	2	2	1	3	4	2	3	1	3	3	1
	1.885	215.134		7.54	0	3	3	1	3	1	3	3	3	3	2	2	2	1	0	0	1	2	2	2	4	2	3	2	2	2	3	2	3	0	3	3	3	2	2	2	2	3	4	2	2	1	3	3	1
	1.89	213.661		7.56	0	1	2	1	2	2	3	3	3	1	3	2	3	0	0	0	0	3	2	3	1	0	3	3	3	2	3	2	2	0	3	3	3	3	1	2	2	2	3	2	3	2	3	2	0
	1.895	248.73		7.58	0	2	3	2	3	1	3	3	2	3	3	2	3	2	0	0	2	3	2	3	4	3	3	3	3	2	3	2	2	0	3	3	3	2	2	1	0	2	4	2	3	1	3	3	1
	1.9	328.735		7.6	0	2	3	2	3	2	3	2	3	3	3	2	3	2	0	0	2	3	2	3	4	3	2	3	3	2	3	2	3	0	3	3	3	3	1	2	0	3	3	2	3	1	2	3	1
	1.905	337.225		7.62	0	1	4	1	3	2	3	3	3	2	3	2	3	1	0	0	1	3	2	3	3	4	2	3	2	2	2	2	2	0	3	3	3	2	1	1	1	3	2	2	2	2	2	3	1
	1.91	265.303		7.64	0	1	3	2	1	2	3	3	3	3	3	1	2	2	0	0	2	2	1	3	4	2	3	3	3	2	2	2	2	0	3	2	3	3	1	1	2	3	2	2	3	1	3	3	1
	1.915	144.57		7.66	0	2	3	1	3	1	3	2	3	2	3	2	3	1	0	0	1	3	2	3	2	3	3	3	3	2	3	2	1	0	3	3	3	3	2	0	1	2	5	2	3	2	3	3	1
	1.92	174.809		7.68	0	2	3	0	2	2	3	3	3	2	2	2	3	2	0	0	2	3	2	2	2	2	3	2	3	1	3	2	3	0	3	3	3	3	1	2	2	2	5	1	3	2	3	3	1
	1.925	141.691		7.7	0	1	4	2	2	2	3	3	3	2	3	2	3	1	0	0	1	3	2	3	3	4	3	2	2	2	3	2	3	0	2	3	2	3	2	2	1	2	4	2	2	1	3	3	1
	1.93	257.397		7.72	0	2	2	3	2	2	3	3	3	3	2	2	3	1	0	0	1	3	2	2	4	3	3	4	0	2	3	2	3	0	3	3	3	3	1	2	3	2	5	2	0	2	3	2	1
	1.935	237.809		7.74	0	1	2	2	3	2	3	3	3	3	2	2	3	1	0	0	1	3	2	2	4	3	3	4	3	1	3	1	2	0	2	3	2	3	2	1	2	1	4	1	3	2	3	2	1
	1.94	240.101		7.76	0	2	2	1	3	2	2	3	2	3	3	2	3	1	0	0	1	3	2	3	4	3	3	2	3	1	3	1	3	0	3	3	3	3	1	2	2	2	3	1	3	1	3	2	1
	1.945	215.144		7.78	0	2	3	1	3	2	3	3	3	3	3	2	3	1	0	0	1	3	2	3	4	1	3	3	3	2	3	2	3	0	3	3	3	2	2	2	2	2	4	2	3	2	3	3	1
	1.95	290.627		7.8	0	2	3	0	3	2	3	2	3	0	3	2	3	2	0	0	2	3	2	3	1	3	0	1	3	2	3	2	3	0	3	3	3	3	1	2	1	3	3	2	3	1	0	3	1
	1.955	227.956		7.82	0	3	4	2	2	2	2	2	2	3	3	2	3	2	0	0	2	3	2	3	4	4	2	4	3	2	3	2	3	0	3	3	2	3	2	2	3	3	4	2	3	2	2	3	1
	1.96	371.725		7.84	0	2	4	2	3	2	3	3	3	3	3	2	3	2	0	0	2	3	2	3	4	3	3	4	2	2	3	2	2	0	3	3	3	2	2	1	1	3	3	2	2	2	3	3	1
	1.965	300.712		7.86	0	1	3	1	3	2	2	3	3	3	3	2	3	0	0	0	0	3	2	3	3	2	3	3	3	1	2	2	3	0	3	3	3	3	1	2	0	2	2	1	3	2	3	3	1
	1.97	279.025		7.88	0	2	3	2	2	2	3	3	3	3	2	2	3	2	0	0	2	3	2	2	4	1	3	4	3	2	2	2	3	0	3	3	3	3	1	2	0	3	3	2	3	2	3	3	1
	1.975	359.243		7.9	0	2	4	2	3	2	3	3	2	2	3	2	3	1	0	0	1	3	2	3	2	3	2	4	3	2	3	2	3	0	3	3	3	3	1	2	0	3	4	2	3	2	2	3	0
	1.98	260.325		7.92	0	1	3	1	3	2	3	3	3	3	3	2	2	2	0	0	2	2	2	3	4	2	3	3	3	2	3	2	3	0	3	3	3	3	2	2	0	3	3	2	3	2	3	3	1
	1.985	338.306		7.94	0	2	3	0	1	2	3	2	3	2	3	2	3	1	0	0	1	3	2	3	3	3	3	1	1	1	3	2	2	0	3	3	3	3	2	1	1	3	3	1	1	1	3	3	1
	1.99	276.684		7.96	0	2	3	2	3	2	3	2	3	2	2	0	3	2	0	0	2	3	0	2	2	4	3	4	2	2	3	2	2	0	3	3	3	2	1	1	0	3	3	2	2	2	3	2	1
	1.995	261.915		7.98	0	0	4	2	2	2	3	3	2	3	3	2	3	0	0	0	0	3	2	3	4	3	2	4	2	2	3	2	3	0	3	3	3	3	2	2	1	2	3	2	2	2	2	3	1
	2	310.057		8	0	2	3	2	2	2	3	3	2	3	2	2	1	2	0	0	2	1	2	2	4	3	3	4	3	2	2	2	2	0	3	3	3	2	2	1	2	3	3	2	3	2	3	3	1
	2.005	167.377		8.02	0	1	4	1	2	2	3	1	3	3	3	2	3	2	0	0	2	3	2	3	4	4	3	2	2	2	2	2	2	0	3	3	3	3	2	1	0	3	2	2	2	1	3	3	1
	2.01	238.689		8.04	0	1	4	0	3	1	3	3	3	2	3	2	3	2	0	0	2	3	2	3	3	4	3	2	2	2	3	1	3	1	2	3	4	3	2	2	2	2	3	2	2	2	3	3	1
	2.015	281.392		8.06	0	1	3	2	3	1	3	3	3	2	3	2	3	1	0	0	1	3	2	3	3	4	3	4	3	2	3	2	3	0	2	3	3	2	2	2	1	2	4	2	3	2	3	2	1
	2.02	190.163		8.08	0	0	4	1	3	2	1	2	2	3	3	1	3	1	0	0	1	3	1	3	4	3	3	3	3	2	2	2	3	0	3	3	3	3	1	2	2	2	2	2	3	2	3	3	1
	2.025	216.511		8.1	0	2	4	2	3	2	3	3	2	2	3	2	2	2	0	0	2	2	2	3	3	4	3	4	3	2	3	2	2	0	3	2	3	2	0	2	1	2	5	2	3	2	3	3	1
	2.03	106.761		8.12	0	1	3	0	3	2	3	2	3	3	1	2	2	0	0	0	0	2	2	1	3	3	3	2	2	1	3	2	2	0	3	1	3	2	1	1	2	2	4	1	2	2	3	2	1
	2.035	161.179		8.14	0	1	3	1	3	2	3	2	3	3	3	2	3	0	0	0	0	3	2	3	4	3	3	3	3	1	3	2	3	0	3	3	3	3	2	2	1	2	4	1	3	2	3	3	1
	2.04	163.364		8.16	0	2	3	2	3	2	3	3	3	3	3	2	3	2	0	0	2	3	2	3	4	2	2	4	2	2	3	2	3	0	3	2	3	2	1	2	0	2	5	2	2	2	2	3	1
	2.045	222.85		8.18	0	1	4	1	2	1	3	2	3	3	3	2	3	1	0	0	1	3	2	3	3	3	3	3	3	0	3	2	3	0	3	3	3	3	2	2	1	2	4	0	3	2	3	3	1
	2.05	177.667		8.2	0	2	4	2	1	2	3	3	2	2	2	1	3	1	0	0	1	3	1	2	3	4	3	4	3	2	2	2	3	0	3	3	2	3	2	2	1	2	4	2	3	2	3	3	1
	2.055	160.494		8.22	0	2	3	2	3	2	3	3	3	3	3	0	3	1	0	0	1	3	0	3	4	3	3	4	2	2	3	2	3	0	3	3	3	3	1	2	3	2	5	2	2	2	3	3	1
	2.06	233.191		8.24	0	0	3	2	3	2	3	3	3	2	3	2	3	2	0	0	2	3	2	3	3	2	3	4	3	1	3	1	2	0	3	3	3	3	3	1	2	1	3	1	3	2	3	3	1
	2.065	220.041		8.26	0	1	4	2	3	2	3	3	3	3	3	2	3	2	0	0	2	3	2	3	3	3	3	3	2	2	3	1	3	0	3	3	3	3	3	2	2	2	3	2	2	1	3	3	1
	2.07	74.902		8.28	0	2	3	2	3	2	3	3	3	2	3	2	3	1	0	0	1	3	2	3	3	2	0	3	3	2	1	2	3	0	3	3	3	3	1	2	1	2	2	2	3	1	0	3	1
	2.075	200.199		8.3	0	1	4	2	3	2	2	3	3	2	3	2	2	0	0	0	0	2	2	3	2	4	3	4	2	2	3	2	3	1	2	3	4	3	3	2	3	3	3	2	2	2	3	3	1
	2.08	129.42		8.32	0	2	4	2	3	2	2	3	3	3	3	2	3	0	0	0	0	3	2	3	4	4	3	4	2	2	2	2	3	0	3	3	3	3	1	2	0	2	3	2	2	2	3	3	1
	2.085	171.022		8.34	0	1	4	1	3	1	3	3	2	2	3	2	3	2	0	0	2	3	2	3	2	4	3	2	3	2	3	2	3	0	3	3	3	3	2	2	0	2	4	2	3	1	3	3	1
	2.09	216.282		8.36	0	0	2	1	2	2	3	2	3	3	3	2	3	1	0	0	1	3	2	3	3	3	3	2	3	2	3	2	3	0	3	3	3	3	1	2	1	2	3	2	3	1	3	2	1
	2.095	163.419		8.38	0	1	3	2	3	2	3	3	3	2	3	2	3	1	0	0	1	3	2	3	3	0	3	4	3	2	3	2	1	0	3	3	2	3	1	1	1	2	3	2	3	2	3	3	0
	2.1	263.602		8.4	0	2	3	1	2	2	3	3	2	3	3	2	3	1	0	0	1	3	2	3	4	3	3	3	3	1	3	2	3	0	3	3	3	2	2	2	0	2	5	1	3	2	3	3	1
	2.105	266.674		8.42	0	1	4	2	3	2	3	2	3	3	3	2	3	1	0	0	1	3	2	3	3	4	3	4	2	1	3	2	2	1	3	3	4	3	1	1	2	2	4	1	2	2	3	3	1
	2.11	225.303		8.44	0	1	3	1	3	2	3	3	3	3	3	2	3	0	0	0	0	3	2	3	3	2	3	3	3	2	3	2	2	0	3	3	3	3	1	2	1	3	3	2	3	2	3	3	1
	2.115	244.099		8.46	0	1	3	2	3	2	3	2	3	3	3	2	2	1	0	0	1	2	2	3	3	3	2	4	3	2	2	1	3	0	2	3	2	3	2	2	1	2	2	2	3	2	2	3	1
	2.12	241.41		8.48	0	1	2	1	3	1	3	3	3	2	3	2	2	2	0	0	2	2	2	3	3	3	2	2	1	2	2	1	2	0	3	3	3	3	2	1	1	2	2	2	1	1	2	2	1
	2.125	135.867		8.5	0	1	4	2	1	2	2	2	3	2	3	2	3	1	0	0	1	3	2	3	3	5	3	4	2	2	3	2	3	0	3	3	3	2	1	2	2	3	3	2	2	2	3	3	1
	2.13	197.332		8.52	0	1	4	2	3	3	2	3	3	2	3	2	3	1	0	0	1	3	2	3	3	3	3	4	3	2	3	2	2	0	3	3	3	3	1	2	0	2	4	2	3	2	3	3	0
	2.135	226.532		8.54	0	1	3	1	3	1	3	3	3	3	3	1	3	1	0	0	1	3	1	3	3	2	3	3	2	2	2	1	2	1	3	3	4	3	1	2	2	1	3	2	2	2	3	3	0
	2.14	194.437		8.56	0	1	3	2	3	2	3	3	3	2	2	2	3	1	0	0	1	3	2	2	2	3	3	4	3	1	3	2	3	0	3	3	3	3	2	2	2	2	4	1	3	2	3	2	1
	2.145	204.212		8.58	0	0	3	3	2	2	3	3	2	3	3	1	3	1	0	0	1	3	1	3	4	2	3	4	3	2	2	2	3	0	3	3	3	3	2	2	2	2	2	2	3	2	3	3	1
	2.15	192.658		8.6	0	2	4	2	3	1	3	3	3	3	3	2	2	2	0	0	2	2	2	3	4	4	3	3	3	1	3	2	3	0	4	3	1	3	1	2	2	3	4	1	3	2	3	3	1
	2.155	306.667		8.62	0	1	3	2	3	2	3	3	2	2	2	2	3	2	0	0	2	3	2	2	2	2	3	4	3	2	3	2	3	0	4	3	2	3	2	2	2	3	3	2	3	2	3	3	1
	2.16	180.026		8.64	0	0	4	2	3	2	3	3	2	1	3	2	3	2	0	0	2	3	2	3	2	3	2	4	3	2	3	2	3	1	5	2	4	3	1	2	2	2	3	2	3	2	2	3	1
	2.165	247.2		8.66	0	2	3	2	3	2	3	1	3	2	3	0	3	2	0	0	2	3	0	3	3	2	2	4	3	2	3	2	3	1	3	3	4	3	2	2	1	3	4	2	3	2	2	3	1
	2.17	271.452		8.68	0	1	4	2	3	2	1	1	1	2	2	0	3	2	0	0	2	3	0	2	2	3	3	4	3	2	1	2	2	1	3	2	3	3	1	1	1	3	1	2	3	2	3	3	1
	2.175	267.419		8.7	0	0	3	2	3	2	3	3	2	2	2	2	3	1	0	0	1	3	2	2	2	1	3	4	3	2	3	2	3	0	3	3	3	3	1	2	1	2	3	2	3	2	3	3	0
	2.18	250.108		8.72	0	0	3	2	3	1	2	3	2	3	2	2	2	2	0	0	2	2	2	2	3	3	3	4	3	2	2	2	2	0	3	3	2	3	2	1	2	2	2	2	3	2	3	3	1
	2.185	263.675		8.74	0	1	4	2	3	2	2	3	2	3	3	1	3	1	0	0	1	3	1	3	4	2	2	4	3	1	2	2	2	0	2	3	3	3	2	1	1	2	3	1	3	2	2	3	0
	2.19	209.034		8.76	0	2	4	2	3	2	3	3	3	3	2	0	3	2	0	0	2	3	0	2	3	3	2	4	3	2	3	2	3	1	3	3	3	3	2	2	2	2	5	2	3	2	2	3	0
	2.195	211.417		8.78	0	0	3	2	1	2	3	2	3	3	2	2	3	1	0	0	1	3	2	2	4	2	3	4	3	2	3	2	3	0	3	3	3	2	2	2	1	2	3	2	3	2	3	3	1
	2.2	226.218		8.8	0	1	4	1	3	2	3	3	2	3	2	2	3	2	0	0	2	3	2	2	4	3	3	2	3	2	3	2	2	0	3	3	3	3	0	2	0	2	4	2	3	1	3	3	1
	2.205	107.22		8.82	0	1	3	2	3	2	3	3	3	3	3	1	3	2	0	0	2	3	1	3	4	3	3	3	3	2	3	2	3	1	3	3	4	3	2	2	1	2	4	2	3	1	3	3	1
	2.21	221.436		8.84	0	1	4	2	3	2	3	2	2	2	3	2	3	0	0	0	0	3	2	3	3	5	3	4	3	2	2	2	3	0	3	3	3	3	2	2	0	3	2	2	3	2	3	3	1
	2.215	180.682		8.86	0	0	3	2	3	2	3	3	3	3	3	2	3	2	0	0	2	3	2	3	3	2	2	4	3	2	3	1	3	1	4	3	4	3	1	2	1	1	3	2	3	2	2	3	1
	2.22	192.698		8.88	0	0	2	2	3	2	3	3	3	3	3	2	3	1	0	0	1	3	2	3	4	3	2	3	3	2	3	2	3	0	4	3	3	2	2	2	2	2	3	2	3	1	2	2	1
	2.225	150.583		8.9	0	1	3	2	3	2	2	3	3	3	3	2	3	0	0	0	0	3	2	3	4	2	3	4	1	2	3	2	3	0	4	3	3	3	1	2	1	2	4	2	1	2	3	3	1
	2.23	271.191		8.92	0	1	3	2	3	2	3	3	2	3	2	2	3	1	0	0	1	3	2	2	4	3	3	3	3	2	3	2	3	0	4	2	3	2	1	2	0	2	3	2	3	1	3	3	1
	2.235	171.181		8.94	0	2	3	2	2	2	3	3	3	3	3	2	2	2	0	0	2	2	2	3	4	2	3	3	3	2	3	0	3	0	4	3	2	3	1	2	1	0	4	2	3	1	3	3	1
	2.24	218.556		8.96	0	0	3	2	3	2	3	2	3	3	3	2	3	3	0	0	3	3	2	3	4	2	3	4	3	2	2	1	2	0	4	2	3	3	2	1	1	1	2	2	3	2	3	3	1
	2.245	167.866		8.98	0	1	3	2	3	2	3	3	3	3	3	2	3	1	0	0	1	3	2	3	3	3	3	3	3	2	3	2	2	0	4	3	3	3	2	1	2	2	4	2	3	1	3	3	1
	2.25	259.354		9	0	1	2	2	3	1	3	3	3	3	3	2	3	0	0	0	0	3	2	3	3	2	3	4	3	2	3	2	1	0	4	3	3	3	2	0	2	2	3	2	3	2	3	2	0
	2.255	211.912		9.02	0	2	4	1	1	2	2	3	3	3	3	2	3	2	0	0	2	3	2	3	4	3	2	3	3	2	3	2	3	0	4	3	3	3	2	2	2	2	5	2	3	2	2	3	1
	2.26	224.499		9.04	0	1	3	2	2	2	2	3	3	3	3	2	3	1	0	0	1	3	2	3	3	3	3	4	3	2	2	1	2	0	4	3	3	2	2	1	2	1	3	2	3	2	3	3	1
	2.265	215.955		9.06	0	2	3	2	3	2	3	3	3	3	3	2	3	0	0	0	0	3	2	3	3	2	3	3	3	2	3	2	3	0	3	3	3	3	2	2	2	2	4	2	3	1	3	3	1
	2.27	130.031		9.08	0	3	3	2	3	2	3	3	3	2	3	1	3	1	0	0	1	3	1	3	3	1	3	4	2	1	3	2	3	0	4	3	3	3	3	2	2	3	4	1	2	2	3	3	1
	2.275	176.892		9.1	0	2	3	2	2	2	2	3	3	3	3	2	2	1	0	0	1	2	2	3	3	3	2	4	3	2	3	1	2	0	3	3	3	3	2	1	2	2	4	2	3	2	2	3	1
	2.28	142.555		9.12	0	1	3	2	0	2	3	3	3	3	3	2	3	1	0	0	1	3	2	3	4	2	3	4	3	2	3	1	3	0	2	3	3	2	2	2	2	1	4	2	3	2	3	3	1
	2.285	176.813		9.14	0	2	3	3	3	2	2	2	4	3	2	2	3	2	0	0	2	3	2	2	4	2	3	3	3	2	3	2	2	0	4	3	3	2	1	1	3	2	4	2	3	1	3	3	1
	2.29	217.661		9.16	0	1	3	2	3	1	3	3	3	3	3	2	3	2	0	0	2	3	2	3	4	3	3	3	3	2	3	2	3	0	4	3	3	3	2	2	2	2	4	2	3	2	3	3	1
	2.295	305.333		9.18	0	2	3	3	3	2	3	2	2	3	3	2	3	0	0	0	0	3	2	3	4	2	3	4	3	2	3	1	3	0	4	3	3	3	2	2	2	1	4	2	3	2	3	3	1
	2.3	138.621		9.2	0	1	3	2	3	2	3	3	3	3	3	2	3	2	0	0	2	3	2	3	4	4	3	2	2	2	3	2	3	0	2	3	3	3	2	2	1	2	3	2	2	1	3	3	1
	2.305	205.509		9.22	0	0	3	2	3	2	3	2	3	3	3	2	3	0	0	0	0	3	2	3	4	3	3	4	3	2	3	2	3	0	4	2	3	3	1	2	0	2	3	2	3	2	3	3	1
	2.31	146.848		9.24	0	0	3	1	3	1	3	3	3	3	3	2	3	1	0	0	1	3	2	3	4	3	3	3	3	1	3	2	3	0	4	3	3	3	2	2	1	2	3	1	3	2	3	3	1
	2.315	102.658		9.26	0	2	2	2	3	2	3	3	3	3	1	2	3	1	0	0	1	3	2	1	4	3	1	3	3	2	3	2	2	0	4	2	3	3	1	1	1	3	3	2	3	1	1	2	1
	2.32	160.751		9.28	0	1	3	3	1	1	3	3	3	3	3	2	3	1	0	0	1	3	2	3	3	3	2	3	3	1	2	2	3	0	3	3	3	3	1	2	2	3	2	1	3	1	2	3	1
	2.325	211.374		9.3	0	2	4	2	3	2	2	3	3	3	3	2	3	1	0	0	1	3	2	3	4	4	3	4	3	2	3	2	1	0	3	3	2	3	1	1	1	2	5	2	3	2	3	3	1
	2.33	185.484		9.32	0	1	2	1	3	2	3	3	3	2	3	2	2	0	0	0	0	2	2	3	3	3	1	3	3	2	3	1	3	0	4	2	3	3	1	2	1	2	3	2	3	2	1	2	1
	2.335	222.634		9.34	0	1	1	2	3	1	3	2	2	3	2	1	3	1	0	0	1	3	1	2	3	2	3	4	3	2	3	1	3	0	4	3	3	3	1	2	1	2	3	2	3	2	3	1	1
	2.34	156.41		9.36	0	2	4	2	2	2	3	3	2	3	3	2	3	3	0	0	3	3	2	3	4	3	3	4	3	2	3	1	3	0	4	3	3	1	1	2	2	2	3	2	3	2	3	3	0
	2.345	225.466		9.38	0	1	4	2	2	2	3	3	3	3	3	2	3	0	0	0	0	3	2	3	3	2	2	4	3	2	3	2	2	0	4	3	3	3	2	1	1	3	3	2	3	2	2	3	0
	2.35	160.52		9.4	0	2	3	2	2	2	3	3	3	3	3	2	3	1	0	0	1	3	2	3	4	2	3	4	2	2	3	2	3	0	4	3	3	3	2	2	2	3	4	2	2	2	3	3	1
	2.355	175.672		9.42	0	2	3	2	2	2	2	3	3	3	3	2	3	1	0	0	1	3	2	3	4	4	3	3	3	2	3	1	3	0	4	3	3	1	1	2	1	2	4	2	3	1	3	3	1
	2.36	187.713		9.44	0	1	3	2	2	1	3	2	3	2	3	2	3	2	0	0	2	3	2	3	3	3	2	4	3	2	3	1	2	0	2	3	3	3	0	2	2	1	4	2	3	2	2	3	1
	2.365	183.378		9.46	0	2	2	2	3	2	3	3	3	2	2	2	3	1	0	0	1	3	2	2	3	3	3	4	3	2	3	2	2	0	4	3	3	3	2	1	1	3	3	2	3	2	3	2	1
	2.37	195.349		9.48	0	2	3	1	3	2	3	2	3	3	3	2	2	2	0	0	2	2	2	3	4	2	3	2	3	2	2	2	3	0	3	3	3	3	1	2	2	3	3	2	3	1	3	3	1
	2.375	207.916		9.5	0	2	3	1	2	2	3	3	2	1	2	1	3	1	0	0	1	3	1	2	2	3	1	2	3	2	3	2	3	0	4	2	3	3	1	2	1	3	4	2	3	1	1	3	1
	2.38	252.293		9.52	0	2	3	2	3	1	3	3	3	3	3	2	3	1	0	0	1	3	2	3	4	3	1	4	3	0	2	2	3	0	3	3	3	1	1	2	1	3	2	0	3	2	1	2	1
	2.385	167.057		9.54	0	2	3	2	3	1	2	3	3	3	2	2	3	2	0	0	2	3	2	2	4	3	3	4	3	2	3	2	2	0	3	3	3	3	1	1	2	3	4	2	3	2	3	3	1
	2.39	158.385		9.56	0	1	4	2	2	2	3	3	3	3	3	2	2	1	0	0	1	2	2	3	4	3	3	3	3	2	3	2	3	0	3	2	3	3	2	2	1	3	3	2	3	1	3	3	0
	2.395	130.86		9.58	0	1	3	2	1	2	3	3	3	3	3	2	3	2	0	0	2	3	2	3	3	3	3	4	3	2	2	1	1	0	3	3	2	3	1	1	2	1	3	2	3	2	3	3	1
	2.4	311.879		9.6	0	1	3	1	3	2	3	3	2	2	2	2	3	1	0	0	1	3	2	2	2	3	3	2	2	1	3	2	3	0	3	3	3	3	1	2	2	2	4	1	2	1	3	3	1
	2.405	312.344		9.62	0	3	4	2	1	2	3	3	3	3	3	1	2	0	0	0	0	2	1	3	4	3	2	4	3	2	3	2	3	0	1	3	3	3	2	2	0	2	5	2	3	2	2	3	1
	2.41	299.807		9.64	0	2	2	1	2	2	3	3	2	3	2	1	3	1	0	0	1	3	1	2	4	2	2	3	3	1	1	1	2	0	3	3	3	2	1	2	2	1	2	1	3	2	2	2	1
	2.415	237.644		9.66	0	3	3	2	2	1	2	1	3	2	3	2	3	2	0	0	2	3	2	3	3	4	2	4	3	2	2	2	3	0	3	2	2	3	2	2	1	3	3	2	3	2	2	2	1
	2.42	279.578		9.68	0	2	4	2	3	1	4	2	2	2	3	2	3	2	0	0	2	3	2	3	2	3	3	4	3	2	3	2	3	0	3	3	3	3	1	2	0	2	4	2	3	2	3	3	1
	2.425	274.219		9.7	0	1	4	2	3	2	3	3	2	3	3	2	2	2	0	0	2	2	2	3	4	4	3	4	2	2	3	1	3	0	3	3	3	2	1	2	2	1	4	2	2	2	3	3	1
	2.43	236.933		9.72	0	2	2	1	2	2	3	1	3	3	3	2	3	0	0	0	0	3	2	3	4	2	3	3	3	2	2	2	3	0	3	3	3	3	1	2	0	2	4	2	3	2	3	2	1
	2.435	244.742		9.74	0	1	3	2	1	2	3	3	3	2	3	2	3	1	0	0	1	3	2	3	3	2	3	3	2	2	2	2	3	0	3	3	2	3	1	2	1	2	3	2	2	1	3	3	1
	2.44	331.165		9.76	0	2	3	3	2	2	3	3	3	3	3	2	3	1	0	0	1	3	2	3	3	3	3	4	2	1	3	2	3	0	3	3	2	3	1	2	3	2	5	1	2	2	3	3	1
	2.445	234.36		9.78	0	1	3	2	3	2	3	3	2	2	3	2	3	0	0	0	0	3	2	3	2	3	3	4	3	2	3	1	2	0	2	2	3	2	2	1	0	1	4	2	3	2	3	3	1
	2.45	216.849		9.8	0	2	3	2	2	2	3	1	3	3	3	2	3	2	0	0	2	3	2	3	3	3	3	4	3	2	3	2	3	0	3	3	3	3	1	2	2	2	5	2	3	2	3	2	0
	2.455	235.073		9.82	0	1	2	2	3	2	3	2	2	3	3	2	3	1	0	0	1	3	2	3	3	3	3	4	3	2	2	1	2	1	3	3	4	3	2	1	1	1	3	2	3	2	3	2	1
	2.46	255.787		9.84	0	2	4	1	3	2	3	2	1	3	3	2	3	1	0	0	1	3	2	3	4	2	3	2	3	1	3	2	2	0	3	3	3	3	1	2	1	2	5	1	3	1	3	3	0
	2.465	183.544		9.86	0	1	3	3	2	2	3	3	3	3	3	2	3	2	0	0	2	3	2	3	4	3	3	4	3	2	3	2	2	0	3	3	3	2	2	2	2	2	4	2	3	2	3	3	1
	2.47	189.18		9.88	0	1	3	1	1	2	2	3	2	3	3	1	3	1	0	0	1	3	1	3	4	2	3	3	3	2	2	3	3	0	4	3	3	3	2	2	2	3	3	2	3	2	3	3	1
	2.475	246.562		9.9	0	0	3	1	3	2	3	3	3	3	3	2	2	1	0	0	1	2	2	3	3	3	3	3	3	2	3	2	3	0	4	3	3	2	2	2	0	2	3	2	3	2	3	2	1
	2.48	244.625		9.92	0	2	3	2	3	2	3	2	2	3	3	2	3	1	0	0	1	3	2	3	4	4	3	4	1	2	2	2	2	0	4	3	3	3	1	1	1	2	4	2	1	2	3	3	1
	2.485	331.084		9.94	0	1	3	3	3	2	3	3	3	2	3	2	3	1	0	0	1	3	2	3	3	3	3	4	3	2	2	2	2	0	4	3	3	3	1	1	2	3	3	2	3	2	3	3	1
	2.49	207.602		9.96	0	1	4	2	3	2	3	3	3	2	3	1	3	1	0	0	1	3	1	3	3	3	3	4	3	0	3	1	3	1	5	3	3	3	2	2	1	1	4	0	3	2	3	3	1
	2.495	250.291		9.98	0	1	4	2	3	1	2	3	3	3	3	2	3	0	0	0	0	3	2	3	4	4	3	4	3	2	3	1	3	0	4	3	3	3	2	2	2	1	4	2	3	2	3	3	1
	2.5	296.274		10	0	2	3	1	2	2	3	3	2	2	3	1	3	1	0	0	1	3	1	3	2	2	3	3	3	2	3	2	3	0	4	2	3	3	2	2	2	2	5	2	3	2	3	3	1
	2.505	274.96		10.02	0	0	3	2	3	2	3	3	3	3	3	1	3	1	0	0	1	3	1	3	3	4	2	4	3	2	3	2	3	0	3	3	3	2	1	2	1	2	3	2	3	2	2	3	1
	2.51	295.729		10.04	0	2	4	1	2	2	3	3	2	2	3	0	3	1	0	0	1	3	0	3	3	4	3	3	2	1	2	2	3	0	3	3	3	3	1	2	1	2	3	1	2	2	3	3	1
	2.515	251.577		10.06	0	1	3	0	2	1	3	3	3	2	3	0	2	1	0	0	1	2	0	3	2	3	3	2	2	1	3	1	3	0	2	3	3	3	2	2	2	1	4	1	2	2	3	3	1
	2.52	359.965		10.08	0	1	3	1	3	1	3	3	3	2	2	3	3	0	0	0	0	3	3	2	2	3	3	3	3	2	3	2	3	0	3	2	2	2	1	2	2	2	4	2	3	2	3	3	1
	2.525	288.002		10.1	0	3	3	2	2	2	3	3	3	3	3	2	3	2	0	0	2	3	2	3	4	3	2	4	3	2	3	2	2	0	2	3	2	3	2	1	1	2	5	2	3	2	2	3	1
	2.53	222.725		10.12	0	3	3	1	3	2	3	1	3	3	3	2	4	1	0	0	1	4	2	3	3	2	3	2	1	2	3	2	2	0	3	3	3	2	2	1	1	3	4	2	1	1	3	3	1
	2.535	352.944		10.14	0	1	4	2	3	2	3	3	3	3	3	2	3	1	0	0	1	3	2	3	4	4	2	2	3	1	3	2	3	0	3	3	2	2	1	2	2	2	4	1	3	0	2	3	1
	2.54	314.238		10.16	0	2	1	2	3	2	3	3	3	2	3	2	3	1	0	0	1	3	2	3	2	1	2	3	3	2	3	2	3	0	3	3	3	3	1	2	0	2	4	2	3	1	2	1	1
	2.545	211.635		10.18	0	0	3	2	3	2	2	3	3	2	3	2	2	1	0	0	1	2	2	3	2	4	2	4	3	2	2	2	3	0	3	3	2	3	1	2	1	2	2	2	3	2	2	3	1
	2.55	363.678		10.2	0	3	3	1	2	2	3	3	3	3	2	2	3	1	0	0	1	3	2	2	3	3	3	3	3	2	3	2	3	0	3	3	2	3	1	2	1	2	5	2	3	2	3	3	1
	2.555	310.876		10.22	0	1	3	2	2	2	3	3	3	2	3	2	2	2	0	0	2	2	2	3	2	3	2	2	2	2	2	2	3	0	3	3	2	3	2	2	1	2	3	2	2	0	2	3	1
	2.56	398.404		10.24	0	1	4	2	3	1	3	3	3	2	3	1	3	0	0	0	0	3	1	3	2	4	3	4	3	2	2	2	3	0	3	3	3	2	2	2	0	2	3	2	3	2	3	3	1
	2.565	293.143		10.26	0	2	4	2	3	2	3	2	3	2	3	2	3	0	0	0	0	3	2	3	3	4	3	4	2	2	2	2	3	0	3	3	1	3	1	2	2	2	4	2	2	2	3	3	1
	2.57	197.272		10.28	0	1	3	1	2	2	3	3	3	3	2	2	3	1	0	0	1	3	2	2	3	3	3	1	2	2	3	2	1	0	4	3	3	3	1	0	1	2	4	2	2	0	3	3	1
	2.575	209.266		10.3	0	0	4	2	3	2	3	2	3	2	2	2	3	3	0	0	3	3	2	2	2	3	3	2	3	2	3	1	3	0	3	3	3	3	2	2	1	1	3	2	3	0	3	3	0
	2.58	277.855		10.32	0	0	2	2	3	2	3	3	3	2	3	1	2	2	0	0	2	2	1	3	3	2	3	3	3	1	2	2	3	0	3	3	3	3	1	2	3	2	2	1	3	2	3	2	1
	2.585	308.981		10.34	0	0	2	3	3	2	3	2	3	3	3	2	3	1	0	0	1	3	2	3	4	2	2	3	3	2	3	0	3	0	2	1	3	3	2	2	1	0	3	2	3	1	2	2	1
	2.59	228.072		10.36	0	0	3	3	3	2	3	3	3	3	3	2	3	0	0	0	0	3	2	3	3	1	3	4	2	2	2	2	3	0	3	3	3	3	1	2	1	2	2	2	2	2	3	3	0
	2.595	244.361		10.38	0	0	3	3	3	2	2	3	2	3	2	2	3	0	0	0	0	3	2	2	3	1	3	4	3	2	3	1	3	0	3	3	2	2	1	2	1	1	3	2	3	2	3	3	0
	2.6	317.734		10.4	0	0	3	3	3	2	3	3	3	3	3	2	3	0	0	0	0	3	2	3	3	3	3	3	3	2	3	1	3	0	3	3	3	3	1	2	2	1	3	2	3	1	3	3	1
	2.605	168.435		10.42	0	0	3	2	2	2	3	3	3	2	3	2	3	1	0	0	1	3	2	3	2	4	2	3	1	2	2	1	3	0	4	3	3	2	2	2	1	2	2	2	1	2	2	3	1
	2.61	262.265		10.44	0	0	3	2	3	2	3	3	3	2	3	2	3	2	0	0	2	3	2	3	3	2	3	4	2	2	3	2	2	0	3	3	3	3	2	1	1	2	3	2	2	2	3	3	0
	2.615	265.094		10.46	0	0	3	2	3	2	2	3	3	3	3	2	3	1	0	0	1	3	2	3	4	3	3	4	3	2	1	2	2	0	4	3	3	2	2	1	1	2	1	2	3	2	3	2	0
	2.62	249.751		10.48	0	0	4	2	2	2	3	3	3	3	3	2	3	2	0	0	2	3	2	3	4	4	2	3	3	2	3	1	2	0	3	3	3	3	2	1	1	1	3	2	3	1	2	3	1
	2.625	198.182		10.5	0	0	3	2	3	1	3	3	2	2	2	2	3	2	0	0	2	3	2	2	3	3	3	4	3	1	3	2	3	1	4	3	4	3	2	2	0	2	3	1	3	2	3	3	1
	2.63	219.247		10.52	0	0	3	2	3	2	2	3	3	2	3	1	2	3	0	0	3	2	1	3	2	3	2	4	3	2	3	2	3	0	3	3	3	3	2	2	0	2	3	2	3	2	2	3	1
	2.635	238.604		10.54	0	0	2	1	3	2	3	3	3	3	3	2	3	1	0	0	1	3	2	3	4	2	1	3	3	2	3	0	2	0	3	3	3	3	1	1	1	0	3	2	3	2	1	2	0
	2.64	264.685		10.56	0	0	3	2	3	1	3	3	0	3	3	2	3	3	0	0	3	3	2	3	3	3	3	4	3	2	2	2	2	0	4	2	3	3	1	1	0	2	2	2	3	2	3	3	1
	2.645	316.676		10.58	0	0	2	2	3	2	2	3	3	1	3	2	3	1	0	0	1	3	2	3	2	3	3	3	3	2	3	2	3	0	4	3	2	3	1	2	0	2	3	2	3	1	3	2	1
	2.65	250.559		10.6	0	0	2	2	3	1	3	3	3	3	3	2	3	1	0	0	1	3	2	3	4	2	3	4	3	1	3	2	3	0	4	2	3	2	2	2	0	2	3	1	3	2	3	2	1
	2.655	247.238		10.62	0	0	3	2	3	2	3	3	2	2	2	2	3	0	0	0	0	3	2	2	3	3	2	4	3	2	2	2	2	1	4	3	3	3	0	2	0	2	2	2	3	2	2	3	1
	2.66	186.51		10.64	0	0	3	2	2	1	3	3	2	2	3	2	3	1	0	0	1	3	2	3	2	2	3	3	3	2	3	2	2	0	4	3	3	3	1	2	0	2	3	2	3	1	3	3	1
	2.665	242.822		10.66	0	0	3	2	2	2	3	3	3	3	2	2	3	3	0	0	3	3	2	2	4	4	3	4	3	2	3	0	1	0	4	3	3	3	0	1	1	0	3	2	3	2	3	2	1
	2.67	278.575		10.68	0	0	2	1	3	2	3	2	3	2	3	2	3	1	0	0	1	3	2	3	3	3	3	3	3	1	2	2	1	1	4	2	3	2	1	1	1	2	2	1	3	2	3	2	1
	2.675	337.141		10.7	0	0	4	2	3	2	3	3	3	3	2	2	3	1	0	0	1	3	2	2	4	4	2	4	3	2	3	1	3	0	3	3	3	3	1	2	0	1	3	2	3	2	2	3	1
	2.68	180.215		10.72	0	0	4	2	3	2	3	2	3	3	2	1	3	1	0	0	1	3	1	2	3	4	3	3	3	2	3	2	2	0	3	3	3	2	2	1	0	2	3	2	3	1	3	3	1
	2.685	184.094		10.74	0	0	3	1	3	2	3	3	3	3	3	2	3	0	0	0	0	3	2	3	4	1	2	3	3	2	2	1	3	0	4	3	3	2	2	2	0	1	2	2	3	2	2	3	0
	2.69	264.351		10.76	0	0	2	1	2	1	2	3	3	2	3	2	3	1	0	0	1	3	2	3	3	3	3	3	3	2	3	1	3	0	3	2	3	3	2	2	1	1	3	2	3	2	3	2	1
	2.695	194.098		10.78	0	0	3	0	3	2	3	1	3	1	3	1	3	1	0	0	1	3	1	3	2	2	2	2	3	2	2	2	3	1	4	3	4	3	1	2	0	2	2	2	3	2	2	3	0
	2.7	174.405		10.8	0	0	4	1	2	2	3	1	2	3	3	2	3	1	0	0	1	3	2	3	3	4	3	3	3	2	3	2	2	0	4	3	2	3	0	2	0	2	3	2	3	2	3	3	1
	2.705	304.955		10.82	0	0	3	2	3	2	3	3	2	3	3	2	3	1	0	0	1	3	2	3	4	3	3	4	3	1	3	2	2	0	3	3	2	3	1	1	1	2	3	1	3	2	3	3	1
	2.71	157.777		10.84	0	0	2	2	3	1	3	3	3	3	3	2	3	1	0	0	1	3	2	3	4	3	2	4	3	2	2	2	3	0	3	3	3	3	2	2	0	2	2	2	3	2	2	2	1
	2.715	257.035		10.86	0	0	3	1	2	2	3	3	3	2	3	1	3	1	0	0	1	3	1	3	2	4	2	3	3	2	3	2	1	1	4	2	4	2	1	1	1	2	3	2	3	2	2	3	1
	2.72	238.852		10.88	0	0	3	2	3	2	3	3	3	2	2	1	3	1	0	0	1	3	1	2	3	1	2	4	3	2	3	2	1	0	4	3	3	3	1	1	2	2	3	2	3	2	2	3	0
	2.725	233.56		10.9	0	0	4	2	3	2	3	3	3	3	3	2	3	2	0	0	2	3	2	3	4	4	3	4	3	1	3	2	1	0	4	3	3	2	0	1	0	2	3	1	3	2	3	3	1
	2.73	272.67		10.92	0	0	4	2	3	2	3	2	3	3	3	2	3	1	0	0	1	3	2	3	3	2	3	4	2	2	3	2	0	0	4	1	3	3	0	0	0	2	3	2	2	2	3	3	1
	2.735	251.553		10.94	0	0	4	2	3	2	3	2	3	2	3	2	2	1	0	0	1	2	2	3	3	4	3	3	3	1	3	2	2	0	4	3	3	3	1	1	1	2	3	1	3	1	3	3	1
	2.74	338.419		10.96	0	0	4	2	2	1	3	3	3	2	3	2	3	2	0	0	2	3	2	3	3	3	3	4	3	2	3	2	3	0	4	3	3	3	2	2	1	2	3	2	3	2	3	3	0
	2.745	404.449		10.98	0	0	2	2	1	2	3	3	2	3	3	2	3	1	0	0	1	3	2	3	4	3	2	4	3	2	3	2	2	0	4	2	3	3	1	2	0	2	3	2	3	2	2	2	1
	2.75	318.08		11	0	0	3	2	1	2	3	2	3	3	3	1	3	1	0	0	1	3	1	3	3	4	3	3	3	2	3	1	3	0	4	3	3	3	1	2	0	1	3	2	3	1	3	3	1
	2.755	183.496		11.02	0	0	3	2	1	2	3	3	3	3	3	2	3	2	0	0	2	3	2	3	3	2	3	4	3	1	3	1	2	1	4	3	3	3	1	2	0	1	3	1	3	2	3	3	0
	2.76	119.773		11.04	0	0	3	2	3	2	2	3	2	3	3	1	3	2	0	0	2	3	1	3	4	3	3	4	3	2	3	2	1	0	4	3	3	3	1	1	1	2	3	2	3	2	3	3	1
	2.765	271.779		11.06	0	0	4	1	2	2	3	3	3	2	3	1	3	2	0	0	2	3	1	3	2	3	3	3	2	2	3	2	2	0	3	3	3	3	2	1	0	2	3	2	2	2	3	3	1
	2.77	184.268		11.08	0	0	2	1	3	1	3	1	3	3	3	2	2	2	0	0	2	2	2	3	3	2	3	3	3	2	3	1	3	1	4	2	4	3	2	2	0	1	3	2	3	2	3	2	1
	2.775	211.488		11.1	0	0	4	2	3	1	3	3	3	3	2	1	3	1	0	0	1	3	1	2	3	4	2	3	2	2	3	2	3	1	4	2	4	2	2	2	0	2	3	2	2	1	2	3	1
	2.78	194.023		11.12	0	0	3	1	3	2	3	3	3	2	2	2	3	2	0	0	2	3	2	2	3	3	3	3	3	2	3	1	3	0	3	3	3	3	2	2	0	1	3	2	3	2	3	3	1
	2.785	212.189		11.14	0	0	3	3	2	2	3	3	3	3	2	2	2	1	0	0	1	2	2	2	4	3	2	4	2	2	3	2	3	0	4	3	3	3	1	2	1	2	3	2	2	2	2	3	1
	2.79	267.26		11.16	0	1	3	2	3	2	3	2	3	3	3	2	3	1	0	0	1	3	2	3	4	4	3	3	2	2	3	2	3	1	4	3	4	3	2	2	1	2	3	2	2	1	3	3	1
	2.795	279.457		11.18	0	0	3	2	3	2	3	2	3	3	3	2	3	2	0	0	2	3	2	3	4	4	3	3	3	2	3	2	3	1	4	2	4	2	2	2	1	2	3	2	3	2	3	3	1
	2.8	217.966		11.2	0	0	3	1	3	1	3	3	3	2	2	2	3	1	0	0	1	3	2	2	3	2	3	3	3	2	2	2	3	1	4	3	4	3	2	2	1	2	2	2	3	2	3	3	0
	2.805	354.619		11.22	0	0	3	1	2	2	3	3	3	3	3	2	2	0	0	0	0	2	2	3	3	2	3	2	3	2	2	2	3	0	2	1	3	3	1	2	1	2	2	2	3	1	3	3	0
	2.81	393.207		11.24	0	0	3	2	2	2	3	2	3	0	3	2	3	1	0	0	1	3	2	3	0	2	3	4	3	2	2	2	2	0	3	3	2	3	2	1	0	2	2	2	3	2	3	3	1
	2.815	334.388		11.26	0	0	4	3	2	2	3	3	3	3	2	2	2	2	0	0	2	2	2	2	3	5	2	4	3	2	2	1	3	1	3	3	3	3	2	2	1	1	2	2	3	2	2	3	1
	2.82	385.173		11.28	0	1	3	2	2	2	2	2	3	3	3	1	3	1	0	0	1	3	1	3	4	3	2	4	3	2	3	2	3	1	2	3	4	2	2	2	0	2	3	2	3	2	2	3	1
	2.825	237.815		11.3	0	0	3	1	3	2	1	3	2	1	3	1	3	1	0	0	1	3	1	3	1	3	1	2	3	2	2	2	3	1	3	3	2	4	1	2	0	2	2	2	3	1	1	3	1
	2.83	238.307		11.32	0	0	3	2	3	2	3	3	1	3	2	2	3	1	0	0	1	3	2	2	3	3	1	4	3	2	1	1	3	0	3	3	3	3	2	2	0	1	1	2	3	2	1	3	1
	2.835	211.53		11.34	0	0	3	1	2	2	3	1	3	3	3	2	3	1	0	0	1	3	2	3	3	3	2	3	2	1	2	2	3	0	3	3	3	3	2	2	0	2	2	1	2	2	2	3	1
	2.84	304.822		11.36	0	0	2	1	3	1	3	3	3	3	3	1	2	1	0	0	1	2	1	3	3	4	3	3	3	2	3	2	2	0	3	3	3	3	0	2	1	2	3	2	3	2	3	1	1
	2.845	372.586		11.38	0	1	4	3	3	2	3	3	3	3	3	3	3	1	0	0	1	3	3	3	3	3	3	4	3	2	3	1	3	0	3	2	3	3	1	2	2	1	3	2	3	2	3	3	0
	2.85	252.319		11.4	0	0	2	1	3	1	3	3	2	3	3	2	3	1	0	0	1	3	2	3	3	4	3	3	3	2	3	2	3	0	3	3	3	3	2	2	1	2	3	2	3	2	3	2	1
	2.855	240.749		11.42	0	1	3	2	3	2	3	3	2	3	3	2	3	0	0	0	0	3	2	3	4	3	3	4	3	2	3	2	3	0	3	3	2	3	2	2	1	2	3	2	3	2	3	3	1
	2.86	287.989		11.44	0	0	2	3	3	1	3	2	3	3	3	3	3	1	0	0	1	3	3	3	4	3	1	4	3	2	3	1	3	0	3	2	3	3	1	2	1	1	3	2	3	2	1	2	1
	2.865	288.262		11.46	0	0	2	2	3	2	3	2	3	3	3	2	3	1	0	0	1	3	2	3	4	3	3	3	3	2	1	1	2	0	3	3	2	2	1	2	0	1	1	2	3	1	3	2	1
	2.87	235.452		11.48	0	1	3	1	3	1	3	3	3	3	3	2	2	0	0	0	0	2	2	3	4	4	3	2	3	2	3	2	3	0	3	2	2	3	1	2	1	2	3	2	3	2	3	3	1
	2.875	226.647		11.5	0	0	3	3	3	2	3	3	2	3	2	2	3	2	0	0	2	3	2	2	4	4	3	4	3	1	3	1	1	0	2	2	3	3	1	0	2	1	3	1	3	2	3	3	1
	2.88	246.426		11.52	0	0	3	1	3	2	3	3	2	1	3	2	3	0	0	0	0	3	2	3	2	3	3	3	3	2	3	1	2	0	3	3	3	3	2	2	0	1	3	2	3	2	3	3	1
	2.885	288.748		11.54	0	0	4	0	2	2	3	3	3	2	2	2	3	2	0	0	2	3	2	2	3	4	3	1	3	2	3	2	3	0	3	2	2	3	1	2	0	2	3	2	3	1	3	3	1
	2.89	219.913		11.56	0	1	3	2	2	1	2	3	3	3	3	1	2	1	0	0	1	2	1	3	4	2	2	2	3	2	3	2	1	0	2	2	2	3	2	1	1	2	3	2	3	1	2	3	0
	2.895	233.113		11.58	0	0	3	2	3	2	3	2	2	3	3	2	3	0	0	0	0	3	2	3	4	2	2	3	2	2	3	2	3	0	3	3	3	2	2	2	1	2	3	2	3	1	2	3	1
	2.9	285.602		11.6	0	0	4	1	2	2	3	3	3	2	3	0	2	1	0	0	1	2	0	3	2	3	2	2	3	1	2	2	3	1	2	3	4	3	2	2	0	2	2	1	3	1	2	3	1
	2.905	262.705		11.62	0	0	3	1	3	2	3	3	3	2	3	2	2	3	0	0	3	2	2	3	2	3	3	2	2	2	3	2	3	0	3	3	2	3	1	2	0	2	3	2	2	1	3	3	1
	2.91	249.363		11.64	0	0	2	2	3	2	3	3	2	3	3	2	3	2	0	0	2	3	2	3	4	1	3	3	3	1	2	2	3	0	4	3	3	3	2	2	0	2	2	1	3	1	3	2	0
	2.915	174.076		11.66	0	0	4	1	3	2	3	3	3	3	3	1	3	2	0	0	2	3	1	3	3	3	2	2	3	2	3	2	2	0	3	3	3	3	1	2	0	2	3	2	3	1	2	3	1
	2.92	196.144		11.68	0	0	2	3	3	1	2	2	3	2	3	1	3	2	0	0	2	3	1	3	3	3	3	2	2	2	3	1	3	1	3	3	4	3	1	2	1	1	3	2	2	0	3	2	1
	2.925	212.43		11.7	0	0	4	2	3	2	3	3	3	2	2	1	2	0	0	0	0	2	1	2	3	3	3	2	3	1	3	2	3	0	4	3	3	3	1	2	1	2	3	1	3	1	3	3	1
	2.93	370.435		11.72	0	0	4	2	3	1	3	3	2	3	3	2	3	3	0	0	3	3	2	3	4	4	3	4	3	2	2	2	3	0	3	3	3	3	1	2	1	2	2	2	3	2	3	3	1
	2.935	356.276		11.74	0	0	4	2	3	2	3	3	3	2	3	2	3	3	0	0	3	3	2	3	3	3	3	4	3	2	2	2	1	0	3	3	2	3	0	1	0	2	2	2	3	2	3	3	1
	2.94	306.273		11.76	0	0	4	3	2	2	2	2	3	2	3	2	3	1	0	0	1	3	2	3	3	3	1	3	3	2	3	2	3	0	3	3	3	2	2	2	1	2	3	2	3	1	1	3	0
	2.945	330.145		11.78	0	0	1	2	3	1	3	3	3	3	3	2	3	1	0	0	1	3	2	3	4	2	3	4	2	2	3	1	2	0	4	3	2	3	1	2	0	1	3	2	2	2	3	1	0
	2.95	293.63		11.8	0	0	3	3	3	1	3	3	3	2	2	2	2	1	0	0	1	2	2	2	3	3	3	4	1	2	3	2	2	0	3	3	3	2	1	2	1	2	3	2	1	2	3	3	1
	2.955	229.778		11.82	0	0	4	2	3	1	3	2	3	2	2	2	3	2	0	0	2	3	2	2	2	4	2	4	3	2	2	2	3	1	5	3	4	3	2	2	0	2	2	2	3	2	2	3	1
	2.96	283.325		11.84	0	0	4	3	3	2	2	3	2	3	3	2	3	2	0	0	2	3	2	3	4	2	3	3	3	1	3	2	3	0	2	3	3	3	3	2	1	2	3	1	3	1	3	3	0
	2.965	295.839		11.86	0	0	3	1	3	2	3	2	3	2	2	1	3	1	0	0	1	3	1	2	3	5	3	2	3	2	3	2	2	1	2	3	4	3	0	2	1	2	3	2	3	2	3	2	1
	2.97	205.675		11.88	0	0	3	0	2	1	3	3	3	3	2	2	3	1	0	0	1	3	2	2	4	3	2	2	3	2	2	2	2	0	4	3	3	3	0	2	0	2	2	2	3	2	2	3	1
	2.975	228.343		11.9	0	0	3	1	2	2	3	3	2	2	3	2	2	1	0	0	1	2	2	3	3	4	3	2	3	2	3	2	3	0	4	3	3	3	2	2	1	2	3	2	3	2	3	3	1
	2.98	287.099		11.92	0	0	3	1	3	2	3	2	3	3	3	2	3	2	0	0	2	3	2	3	4	3	3	2	2	2	3	1	1	0	4	3	3	3	1	1	2	1	3	2	2	2	3	3	1
	2.985	263.523		11.94	0	0	3	1	1	2	3	3	3	3	3	1	2	2	0	0	2	2	1	3	4	1	3	2	2	1	3	1	3	1	4	3	3	1	2	2	1	1	3	1	2	2	3	3	0
	2.99	200.994		11.96	0	0	3	0	3	2	3	3	2	3	3	1	2	2	0	0	2	2	1	3	4	3	3	1	3	1	2	2	2	0	4	2	3	3	0	2	1	2	2	1	3	1	3	2	1
	2.995	210.341		11.98	0	0	3	0	3	2	3	3	3	3	3	1	2	2	0	0	2	2	1	3	4	3	2	2	2	2	2	1	2	0	4	2	3	3	0	2	0	1	2	2	2	2	2	3	1
	3	295.597		12	0	0	3	0	2	1	3	3	3	2	3	2	3	1	0	0	1	3	2	3	3	3	3	1	3	2	3	2	3	0	2	3	2	3	1	2	0	2	3	2	3	1	3	3	1
	3.005	304.951		12.02	0	0	3	0	3	2	3	3	3	2	3	1	2	0	0	0	0	2	1	3	3	2	3	1	2	2	3	2	2	0	4	3	3	3	0	2	0	2	3	2	2	1	3	3	0
	3.01	304.634		12.04	0	1	3	0	3	2	3	3	2	3	3	2	3	2	0	0	2	3	2	3	4	2	3	1	2	2	2	1	2	0	3	3	3	3	0	2	0	1	2	2	2	1	3	3	1
	3.015	215.566		12.06	0	1	4	0	3	2	3	2	3	0	3	1	3	2	0	0	2	3	1	3	1	4	3	1	3	2	3	2	2	1	4	3	4	3	2	1	0	2	3	2	3	1	3	3	1
	3.02	308.368		12.08	0	1	4	1	3	2	3	3	3	3	3	1	3	0	0	0	0	3	1	3	3	5	2	2	3	2	3	2	3	1	4	3	4	3	2	2	1	2	3	2	3	2	2	3	1
	3.025	318.729		12.1	0	0	4	0	2	2	3	3	2	2	3	1	3	0	0	0	0	3	1	3	3	3	3	2	3	2	3	2	2	0	4	3	3	3	0	2	0	2	3	2	3	2	3	3	1
	3.03	347.139		12.12	0	0	4	2	3	2	3	3	2	2	2	2	3	2	0	0	2	3	2	2	3	4	3	2	2	2	3	1	2	1	4	3	3	3	2	1	1	1	3	2	2	2	2	3	1
	3.035	381.992		12.14	0	0	3	1	3	2	3	2	3	3	3	1	3	0	0	0	0	3	1	3	3	4	4	1	3	2	3	2	3	0	4	3	3	3	1	2	0	2	3	2	3	1	3	2	1
	3.04	353.727		12.16	0	0	3	2	3	2	3	3	3	3	3	2	3	2	0	0	2	3	2	3	4	3	3	2	2	1	3	2	2	0	4	3	2	3	1	1	2	2	3	1	2	2	2	3	1
	3.045	402.087		12.18	0	1	4	0	3	1	3	3	2	2	3	1	1	1	0	0	1	1	1	3	2	3	3	1	2	2	3	1	2	0	3	3	3	3	0	2	1	1	3	2	2	1	3	3	1
	3.05	257.543		12.2	0	0	3	1	2	2	3	3	2	0	3	2	3	1	0	0	1	3	2	3	1	2	3	1	3	1	3	1	3	1	4	3	4	3	2	2	1	1	3	1	3	1	3	3	1
	3.055	347.245		12.22	0	0	3	0	3	2	1	2	3	3	3	2	3	1	0	0	1	3	2	3	4	3	3	1	3	2	3	2	2	0	3	3	1	3	0	2	0	2	3	2	3	1	3	3	1
	3.06	149.964		12.24	0	0	3	1	3	2	3	3	1	2	3	2	3	2	0	0	2	3	2	3	3	3	3	2	3	2	3	2	3	0	4	3	2	3	2	2	1	2	3	2	3	2	3	3	1
	3.065	251.376		12.26	0	1	3	0	3	1	3	3	3	3	2	2	2	0	0	0	0	2	2	2	3	3	3	1	3	1	3	2	2	0	4	2	3	3	2	1	0	2	3	1	3	1	3	3	1
	3.07	222.647		12.28	0	1	4	0	3	2	3	3	2	2	3	2	3	1	0	0	1	3	2	3	3	2	3	2	3	2	3	2	2	0	4	2	3	1	2	1	0	2	3	2	3	2	3	3	0
	3.075	259.927		12.3	0	1	4	0	3	2	3	3	3	3	3	2	2	0	0	0	0	2	2	3	4	3	2	1	3	2	3	2	1	1	4	3	3	3	1	1	0	2	3	2	3	1	2	3	1
	3.08	219.29		12.32	0	0	4	1	3	2	3	1	3	3	3	2	3	2	0	0	2	3	2	3	3	3	3	2	3	2	3	2	2	0	4	0	3	3	1	2	1	2	3	2	3	2	3	3	0
	3.085	248.898		12.34	0	0	3	0	2	1	2	2	3	3	3	1	3	1	0	0	1	3	1	3	4	2	3	0	2	2	3	2	2	0	4	3	2	2	0	2	0	2	3	2	2	0	3	3	1
	3.09	227.492		12.36	0	0	4	0	3	2	3	2	2	3	3	1	3	1	0	0	1	3	1	3	3	3	1	1	3	2	3	2	2	0	4	3	3	3	0	2	0	2	3	2	3	1	1	3	0
	3.095	212.93		12.38	0	0	3	0	3	2	2	3	3	3	3	1	2	1	0	0	1	2	1	3	4	3	3	2	2	2	3	2	3	0	4	3	3	2	1	2	0	2	3	2	2	2	3	3	1
	3.1	290.258		12.4	0	0	4	0	3	1	2	3	3	3	3	1	2	1	0	0	1	2	1	3	4	4	2	2	1	1	3	2	2	0	4	3	3	3	1	2	0	2	3	1	1	2	2	3	1
	3.105	285.514		12.42	0	0	3	1	4	2	3	3	2	2	3	2	3	0	0	0	0	3	2	3	3	3	3	1	2	2	3	2	3	0	4	2	3	3	2	2	1	2	3	2	2	1	2	3	1
	3.11	260.217		12.44	0	0	3	0	3	1	3	3	3	3	2	1	3	0	0	0	0	3	1	2	4	1	3	2	3	0	3	2	3	0	3	3	3	3	1	2	0	2	3	0	3	2	3	3	0
	3.115	312.748		12.46	0	0	3	0	3	1	3	2	1	2	3	2	3	1	0	0	1	3	2	3	3	3	3	1	2	2	3	2	2	0	3	3	2	3	2	2	0	2	3	2	2	1	3	3	1
	3.12	319.458		12.48	0	0	4	0	3	2	3	3	3	3	3	2	3	1	0	0	1	3	2	3	3	4	2	1	3	2	3	2	3	0	3	3	3	3	2	2	0	2	3	2	3	1	2	3	1
	3.125	310.398		12.5	0	0	3	0	2	2	3	3	3	3	3	2	3	1	0	0	1	3	2	3	4	3	3	2	3	2	3	2	2	0	3	3	3	3	0	2	0	2	3	2	3	2	3	2	0
	3.13	322.334		12.52	0	0	2	0	2	2	3	3	2	2	3	2	3	2	0	0	2	3	2	3	3	1	3	2	3	2	3	1	2	0	3	2	3	3	1	2	0	1	3	2	3	2	3	2	0
	3.135	340.754		12.54	0	0	3	1	2	2	3	3	2	3	3	2	3	0	0	0	0	3	2	3	4	3	3	2	2	2	3	2	2	0	3	2	3	3	1	2	2	2	3	2	2	2	3	3	1
	3.14	432.272		12.56	0	1	4	0	3	1	2	3	3	2	3	2	2	2	0	0	2	2	2	3	2	4	3	2	3	2	3	2	2	0	3	2	3	3	1	1	0	2	3	2	3	2	3	3	1
	3.145	315.545		12.58	0	0	4	0	3	2	3	3	3	2	3	1	2	0	0	0	0	2	1	3	3	3	3	1	3	2	3	1	3	0	3	3	3	3	2	2	0	1	3	2	3	1	3	3	1
	3.15	413.66		12.6	0	0	3	1	2	2	3	3	2	2	3	2	2	1	0	0	1	2	2	3	2	1	3	1	2	2	3	1	3	0	2	3	3	2	3	2	1	1	3	2	2	1	3	3	1
	3.155	362.238		12.62	0	0	3	0	3	2	2	3	3	3	3	2	3	0	0	0	0	3	2	3	4	3	3	2	3	1	3	2	2	0	2	3	3	3	1	2	0	2	3	1	3	2	3	3	1
	3.16	475.463		12.64	0	0	3	0	3	2	3	3	2	3	3	2	2	1	0	0	1	2	2	3	3	3	3	2	3	2	2	1	2	0	2	3	3	3	0	2	1	1	2	2	3	2	3	3	1
	3.165	348.518		12.66	0	1	3	1	2	1	3	3	3	1	3	2	3	1	0	0	1	3	2	3	2	3	3	2	3	2	3	2	3	0	2	3	3	2	1	2	1	2	3	2	3	2	3	2	1
	3.17	368.769		12.68	0	1	3	1	3	2	3	3	2	3	3	2	3	1	0	0	1	3	2	3	3	2	3	1	3	1	2	2	2	0	2	3	3	4	1	2	2	2	2	1	3	1	3	3	1
	3.175	306.572		12.7	0	1	3	1	3	1	3	3	3	2	3	1	3	1	0	0	1	3	1	3	3	3	3	1	3	2	2	0	2	0	3	3	2	3	1	1	2	0	2	2	3	1	3	3	1
	3.18	281.363		12.72	0	0	4	0	3	2	3	2	3	3	3	2	3	1	0	0	1	3	2	3	4	4	2	2	1	2	3	1	1	0	3	3	2	3	0	1	1	1	3	2	1	2	2	3	1
	3.185	304.757		12.74	0	1	3	0	2	2	3	3	3	2	3	2	2	3	0	0	3	2	2	3	2	3	3	1	3	2	3	1	2	0	2	2	3	2	0	2	1	1	3	2	3	1	3	3	1
	3.19	348.024		12.76	0	0	4	1	1	2	3	3	3	2	3	1	3	1	0	0	1	3	1	3	2	4	2	1	3	2	2	1	2	0	3	3	3	3	0	2	1	1	2	2	3	1	2	3	1
	3.195	328.337		12.78	0	0	3	0	2	2	3	3	3	3	3	2	3	1	0	0	1	3	2	3	3	3	2	2	3	2	3	2	3	0	3	3	2	3	1	2	1	2	3	2	3	2	2	3	1
	3.2	273.447		12.8	0	1	3	0	3	2	3	2	3	2	2	0	3	1	0	0	1	3	0	2	2	2	2	2	3	2	3	2	3	0	3	3	3	3	1	2	1	2	3	2	3	2	2	3	1
	3.205	243.798		12.82	0	1	5	0	2	2	3	3	3	3	2	1	3	1	0	0	1	3	1	2	3	4	3	1	3	2	3	2	2	0	3	3	3	3	1	2	1	2	3	2	3	1	3	3	1
	3.21	342.646		12.84	0	0	4	0	1	2	3	0	3	3	3	2	2	0	0	0	0	2	2	3	4	3	3	1	2	2	3	2	2	0	3	3	3	3	0	2	0	2	3	2	2	1	3	3	1
	3.215	386.686		12.86	0	0	4	0	3	2	3	3	3	3	3	2	3	1	0	0	1	3	2	3	3	4	3	1	3	2	3	2	1	0	3	3	3	3	0	1	0	2	3	2	3	1	3	3	1
	3.22	433.114		12.88	0	0	4	0	3	2	1	2	2	2	2	2	3	2	0	0	2	3	2	2	2	3	2	2	3	1	3	2	3	0	2	3	2	3	2	2	0	2	3	1	3	2	2	3	0
	3.225	303.307		12.9	0	0	3	0	3	2	3	2	2	2	3	1	3	2	0	0	2	3	1	3	2	3	3	2	3	2	3	2	3	0	3	3	3	3	1	2	0	2	3	2	3	2	3	3	1
	3.23	356.633		12.92	0	0	4	0	2	2	3	3	3	3	3	2	3	1	0	0	1	3	2	3	4	4	3	2	3	2	3	2	1	0	2	3	3	2	1	1	0	2	3	2	3	2	3	3	1
	3.235	330.092		12.94	0	0	4	0	2	2	2	3	3	3	2	2	3	2	0	0	2	3	2	2	4	2	2	2	2	1	1	1	2	0	3	3	3	3	1	1	1	1	1	1	2	2	2	3	1
	3.24	338.472		12.96	0	0	2	0	3	2	3	3	2	2	3	2	2	2	0	0	2	2	2	3	3	4	2	2	3	2	3	1	2	0	3	3	3	3	0	2	1	1	3	2	3	2	2	2	1
	3.245	288.054		12.98	0	0	4	1	3	1	3	3	3	1	3	2	3	1	0	0	1	3	2	3	2	5	3	2	2	2	3	1	2	0	3	3	3	3	1	2	1	1	3	2	2	2	3	3	1
	3.25	225.924		13	0	0	4	0	3	2	3	2	3	2	3	2	3	0	0	0	0	3	2	3	3	4	3	1	3	2	3	2	3	0	3	3	3	3	0	2	1	3	3	2	3	1	3	3	1
	3.255	260.779		13.02	0	0	4	0	3	1	3	3	3	3	2	2	3	2	0	0	2	3	2	2	4	4	3	2	3	1	3	0	2	0	3	3	3	2	0	2	0	0	3	1	3	2	3	3	1
	3.26	407.472		13.04	0	0	4	0	2	2	3	3	3	2	3	2	3	0	0	0	0	3	2	3	2	3	3	2	3	1	3	2	2	0	3	3	2	3	0	2	0	2	3	1	3	2	3	3	1
	3.265	255.171		13.06	0	0	4	1	2	2	3	3	3	1	3	2	3	0	0	0	0	3	2	3	2	4	4	2	3	2	3	2	1	0	3	2	3	3	0	1	0	2	3	2	3	2	3	3	1
	3.27	323.845		13.08	0	0	3	0	2	2	3	2	3	3	3	1	3	3	0	0	3	3	1	3	4	3	3	2	3	2	3	2	3	0	3	2	2	3	2	2	2	2	3	2	3	2	3	2	1
	3.275	311.139		13.1	0	0	4	0	3	2	3	2	3	2	3	1	3	1	0	0	1	3	1	3	2	4	0	2	3	2	3	1	3	0	3	3	3	1	2	2	0	1	3	2	3	2	0	3	1
	3.28	274.274		13.12	0	0	3	0	3	2	2	3	3	3	3	2	3	0	0	0	0	3	2	3	4	2	3	1	3	2	2	2	3	0	3	3	2	2	1	2	1	2	2	2	3	1	3	2	1
	3.285	334.361		13.14	0	0	4	0	3	2	3	3	3	2	3	2	3	1	0	0	1	3	2	3	2	3	2	2	3	2	3	2	2	0	3	3	3	3	0	2	1	2	3	2	3	2	2	3	1
	3.29	265.986		13.16	0	0	4	0	3	2	3	3	3	2	2	2	2	1	0	0	1	2	2	2	2	4	3	2	3	1	2	2	1	0	3	3	2	3	0	1	0	2	2	1	3	2	3	3	1
	3.295	322.996		13.18	0	0	4	0	2	2	0	1	3	3	3	2	3	1	0	0	1	3	2	3	4	3	2	2	3	1	3	2	2	0	4	2	3	3	1	2	0	2	3	1	3	2	2	3	1
	3.3	312.472		13.2	0	0	4	0	3	2	1	3	3	3	2	2	3	2	0	0	2	3	2	2	3	4	3	2	3	2	3	2	3	0	4	3	3	3	2	2	0	2	3	2	3	2	3	3	1
	3.305	351.306		13.22	0	0	4	0	3	2	3	3	2	3	3	2	3	1	0	0	1	3	2	3	3	3	1	1	3	2	3	0	2	0	4	3	2	3	1	2	0	0	3	2	3	1	1	3	1
	3.31	267.707		13.24	0	0	3	0	3	2	3	2	2	3	2	2	3	1	0	0	1	3	2	2	4	4	2	1	3	2	1	2	2	0	4	3	3	3	2	1	1	2	1	2	3	1	2	2	1
	3.315	319.342		13.26	0	0	3	0	3	2	3	3	3	3	3	2	3	2	0	0	2	3	2	3	4	2	3	2	3	2	3	2	3	0	3	3	2	3	1	2	0	2	3	2	3	2	3	3	0
	3.32	218.186		13.28	0	0	2	1	3	2	3	2	3	3	3	2	3	1	0	0	1	3	2	3	4	3	1	1	3	2	3	1	2	0	4	2	3	3	0	2	1	1	3	2	3	1	1	2	1
	3.325	227.444		13.3	0	0	3	1	2	2	3	2	3	3	3	2	3	2	0	0	2	3	2	3	4	3	4	2	3	2	3	2	3	0	4	3	3	3	1	2	0	2	3	2	3	2	3	3	1
	3.33	323.422		13.32	0	0	4	0	3	2	3	3	3	3	3	2	3	1	0	0	1	3	2	3	3	3	3	2	3	2	2	2	3	0	4	3	3	1	1	2	0	2	2	2	3	2	3	3	0
	3.335	237.332		13.34	0	0	2	0	3	2	2	3	2	3	2	2	3	2	0	0	2	3	2	2	3	2	3	2	3	2	2	1	3	0	4	3	3	3	2	2	2	1	2	2	3	2	3	2	1
	3.34	301.362		13.36	0	0	3	1	3	2	3	3	3	3	3	2	3	0	0	0	0	3	2	3	4	2	2	2	3	2	3	2	3	0	4	3	3	3	2	2	1	2	3	2	3	2	2	3	1
	3.345	240.606		13.38	0	0	3	0	3	1	3	2	2	3	3	1	3	1	0	0	1	3	1	3	3	3	3	2	3	0	3	2	3	0	4	2	3	3	2	2	1	2	3	0	3	2	3	3	1
	3.35	306.866		13.4	0	0	3	0	3	2	2	2	2	3	3	2	3	2	0	0	2	3	2	3	4	2	2	2	3	2	3	2	3	0	4	3	3	3	1	2	0	2	3	2	3	2	2	2	1
	3.355	357.814		13.42	0	0	1	0	3	1	3	3	3	2	3	2	3	3	0	0	3	3	2	3	2	3	3	2	3	1	3	2	3	0	3	2	3	2	1	2	0	2	3	1	3	2	3	1	1
	3.36	392.989		13.44	0	0	3	0	3	2	3	3	3	2	3	2	3	0	0	0	0	3	2	3	3	3	2	2	3	2	2	2	3	0	4	2	3	3	2	2	1	2	2	2	3	2	2	3	1
	3.365	262.548		13.46	0	0	4	0	3	2	3	3	2	3	3	2	3	0	0	0	0	3	2	3	3	4	3	2	3	1	3	0	2	1	4	3	3	3	1	2	0	0	3	1	3	2	3	3	1
	3.37	365.797		13.48	0	0	2	0	3	1	3	3	3	3	3	2	3	1	0	0	1	3	2	3	4	4	2	2	3	2	3	2	2	0	4	3	3	2	1	1	1	2	3	2	3	2	2	2	1
	3.375	298.13		13.5	0	0	4	0	2	2	3	3	3	2	3	2	3	1	0	0	1	3	2	3	2	3	3	2	3	2	3	2	3	1	4	2	2	3	2	2	0	2	3	2	3	2	3	3	1
	3.38	261.068		13.52	0	0	4	0	3	2	3	3	2	2	3	0	3	1	0	0	1	3	0	3	3	2	2	1	3	2	3	0	3	0	5	3	3	3	1	2	1	0	3	2	3	1	2	3	0
	3.385	264.16		13.54	0	0	3	0	3	2	3	3	3	3	3	2	3	1	0	0	1	3	2	3	3	4	3	0	3	2	3	1	2	0	4	3	3	1	2	1	1	1	3	2	3	0	3	3	1
	3.39	305.75		13.56	0	0	1	0	1	2	2	2	2	3	3	2	3	1	0	0	1	3	2	3	4	3	3	2	3	2	1	2	3	0	2	3	3	2	2	2	0	2	1	2	3	2	3	1	1
	3.395	290.976		13.58	0	0	3	0	3	2	3	3	2	3	3	2	3	2	0	0	2	3	2	3	3	2	1	2	3	1	3	2	3	0	4	3	3	1	1	2	0	2	3	1	3	2	1	3	1
	3.4	275.253		13.6	0	0	3	0	3	2	3	3	2	3	3	2	2	1	0	0	1	2	2	3	3	3	2	2	3	2	3	1	3	0	4	3	3	3	1	2	0	1	3	2	3	2	2	3	1
	3.405	294.534		13.62	0	0	2	0	2	2	3	3	3	2	3	2	3	2	0	0	2	3	2	3	3	4	3	2	3	1	3	2	2	0	3	3	3	3	0	2	0	2	3	1	3	2	3	2	1
	3.41	325.108		13.64	0	0	3	0	2	2	2	3	3	3	3	2	3	2	0	0	2	3	2	3	3	4	1	0	3	1	3	1	3	0	3	3	1	3	1	2	1	1	3	1	3	0	1	3	1
	3.415	267.343		13.66	0	0	3	0	3	2	3	3	1	2	3	2	3	2	0	0	2	3	2	3	3	3	2	2	3	2	3	2	3	0	2	2	3	3	1	2	0	2	3	2	3	2	2	3	1
	3.42	313.952		13.68	0	0	3	0	2	2	3	3	3	3	3	2	3	1	0	0	1	3	2	3	4	4	1	1	3	2	3	2	3	1	3	3	4	2	1	2	1	2	3	2	3	1	1	3	1
	3.425	194.897		13.7	0	0	3	0	2	1	2	3	3	2	3	2	3	1	0	0	1	3	2	3	2	3	1	1	3	2	3	1	3	1	4	3	4	1	1	2	1	1	3	2	3	1	1	3	1
	3.43	329.235		13.72	0	0	1	0	3	2	3	2	2	2	3	2	3	2	0	0	2	3	2	3	2	3	0	1	3	2	3	1	3	1	4	3	4	3	1	2	1	1	3	2	3	1	0	1	1
	3.435	147.888		13.74	0	0	4	0	1	2	3	3	3	2	3	2	3	2	0	0	2	3	2	3	3	4	1	2	3	2	2	2	3	0	4	3	3	2	2	2	0	2	2	2	3	2	1	3	1
	3.44	227.253		13.76	0	0	2	0	2	2	3	2	2	2	3	1	3	1	0	0	1	3	1	3	3	3	3	1	3	2	3	2	3	1	4	3	4	3	3	2	2	2	3	2	3	1	3	2	1
	3.445	229.527		13.78	0	0	2	0	3	2	3	3	3	3	3	2	3	1	0	0	1	3	2	3	4	3	2	0	3	2	3	2	3	0	3	3	3	1	1	2	1	2	3	2	3	0	2	2	1
	3.45	257.864		13.8	0	0	2	0	2	1	3	2	3	1	3	0	2	1	0	0	1	2	0	3	1	4	2	2	3	2	3	1	3	1	3	3	4	3	1	2	0	1	3	2	3	2	2	2	1
	3.455	335.64		13.82	0	0	3	0	3	2	3	3	3	2	2	1	3	0	0	0	0	3	1	2	2	4	1	2	3	1	3	2	3	0	3	3	3	3	1	2	1	2	3	1	3	2	1	2	1
	3.46	298.297		13.84	0	0	3	0	3	1	3	3	3	2	3	2	3	3	0	0	3	3	2	3	3	3	2	2	3	2	3	2	3	0	4	2	3	2	2	2	0	2	3	2	3	2	2	3	1
	3.465	226.801		13.86	0	0	3	0	2	1	3	3	3	2	3	2	1	2	0	0	2	1	2	3	3	2	1	2	3	1	3	1	3	0	4	3	3	3	1	2	0	1	3	1	3	2	1	3	1
	3.47	226.491		13.88	0	0	3	0	3	2	3	3	2	2	3	2	3	1	0	0	1	3	2	3	3	3	1	2	3	2	3	2	3	0	3	3	3	3	2	2	0	2	3	2	3	2	1	3	1
	3.475	157.822		13.9	0	0	2	0	3	1	3	3	3	2	3	2	3	2	0	0	2	3	2	3	3	4	2	2	3	2	3	2	2	0	4	3	3	2	0	2	1	2	3	2	3	2	2	2	1
	3.48	189.018		13.92	0	0	4	0	2	2	3	3	3	2	3	2	3	2	0	0	2	3	2	3	3	3	3	1	3	2	3	2	3	0	4	3	3	3	1	2	1	2	3	2	3	1	3	3	1
	3.485	175.551		13.94	0	0	2	0	2	2	3	3	3	3	2	2	2	2	0	0	2	2	2	2	3	2	3	2	3	2	2	2	3	1	4	3	4	3	1	2	0	2	2	2	3	2	3	2	1
	3.49	198.134		13.96	0	0	3	0	2	2	3	3	2	3	3	2	3	0	0	0	0	3	2	3	4	3	3	2	2	2	3	2	3	0	4	3	3	3	1	2	1	2	3	2	2	2	3	3	1
	3.495	181.926		13.98	0	0	2	0	3	2	3	3	3	2	3	2	3	1	0	0	1	3	2	3	2	2	1	1	3	2	2	1	2	0	3	2	3	3	0	2	1	1	2	2	3	1	1	2	1
	3.5	278.749		14	0	0	2	0	3	2	3	3	3	2	3	2	3	0	0	0	0	3	2	3	3	4	2	2	3	2	2	2	3	0	4	1	3	3	3	2	1	2	2	2	3	2	2	2	1
	3.505	211.666		14.02	0	0	4	0	3	2	3	3	3	2	2	1	3	1	0	0	1	3	1	2	3	3	1	2	1	1	3	2	3	1	4	3	4	3	1	2	1	2	3	1	1	2	1	3	1
	3.51	204.245		14.04	0	0	3	0	3	2	3	3	3	1	3	1	2	1	0	0	1	2	1	3	2	4	2	1	2	2	3	2	3	0	4	3	3	3	2	2	0	2	3	2	2	1	2	3	1
	3.515	230.874		14.06	0	0	4	0	2	2	2	3	3	3	3	2	3	0	0	0	0	3	2	3	4	2	2	1	3	2	3	2	2	0	4	2	3	3	0	2	0	2	3	2	3	1	2	3	1
	3.52	209.027		14.08	0	0	3	0	3	2	3	3	2	2	3	2	3	0	0	0	0	3	2	3	3	2	1	2	3	0	2	2	3	1	4	3	4	3	2	2	1	2	2	0	3	2	1	2	1
	3.525	199.714		14.1	0	0	3	0	3	2	3	2	3	3	2	2	3	2	0	0	2	3	2	2	4	3	1	1	3	2	3	1	3	0	3	3	2	3	1	2	1	1	3	2	3	1	1	3	1
	3.53	217.523		14.12	0	0	2	0	2	2	3	3	2	3	2	2	3	1	0	0	1	3	2	2	4	3	1	2	2	1	3	2	3	1	4	3	4	3	2	2	1	2	3	1	2	2	1	2	1
	3.535	273.927		14.14	0	0	2	0	3	2	3	3	3	3	3	2	3	2	0	0	2	3	2	3	4	2	0	2	2	1	3	2	3	1	3	3	4	3	2	2	1	2	3	1	2	2	0	2	1
	3.54	335.7		14.16	0	0	3	0	2	2	3	3	3	3	2	2	2	0	0	0	0	2	2	2	4	2	1	1	3	2	3	2	2	0	3	2	3	1	2	1	1	2	3	2	3	1	1	3	1
	3.545	238.978		14.18	0	0	3	0	2	2	3	3	3	1	2	2	2	2	0	0	2	2	2	2	1	3	1	1	3	2	3	1	4	0	3	2	2	2	1	2	1	2	3	2	3	1	1	2	1
	3.55	238.613		14.2	0	0	4	0	2	2	3	3	3	2	3	2	3	1	0	0	1	3	2	3	3	3	1	1	3	1	3	2	3	0	3	3	3	3	2	2	1	2	3	1	3	1	1	3	1
	3.555	247.524		14.22	0	0	4	0	3	2	3	3	3	3	3	2	3	1	0	0	1	3	2	3	4	4	0	2	3	2	2	2	3	0	3	3	3	3	1	2	1	2	2	2	3	2	0	3	1
	3.56	289.293		14.24	0	0	2	0	3	2	3	3	3	3	3	1	3	1	0	0	1	3	1	3	4	3	0	0	3	2	3	2	3	0	3	3	2	2	2	2	1	2	3	2	3	0	0	2	1
	3.565	192.007		14.26	0	0	2	0	3	1	2	3	3	2	3	2	3	1	0	0	1	3	2	3	3	1	1	2	2	2	3	2	2	1	3	3	4	3	0	2	1	2	3	2	2	2	1	2	1
	3.57	235.028		14.28	0	0	3	0	3	1	3	3	2	3	3	2	3	2	0	0	2	3	2	3	3	3	1	2	3	2	3	2	3	0	3	3	3	2	1	2	1	2	3	2	3	2	1	3	1
	3.575	139.6		14.3	0	0	3	0	3	1	3	3	3	3	3	0	3	2	0	0	2	3	0	3	4	2	2	1	2	0	3	2	3	0	3	3	3	3	1	2	1	2	3	0	2	1	2	3	1
	3.58	292.864		14.32	0	0	4	0	3	2	3	3	2	2	3	2	3	1	0	0	1	3	2	3	2	4	2	1	2	1	2	2	3	0	3	2	3	3	2	2	1	2	2	1	2	1	2	3	1
	3.585	245.132		14.34	0	0	3	0	2	1	3	3	3	3	3	2	3	2	0	0	2	3	2	3	4	4	1	2	3	2	3	1	3	0	4	3	3	2	1	2	1	1	3	2	3	2	1	3	1
	3.59	246.325		14.36	0	0	3	0	3	1	2	3	2	3	2	2	3	1	0	0	1	3	2	2	4	2	2	2	3	2	3	2	1	0	4	3	3	2	1	1	1	2	3	2	3	2	2	3	1
	3.595	222.439		14.38	0	0	1	0	3	2	3	3	3	2	3	2	3	1	0	0	1	3	2	3	2	3	0	1	3	2	3	1	3	0	4	3	3	3	1	2	1	1	3	2	3	1	0	1	1
	3.6	147.645		14.4	0	0	2	0	3	2	3	3	2	3	2	2	3	2	0	0	2	3	2	2	3	2	2	2	2	2	3	2	2	1	4	3	4	3	1	2	1	2	3	2	2	2	2	2	1
	3.605	208.814		14.42	0	0	3	0	2	2	3	3	3	2	3	1	3	1	0	0	1	3	1	3	2	3	0	2	3	2	3	2	2	1	4	3	4	3	2	1	1	2	3	2	3	2	0	3	1
	3.61	234.731		14.44	0	0	3	0	2	2	3	2	2	3	2	2	3	1	0	0	1	3	2	2	4	4	1	2	3	2	3	2	3	1	5	3	3	3	2	2	1	2	3	2	3	2	1	3	1
	3.615	272.233		14.46	0	0	3	0	3	1	3	3	3	3	3	2	3	2	0	0	2	3	2	3	3	1	1	2	3	2	2	1	3	1	4	2	4	3	1	2	1	1	2	2	3	2	1	3	0
	3.62	311.559		14.48	0	0	3	0	3	2	3	3	3	3	3	2	3	2	0	0	2	3	2	3	4	2	2	0	2	2	3	2	3	0	3	3	3	3	2	2	1	2	3	2	2	0	2	3	1
	3.625	322.269		14.5	0	0	3	0	2	2	3	3	2	3	3	1	3	0	0	0	0	3	1	3	4	3	1	1	3	1	3	2	2	1	3	3	4	3	1	2	1	2	3	1	3	1	1	3	1
	3.63	283.88		14.52	0	0	3	0	3	2	3	3	2	1	3	2	3	2	0	0	2	3	2	3	2	2	2	2	3	2	2	2	3	1	4	3	4	3	2	2	1	2	2	2	3	2	2	3	1
	3.635	268.642		14.54	0	0	3	0	3	2	2	2	3	3	3	2	3	1	0	0	1	3	2	3	4	3	1	1	3	2	3	2	2	0	3	3	3	2	2	2	2	2	3	2	3	1	1	3	1
	3.64	246.117		14.56	0	0	3	1	3	2	2	3	2	2	3	2	3	0	0	0	0	3	2	3	3	3	3	2	3	2	3	1	2	1	4	3	3	2	1	1	1	2	3	2	3	2	3	3	1
	3.645	286.559		14.58	0	0	3	0	2	2	3	3	3	3	3	1	3	1	0	0	1	3	1	3	3	2	2	2	3	1	2	1	2	1	4	3	3	3	0	2	0	1	2	1	3	2	2	3	0
	3.65	323.428		14.6	0	0	3	0	2	1	3	2	3	3	3	2	3	1	0	0	1	3	2	3	3	3	2	2	1	2	2	1	2	1	4	3	3	3	1	2	1	1	2	2	1	2	2	3	1
	3.655	189.643		14.62	0	0	3	0	3	2	3	2	2	2	3	2	3	0	0	0	0	3	2	3	3	3	0	2	3	2	3	2	2	1	4	3	4	3	2	1	0	2	3	2	3	2	0	3	1
	3.66	246.511		14.64	0	0	3	0	3	2	3	2	3	2	3	2	3	0	0	0	0	3	2	3	3	2	2	2	3	0	3	2	2	1	4	3	4	2	0	2	1	3	3	0	3	2	2	3	0
	3.665	252.151		14.66	0	0	3	0	3	2	2	3	2	2	3	2	3	1	0	0	1	3	2	3	2	1	0	2	3	2	3	2	3	1	4	3	4	3	2	2	1	2	3	2	3	2	0	3	1
	3.67	239.417		14.68	0	0	4	1	2	2	3	3	3	3	3	1	3	2	0	0	2	3	1	3	3	1	0	2	2	2	2	2	3	1	4	3	4	3	2	2	1	3	2	2	2	2	0	3	0
	3.675	278.041		14.7	0	0	3	0	3	2	3	3	3	1	1	2	3	2	0	0	2	3	2	1	1	3	2	1	3	2	3	2	3	1	3	3	4	3	2	2	0	3	3	2	3	1	2	3	1
	3.68	221.29		14.72	0	0	3	0	3	1	3	3	2	3	3	2	3	1	0	0	1	3	2	3	4	3	1	1	1	2	2	2	3	1	3	3	4	3	1	2	1	2	2	2	1	1	1	3	1
	3.685	234.181		14.74	0	0	2	1	3	2	3	3	2	3	3	2	3	1	0	0	1	3	2	3	3	1	1	2	2	2	3	1	3	0	3	3	3	3	1	2	0	2	3	2	2	2	1	2	1
	3.69	272.847		14.76	0	0	3	0	3	2	3	3	3	2	2	2	2	1	0	0	1	2	2	2	2	2	1	2	3	2	3	2	2	1	3	3	4	3	1	2	0	2	3	2	3	2	1	3	1
	3.695	389.926		14.78	0	0	3	0	2	0	3	3	3	2	3	2	3	2	0	0	2	3	2	3	2	2	0	2	3	2	3	2	3	1	3	3	3	3	2	2	1	2	3	2	3	2	0	3	1
	3.7	303.593		14.8	0	0	3	0	2	1	3	3	3	2	3	2	3	3	0	0	3	3	2	3	2	3	1	2	3	2	3	2	3	1	3	2	4	2	1	2	1	2	3	2	3	2	1	2	1
	3.705	268.147		14.82	0	0	3	0	3	2	3	2	2	3	3	1	2	3	0	0	3	2	1	3	4	2	2	2	3	2	2	1	2	1	3	3	3	2	0	2	0	1	2	2	3	2	2	3	1
	3.71	294.464		14.84	0	0	4	0	3	2	3	3	3	3	3	2	3	1	0	0	1	3	2	3	4	4	3	2	1	2	3	1	3	0	2	3	2	2	1	2	0	1	3	2	1	2	3	3	1
	3.715	243.15		14.86	0	0	3	0	3	1	3	3	2	2	2	2	3	1	0	0	1	3	1	3	3	3	3	1	3	1	3	2	3	1	2	1	4	3	1	2	2	2	3	1	3	1	3	3	1
	3.72	213.277		14.88	0	0	3	0	3	2	2	3	2	3	3	2	2	1	0	0	1	2	2	3	3	2	1	2	2	0	3	2	2	1	3	2	4	2	1	2	0	2	3	0	2	2	1	3	1
	3.725	221.787		14.9	0	0	3	0	3	2	3	3	3	2	3	1	2	1	0	0	1	2	1	3	2	3	1	1	3	2	1	2	3	1	3	3	4	3	1	2	0	2	1	2	3	1	1	3	1
	3.73	266.848		14.92	0	0	3	0	3	2	3	3	2	3	3	2	3	1	0	0	1	3	2	3	4	3	1	1	3	2	3	1	3	1	3	3	4	3	1	2	0	1	3	2	3	1	1	3	1
	3.735	271.882		14.94	0	0	2	0	3	2	3	3	2	2	3	1	2	1	0	0	1	2	1	3	2	1	2	1	3	2	3	2	3	1	3	3	4	2	1	2	1	2	3	2	3	1	2	2	0
	3.74	323.282		14.96	0	0	2	0	2	1	3	2	3	2	3	1	3	3	0	0	3	3	1	3	2	3	2	2	2	2	2	2	3	1	3	2	4	3	2	2	1	2	2	2	2	2	2	2	0
	3.745	288.906		14.98	0	0	3	0	1	2	2	3	3	1	3	2	1	1	0	0	1	1	2	3	1	2	3	1	2	2	2	2	2	1	3	3	4	3	0	2	1	2	2	2	2	1	3	3	0
	3.75	331.557		15	0	0	3	0	2	2	3	3	3	2	3	1	3	2	0	0	2	3	1	3	3	2	3	2	3	1	3	0	3	1	3	3	3	2	3	2	1	0	3	1	3	2	3	3	0
	3.755	326.984		15.02	0	0	3	0	3	2	2	3	3	3	3	2	3	3	0	0	3	3	2	3	4	1	3	2	2	1	3	2	1	1	1	3	4	3	0	1	1	2	3	1	2	2	3	3	0
	3.76	279.756		15.04	0	0	3	0	3	2	1	2	2	3	3	2	3	1	0	0	1	3	2	3	4	1	0	2	3	1	2	2	2	1	2	3	4	3	0	2	0	2	2	1	3	2	0	3	0
	3.765	319.354		15.06	0	0	2	0	2	2	3	3	2	1	3	2	3	1	0	0	1	3	2	3	1	2	3	2	2	2	3	2	1	1	3	1	4	3	0	1	1	2	3	2	2	2	3	2	0
	3.77	234.749		15.08	0	0	3	0	2	2	3	3	3	1	3	2	3	2	0	0	2	3	2	3	2	1	3	2	2	2	3	2	2	1	3	3	3	1	0	2	1	2	3	2	2	2	3	3	0
	3.775	223.454		15.1	0	0	3	0	3	1	3	3	2	3	3	2	3	1	0	0	1	3	2	3	4	2	1	2	3	2	3	1	3	1	2	3	4	3	1	2	1	1	3	2	3	2	1	3	0
	3.78	247.66		15.12	0	0	3	0	3	2	3	3	3	1	3	1	3	3	0	0	3	3	1	3	2	1	3	2	3	1	3	2	1	1	3	3	4	3	0	1	0	2	3	1	3	2	3	3	0
	3.785	363.369		15.14	0	0	3	0	3	1	3	3	3	3	3	2	3	2	0	0	2	3	2	3	4	3	1	2	3	2	2	1	2	1	3	2	4	2	1	1	1	1	2	2	3	2	1	3	0
	3.79	250.268		15.16	0	0	3	1	3	2	2	3	1	2	3	2	3	1	0	0	1	3	2	3	2	1	0	2	3	2	3	1	2	1	3	3	3	1	1	1	0	2	3	2	3	2	0	3	0
	3.795	206.66		15.18	0	0	3	1	2	2	3	3	2	2	2	1	3	1	0	0	1	3	1	2	3	1	0	2	3	1	3	2	3	1	2	3	4	1	1	2	0	3	3	1	3	2	0	3	0
	3.8	173.36		15.2	0	0	4	0	2	1	3	3	2	3	3	2	3	0	0	0	0	3	2	3	4	3	2	2	3	2	3	2	3	1	3	3	3	3	1	2	0	2	3	2	3	2	2	3	0
	3.805	332.134		15.22	0	0	3	0	3	1	3	2	2	2	3	2	2	2	0	0	2	2	2	3	2	1	1	1	2	2	2	1	2	1	3	3	4	3	1	2	0	1	2	2	2	1	1	3	0
	3.81	262.752		15.24	0	0	2	0	2	2	3	3	2	2	3	2	3	2	0	0	2	3	2	3	2	1	1	2	3	2	3	0	3	1	3	3	4	3	2	2	0	0	3	2	3	2	1	2	0
	3.815	330.383		15.26	0	0	2	0	3	2	3	3	2	3	3	1	1	1	0	0	1	1	1	3	3	1	2	2	3	2	3	2	3	1	3	3	4	3	2	2	1	2	3	2	3	2	2	2	0
	3.82	265.649		15.28	0	0	2	0	3	1	3	3	2	3	3	2	3	2	0	0	2	3	2	3	4	1	1	2	3	2	3	2	2	1	3	3	4	3	0	2	1	2	3	2	3	2	1	2	0
	3.825	263.207		15.3	0	0	1	0	3	2	3	3	2	2	3	1	3	0	0	0	0	3	1	3	2	1	1	2	3	0	3	1	2	1	3	1	4	3	0	2	0	1	3	0	3	2	1	1	0
	3.83	257.538		15.32	0	0	2	0	1	2	3	3	2	3	3	2	3	2	0	0	2	3	2	3	4	1	1	1	2	2	3	2	2	1	3	3	4	3	0	2	0	2	3	2	2	1	1	2	0
	3.835	188.955		15.34	0	0	3	0	3	1	2	1	3	3	2	2	3	0	0	0	0	3	2	2	3	1	0	2	2	2	3	2	1	1	3	3	3	3	0	1	0	2	3	2	2	2	0	3	0
	3.84	149.358		15.36	0	0	1	0	3	1	2	3	2	3	2	2	3	1	0	0	1	3	2	2	4	2	1	1	3	2	1	2	3	1	3	3	4	3	2	2	0	2	1	2	3	1	1	1	0
	3.845	265.486		15.38	0	0	3	0	3	2	3	3	3	2	3	2	3	2	0	0	2	3	2	3	3	2	1	2	3	2	3	2	3	1	2	3	3	3	1	2	1	2	3	2	3	2	1	3	0
	3.85	224.426		15.4	0	0	3	0	2	2	3	3	1	3	3	2	2	1	0	0	1	2	2	3	3	2	0	2	3	0	2	2	3	1	3	3	3	3	1	2	0	2	2	0	3	2	0	3	0
	3.855	346.393		15.42	0	0	3	0	3	2	3	2	3	3	2	2	3	1	0	0	1	3	2	2	4	0	1	1	3	2	3	1	3	1	3	3	4	3	2	2	0	1	3	2	3	1	1	3	0
	3.86	280.344		15.44	0	0	3	0	3	2	2	1	3	3	3	2	3	1	0	0	1	3	2	3	4	2	1	1	3	1	2	2	2	1	3	1	4	3	1	2	1	2	2	1	3	1	1	3	0
	3.865	351.243		15.46	0	0	3	0	3	2	2	2	2	3	3	2	3	2	0	0	2	3	2	3	4	1	1	2	3	2	3	2	3	0	3	2	3	3	1	2	0	2	3	2	3	2	1	3	0
	3.87	256.82		15.48	0	0	2	0	3	2	2	1	3	3	3	2	3	1	0	0	1	3	2	3	3	2	0	2	3	1	2	2	3	1	2	3	4	3	2	2	1	2	2	1	3	2	0	2	0
	3.875	296.866		15.5	0	0	3	0	3	2	3	3	2	2	3	2	1	2	0	0	2	1	2	3	2	2	1	2	2	2	3	2	3	1	3	3	4	3	1	2	1	2	3	2	2	2	1	3	0
	3.88	235.676		15.52	0	0	3	0	3	2	3	3	3	3	3	2	3	2	0	0	2	3	2	3	4	1	1	1	3	0	3	1	2	1	3	3	4	3	1	2	1	1	3	0	3	1	1	3	0
	3.885	237.478		15.54	0	0	3	0	3	1	3	3	3	3	3	2	3	2	0	0	2	3	2	3	4	2	1	1	3	2	3	2	3	1	3	3	4	3	2	2	1	2	3	2	3	1	1	3	0
	3.89	287.074		15.56	0	0	3	1	2	2	3	1	3	3	3	2	3	2	0	0	2	3	2	3	4	1	2	1	3	1	2	2	1	1	3	3	4	3	0	1	1	2	2	1	3	1	1	3	0
	3.895	280.003		15.58	0	0	2	1	3	2	3	3	3	3	3	1	3	0	0	0	0	3	1	3	4	2	2	2	3	2	3	2	2	1	3	3	4	3	0	2	1	2	3	2	3	2	1	2	0
	3.9	270.959		15.6	0	0	2	1	2	2	3	3	3	3	3	2	2	0	0	0	0	2	2	3	4	0	3	2	3	1	2	2	3	1	3	3	3	3	2	2	0	2	2	1	3	2	2	2	0
	3.905	305.458		15.62	0	0	3	0	3	2	3	3	2	2	3	1	2	1	0	0	1	2	1	3	2	1	1	2	3	2	3	1	2	1	2	3	4	3	0	2	0	1	3	2	3	2	1	3	0
	3.91	224.006		15.64	0	0	3	1	2	2	3	2	3	3	3	2	3	0	0	0	0	3	2	3	3	2	1	1	3	1	3	2	2	1	2	2	3	2	0	2	2	3	3	1	3	1	1	3	0
	3.915	175.46		15.66	0	0	3	1	3	2	3	3	3	3	3	2	2	2	0	0	2	2	2	3	3	1	1	2	3	2	3	1	3	1	3	3	4	3	2	2	1	2	3	2	3	2	1	3	0
	3.92	304.177		15.68	0	0	3	0	2	2	3	3	3	2	3	1	3	0	0	0	0	3	1	3	2	1	0	2	3	1	3	2	2	0	3	1	3	3	2	1	3	2	3	1	3	2	0	3	0
	3.925	257.777		15.7	0	0	2	0	3	2	3	3	2	2	3	2	3	0	0	0	0	3	2	3	2	2	2	2	3	2	3	2	3	1	3	1	4	3	1	2	1	2	3	2	3	2	2	2	0
	3.93	344.357		15.72	0	0	2	1	3	2	3	3	2	3	2	2	3	1	0	0	1	3	2	2	4	2	2	2	3	2	3	2	3	1	4	3	4	3	1	2	2	3	3	2	3	2	2	2	0
	3.935	368.083		15.74	0	0	2	1	3	2	3	3	2	3	3	2	3	1	0	0	1	3	2	3	3	1	1	2	3	2	3	2	3	1	4	3	4	2	1	2	2	3	3	2	3	2	1	2	0
	3.94	469.925		15.76	0	0	3	0	3	2	3	3	1	3	3	2	3	1	0	0	1	3	2	3	4	2	1	1	2	2	3	1	2	1	3	3	4	2	0	2	2	1	3	2	2	1	1	3	0
	3.945	249.492		15.78	0	0	2	0	3	2	2	3	3	3	3	2	3	1	0	0	1	3	2	3	3	2	0	1	3	2	3	2	2	1	4	3	4	3	0	2	2	2	3	2	3	1	0	2	0
	3.95	321.173		15.8	0	0	2	0	3	2	3	3	2	2	2	2	3	1	0	0	1	3	2	2	3	2	1	0	3	1	2	2	2	1	3	2	4	3	0	2	1	2	2	1	3	0	1	2	0
	3.955	261.402		15.82	0	0	3	1	3	2	2	3	3	3	3	2	1	2	0	0	2	1	2	3	4	2	1	2	3	1	3	1	2	1	4	2	4	3	0	2	3	2	3	1	3	2	1	3	0
	3.96	302.437		15.84	0	0	3	0	3	1	3	3	3	2	2	0	3	2	0	0	2	3	0	2	3	2	2	2	3	2	2	2	2	1	4	3	4	3	0	2	2	2	2	2	3	2	2	3	0
	3.965	250.321		15.86	0	0	2	0	3	2	1	3	3	3	3	1	2	1	0	0	1	2	1	3	3	2	2	2	2	2	2	2	3	1	4	3	4	3	1	2	2	2	2	2	2	2	1	3	0
	3.97	350.928		15.88	0	0	1	0	3	2	3	3	2	2	3	2	3	1	0	0	1	3	2	3	3	2	3	2	2	2	3	2	3	1	4	3	4	2	1	2	2	2	3	2	2	2	2	2	0
	3.975	267.934		15.9	0	0	3	0	3	2	3	3	3	3	3	2	3	1	0	0	1	3	2	3	3	1	1	2	3	2	3	2	3	1	4	3	4	3	1	2	1	2	3	2	3	2	1	3	0
	3.98	277.015		15.92	0	0	2	0	3	1	3	3	3	2	3	2	3	2	0	0	2	3	2	3	3	1	1	2	3	2	3	2	3	1	3	3	4	1	1	2	3	2	3	2	3	2	0	3	0
	3.985	311.388		15.94	0	0	2	0	3	2	3	3	2	2	2	2	3	1	0	0	1	3	2	2	3	2	1	2	3	2	3	2	3	1	4	3	4	0	1	2	2	2	3	2	3	2	0	3	0
	3.99	229.685		15.96	0	0	1	1	3	1	3	3	2	2	3	1	3	1	0	0	1	3	1	3	3	2	1	2	3	2	3	2	2	1	4	3	4	0	0	2	2	3	3	2	3	2	0	2	0
	3.995	255.429		15.98	0	0	2	1	3	2	3	2	1	3	3	2	3	2	0	0	2	3	2	3	3	0	2	2	2	1	3	2	3	1	4	3	4	1	1	2	2	3	3	1	2	2	1	3	0
	4	321.43		16	0	0	2	0	3	1	3	3	2	2	3	2	2	1	0	0	1	2	2	3	3	2	2	2	3	2	3	2	2	1	4	2	4	0	1	1	2	2	3	2	3	2	2	2	0
	4.005	218.903		16.02	0	0	3	0	3	2	3	3	2	2	3	2	3	0	0	0	0	3	2	3	3	1	2	2	2	2	2	2	3	1	3	3	4	0	1	2	3	2	2	2	2	2	1	2	0
	4.01	314.069		16.04	0	0	2	0	3	2	3	3	2	3	3	0	3	0	0	0	0	3	0	3	3	1	2	1	3	2	3	2	3	1	3	2	4	1	1	2	3	2	3	2	3	1	1	1	0
	4.015	204.565		16.06	0	0	1	0	3	2	3	3	3	3	2	2	3	2	0	0	2	3	2	2	4	2	3	2	3	2	3	2	3	1	2	3	4	0	1	2	2	2	3	2	3	2	1	1	0
	4.02	271.789		16.08	0	0	1	0	2	2	1	2	3	2	3	2	3	1	0	0	1	3	2	3	3	2	3	2	3	2	3	2	3	1	4	3	4	0	1	2	2	2	3	2	3	2	1	1	0
	4.025	287.164		16.1	0	0	3	0	3	1	3	3	2	3	3	1	2	2	0	0	2	2	1	3	3	2	2	2	3	2	3	1	3	1	4	3	4	1	1	2	3	1	3	2	3	2	1	2	0
	4.03	271.034		16.12	0	0	3	0	2	2	3	3	2	1	3	1	3	2	0	0	2	3	1	3	1	1	1	2	3	2	3	2	2	1	4	3	4	1	0	2	3	2	3	2	3	2	1	3	0
	4.035	316.832		16.14	0	0	2	0	3	2	2	3	2	2	3	1	3	1	0	0	1	3	1	3	2	2	1	2	3	2	3	2	3	1	4	3	3	0	1	2	2	2	3	2	3	2	1	2	0
	4.04	236.585		16.16	0	0	2	0	2	2	3	3	1	2	3	2	2	0	0	0	0	2	2	3	2	2	1	1	2	2	3	2	3	1	3	3	4	0	1	2	2	2	3	2	2	1	1	2	0
	4.045	277.357		16.18	0	0	3	0	3	2	3	3	2	3	3	1	2	0	0	0	0	2	1	3	4	2	0	2	3	2	3	2	2	1	4	3	3	0	1	1	3	2	3	2	3	2	0	3	0
	4.05	349.592		16.2	0	0	4	1	3	2	3	2	2	3	3	2	3	0	0	0	0	3	2	3	4	2	2	2	3	2	3	2	2	1	4	3	4	0	1	1	3	3	3	2	3	2	1	3	0
	4.055	389.602		16.22	0	0	4	0	3	2	3	3	2	3	3	2	3	2	0	0	2	3	2	3	4	2	2	2	3	2	3	2	1	1	4	3	4	0	0	1	3	2	3	2	3	2	1	3	0
	4.06	316.47		16.24	0	0	4	0	2	2	3	2	3	3	2	2	3	3	0	0	3	3	2	2	3	3	1	2	2	2	3	1	1	1	3	3	4	0	1	0	3	1	3	2	2	2	0	3	0
	4.065	359.464		16.26	0	0	4	0	3	1	2	2	3	2	3	2	3	1	0	0	1	3	2	3	2	1	3	2	3	2	3	1	3	1	3	3	4	0	1	2	3	1	3	2	3	2	2	3	0
	4.07	325.508		16.28	0	0	2	0	3	1	3	2	3	1	3	2	3	3	0	0	3	3	2	4	1	2	2	3	3	2	3	2	3	1	3	3	4	1	1	2	2	2	3	2	3	2	1	1	0
	4.075	328.913		16.3	0	0	4	0	3	2	3	3	3	3	2	2	3	1	0	0	1	3	2	2	4	2	2	1	3	2	2	2	3	1	4	2	4	0	1	2	1	2	2	2	3	1	1	3	0
	4.08	314.348		16.32	0	0	3	0	3	1	3	2	3	3	3	1	3	1	0	0	1	3	1	3	3	1	2	2	2	2	3	0	2	1	4	1	4	1	0	2	3	0	3	2	2	2	1	2	0
	4.085	318.887		16.34	0	0	3	0	3	2	3	2	2	3	3	2	3	1	0	0	1	3	2	4	3	1	1	3	3	2	2	2	2	1	4	2	3	0	0	2	2	2	2	2	3	2	1	3	0
	4.09	266.725		16.36	0	0	3	0	2	2	3	2	3	2	3	2	3	2	0	0	2	3	2	3	2	2	0	1	2	2	2	2	3	0	3	3	3	0	1	2	1	2	2	2	2	1	0	3	0
	4.095	190.38		16.38	0	0	3	0	2	2	2	2	2	3	3	2	3	0	0	0	0	3	2	3	3	1	1	2	3	2	2	2	2	1	3	3	4	0	1	1	2	2	2	2	3	2	1	3	0
	4.1	316.719		16.4	0	0	2	0	2	2	3	3	2	3	3	2	3	1	0	0	1	3	2	3	3	1	1	2	3	1	2	0	1	1	4	3	4	0	0	1	1	0	2	1	3	2	1	2	0
	4.105	241.222		16.42	0	0	2	0	3	2	3	2	2	3	2	1	2	2	0	0	2	2	1	3	3	1	1	3	2	1	3	1	2	1	4	3	4	0	0	2	2	1	3	1	2	2	1	2	0
	4.11	219.078		16.44	0	0	2	0	3	1	3	2	3	3	3	2	1	1	0	0	1	1	2	3	3	2	1	2	3	2	3	1	2	1	4	3	4	0	0	2	1	1	3	2	3	2	0	3	0
	4.115	229.962		16.46	0	0	2	0	2	2	3	2	3	3	3	2	3	2	0	0	2	3	2	3	4	1	1	2	3	1	3	2	3	1	4	3	3	0	1	2	1	2	3	1	3	2	1	2	0
	4.12	323.721		16.48	0	0	1	0	3	2	3	2	2	2	3	2	3	2	0	0	2	3	2	4	2	2	0	3	2	2	3	2	2	0	3	3	2	0	1	1	1	2	3	2	2	2	0	1	0
	4.125	236.82		16.5	0	0	2	0	3	2	3	3	2	1	3	2	3	2	0	0	2	3	2	3	1	2	1	2	3	2	3	2	3	1	4	3	4	1	1	2	2	2	3	2	3	2	1	2	0
	4.13	221.629		16.52	0	0	3	0	3	2	3	2	3	3	3	2	3	0	0	0	0	3	2	3	3	2	1	2	3	2	3	2	2	1	4	3	4	0	0	2	1	2	3	2	3	2	1	3	0
	4.135	270.054		16.54	0	0	4	0	3	2	3	3	2	3	3	1	3	2	0	0	2	3	1	3	3	2	3	2	2	2	2	0	2	1	4	3	4	1	1	1	2	0	2	2	2	2	2	3	0
	4.14	220.456		16.56	0	0	0	0	3	2	3	2	3	3	3	2	3	1	0	0	1	3	2	3	3	1	0	2	3	2	3	0	2	1	3	3	4	1	1	1	3	0	3	2	3	2	0	0	0
	4.145	230.779		16.58	0	0	4	0	3	1	3	2	3	2	2	2	2	1	0	0	1	2	2	2	2	2	1	2	1	2	3	2	1	0	5	3	3	1	0	1	2	2	3	2	1	2	0	3	0
	4.15	302.104		16.6	0	0	4	0	2	2	3	3	3	3	2	2	3	1	0	0	1	3	2	2	3	1	1	0	2	1	2	2	2	1	4	3	4	1	1	1	3	2	2	1	2	0	0	3	0
	4.155	366.121		16.62	0	0	3	0	2	2	2	3	3	2	3	1	3	2	0	0	2	3	1	3	2	1	1	1	3	1	3	2	2	1	4	2	3	1	0	2	1	2	3	1	3	1	0	2	0
	4.16	403.964		16.64	0	0	0	0	3	2	2	2	1	3	2	1	3	1	0	0	1	3	1	2	3	1	1	2	3	2	2	1	2	1	4	3	4	1	1	1	1	1	2	2	3	2	1	0	0
	4.165	300.948		16.66	0	0	3	0	2	2	3	3	2	3	3	2	3	1	0	0	1	3	2	3	3	0	0	2	3	2	3	2	1	0	4	3	3	1	0	1	2	2	3	2	3	2	0	3	0
	4.17	267.159		16.68	0	0	2	0	3	2	1	3	3	3	2	1	3	1	0	0	1	3	1	2	3	2	1	2	3	2	2	1	2	1	4	3	4	1	1	1	2	1	2	2	3	2	1	2	0
	4.175	346.867		16.7	0	0	3	0	3	2	3	3	3	2	3	1	2	1	0	0	1	2	1	3	2	2	1	2	3	1	1	1	2	0	3	2	3	2	0	2	3	1	1	1	3	2	0	2	0
	4.18	213.113		16.72	0	0	4	0	2	2	3	2	2	3	3	2	3	2	0	0	2	3	2	3	3	2	2	2	2	2	3	0	1	1	4	2	4	3	0	1	3	0	3	2	2	2	1	3	0
	4.185	242.88		16.74	0	0	3	0	3	1	2	2	2	2	2	1	2	0	0	0	0	2	1	2	2	3	0	2	3	2	3	2	1	1	3	3	4	3	0	1	1	2	3	2	3	2	0	3	0
	4.19	285.272		16.76	0	0	2	0	3	2	3	2	2	2	3	1	3	2	0	0	2	3	1	3	3	3	1	2	1	2	2	1	1	1	4	3	3	3	0	1	1	1	2	2	1	2	1	2	0
	4.195	268.617		16.78	0	0	4	0	3	2	3	3	2	3	3	2	3	1	0	0	1	3	2	3	3	3	2	2	3	2	2	2	1	1	3	2	4	3	0	1	2	2	2	2	3	2	1	3	0
	4.2	333.964		16.8	0	0	4	0	3	2	3	2	3	3	2	2	3	1	0	0	1	3	2	2	3	2	1	2	3	2	3	2	3	0	4	3	3	3	1	2	3	2	3	2	3	2	0	3	0
	4.205	325.023		16.82	0	0	3	0	2	2	3	3	1	3	3	1	3	1	0	0	1	3	1	3	3	2	3	2	3	2	3	2	1	1	3	3	2	3	0	1	2	2	3	2	3	2	2	2	0
	4.21	227.947		16.84	0	0	3	0	3	1	3	3	3	2	2	2	3	0	0	0	0	3	2	2	3	1	2	2	3	2	3	2	2	1	4	3	4	2	0	2	2	2	3	2	3	2	1	2	0
	4.215	342.751		16.86	0	0	3	0	3	2	3	2	3	2	3	2	3	2	0	0	2	3	2	3	3	3	2	2	3	2	3	2	2	1	4	3	4	2	0	2	3	2	3	2	3	2	1	2	0
	4.22	409.302		16.88	0	0	3	0	3	2	3	3	3	3	3	2	3	1	0	0	1	3	2	3	3	1	1	2	3	0	3	2	1	1	4	3	4	3	0	1	0	2	3	0	3	2	0	2	0
	4.225	291.876		16.9	0	0	4	0	2	1	2	1	2	2	3	2	3	3	0	0	3	3	2	3	2	1	2	2	3	2	3	2	1	1	4	3	4	3	0	1	3	2	3	2	3	2	1	3	0
	4.23	359.002		16.92	0	0	2	0	2	1	3	3	2	3	3	1	3	0	0	0	0	3	1	3	4	1	2	1	3	2	2	2	0	1	3	3	4	3	0	0	2	2	2	2	3	1	1	1	0
	4.235	267.665		16.94	0	0	3	0	3	2	3	3	2	2	3	2	3	1	0	0	1	3	2	3	3	2	2	2	3	2	3	1	1	1	4	3	4	3	0	1	1	1	3	2	3	2	1	2	0
	4.24	254.248		16.96	0	0	2	0	3	1	3	3	3	3	3	2	3	2	0	0	2	3	2	3	3	1	1	2	3	2	3	2	2	0	4	3	3	3	1	1	0	2	3	2	3	2	1	2	0
	4.245	270.112		16.98	0	0	0	0	3	1	3	3	2	1	3	2	3	1	0	0	1	3	2	3	1	2	2	2	2	2	2	2	3	0	4	3	3	3	1	2	2	2	2	2	2	2	2	0	0
	4.25	250.789		17	0	0	3	0	2	2	3	3	2	2	3	2	2	1	0	0	1	2	2	3	2	3	2	1	2	2	2	2	3	0	4	2	3	3	1	2	1	2	2	2	2	1	1	2	0
	4.255	198.9		17.02	0	0	3	0	3	1	3	3	2	2	3	1	3	2	0	0	2	3	1	3	2	0	1	2	3	2	3	2	3	0	4	2	3	3	1	2	1	2	3	2	3	2	0	2	0
	4.26	136.607		17.04	0	0	3	0	3	2	3	3	3	3	3	2	3	1	0	0	1	3	2	3	3	2	1	1	3	1	2	2	2	1	4	3	4	3	1	1	3	2	2	1	3	1	0	2	0
	4.265	188.897		17.06	0	0	3	0	3	1	3	2	2	2	3	2	3	0	0	0	0	3	2	3	2	0	2	2	3	2	3	2	3	1	4	3	4	3	1	2	2	2	3	2	3	2	1	2	0
	4.27	169.651		17.08	0	0	4	0	3	2	3	3	3	2	3	2	2	1	0	0	1	2	2	3	2	2	2	2	2	2	3	2	2	1	4	3	3	3	0	2	1	2	3	2	2	2	1	3	0
	4.275	93.821		17.1	0	0	2	0	2	2	3	3	1	2	3	2	3	1	0	0	1	3	2	3	2	1	1	2	3	2	3	2	2	1	4	3	4	2	1	1	3	2	3	2	3	2	1	2	0
	4.28	155.759		17.12	0	0	4	0	3	2	2	3	2	2	3	1	3	2	0	0	2	3	1	3	2	0	3	1	3	1	3	2	2	1	4	3	4	3	0	2	3	2	3	1	3	1	2	3	0
	4.285	230.484		17.14	0	0	4	0	3	2	3	2	2	2	3	2	3	1	0	0	1	3	2	3	2	2	2	1	3	2	3	2	2	1	4	3	4	2	0	2	1	2	3	2	3	1	1	3	0
	4.29	172.181		17.16	0	0	3	0	1	1	3	3	2	3	3	1	3	1	0	0	1	3	1	3	3	1	2	1	3	2	3	1	2	1	3	3	4	3	0	2	2	1	3	2	3	1	2	3	0
	4.295	154.894		17.18	0	0	3	1	3	2	3	2	2	2	3	2	3	2	0	0	2	3	2	3	2	1	0	2	3	2	3	2	1	1	4	3	4	3	0	1	1	3	3	2	3	2	0	3	0
	4.3	257.772		17.2	0	0	2	0	2	2	3	2	3	2	3	2	3	0	0	0	0	3	2	3	2	2	1	1	3	1	3	2	3	1	4	3	4	3	1	2	2	2	3	1	3	1	1	2	0
	4.305	289.773		17.22	0	0	3	0	3	2	3	2	2	2	3	2	3	1	0	0	1	3	2	3	2	2	2	1	3	2	3	1	2	0	4	2	3	3	0	2	0	1	3	2	3	1	1	2	0
	4.31	292.108		17.24	0	0	3	0	3	2	2	1	1	2	3	2	3	1	0	0	1	3	2	3	2	1	2	1	3	2	3	1	2	1	4	3	4	3	0	2	2	1	3	2	3	1	1	2	0
	4.315	291.554		17.26	0	0	3	0	3	2	2	3	2	3	3	2	2	0	0	0	0	2	2	3	3	2	1	2	3	2	2	0	3	1	3	2	4	3	1	2	1	0	2	2	3	2	0	2	0
	4.32	211.088		17.28	0	0	4	0	3	2	3	2	1	3	3	1	3	1	0	0	1	3	1	3	4	1	3	2	3	2	2	2	2	1	4	3	4	3	0	2	2	2	2	2	3	2	2	3	0
	4.325	353.144		17.3	0	0	3	0	3	2	3	3	2	3	3	2	2	3	0	0	3	2	2	3	3	0	1	2	3	2	3	2	1	1	4	3	4	3	0	1	0	2	3	2	3	2	0	2	0
	4.33	233.405		17.32	0	0	4	0	3	2	3	3	2	2	3	1	2	0	0	0	0	2	1	3	2	3	2	1	3	2	3	2	2	1	4	3	4	3	0	2	1	2	3	2	3	1	1	3	0
	4.335	339.91		17.34	0	0	2	0	3	2	3	3	1	3	3	2	3	0	0	0	0	3	2	3	3	2	0	1	3	2	3	2	1	1	3	3	4	3	0	1	1	2	3	2	3	1	0	2	0
	4.34	342.955		17.36	0	0	4	0	3	2	2	2	3	2	3	2	3	2	0	0	2	3	2	3	2	1	1	1	3	2	3	1	1	1	3	1	3	2	0	1	0	1	3	2	3	1	0	3	0
	4.345	258.448		17.38	0	0	3	0	3	2	3	3	1	3	3	2	2	3	0	0	3	2	2	3	4	2	1	2	3	2	3	1	2	1	4	1	4	3	1	1	2	1	3	2	3	2	0	2	0
	4.35	365.764		17.4	0	0	2	0	3	2	3	3	2	3	2	1	3	0	0	0	0	3	1	2	3	2	1	0	2	2	3	0	3	1	3	3	4	3	1	2	2	0	3	2	2	0	1	2	0
	4.355	272.127		17.42	0	0	4	0	3	2	2	2	3	3	3	2	3	1	0	0	1	3	2	3	4	2	1	2	2	2	2	1	2	1	4	3	4	3	0	2	0	1	2	2	2	2	0	3	0
	4.36	236.111		17.44	0	0	4	0	3	2	3	3	2	2	3	2	3	0	0	0	0	3	2	3	3	2	1	1	3	2	2	1	3	1	4	3	4	3	1	2	0	1	2	2	3	1	0	3	0
	4.365	341.336		17.46	0	0	3	0	3	1	3	3	2	3	3	2	3	0	0	0	0	3	2	3	4	2	1	1	2	2	2	1	1	1	3	3	2	2	0	1	1	1	2	2	2	1	1	3	0
	4.37	336.005		17.48	0	0	3	0	3	2	3	3	2	3	2	2	2	1	0	0	1	2	2	2	4	2	0	1	3	2	3	1	3	1	5	3	3	3	1	2	0	1	3	2	3	1	0	3	0
	4.375	158.082		17.5	0	0	1	0	2	2	3	2	3	2	3	2	3	2	0	0	2	3	2	3	2	1	1	1	3	1	3	1	3	1	5	3	4	3	1	2	1	1	3	1	3	1	1	1	0
	4.38	269.982		17.52	0	0	4	0	2	2	3	3	3	2	2	2	3	1	0	0	1	3	2	2	3	3	2	1	3	2	3	1	2	1	5	3	4	3	0	2	0	1	3	2	3	1	1	3	0
	4.385	264.061		17.54	0	0	3	0	3	1	3	3	2	3	3	1	3	1	0	0	1	3	1	3	4	1	3	1	1	1	3	1	3	1	4	3	4	3	1	2	2	1	3	1	1	1	2	2	0
	4.39	259.435		17.56	0	0	4	0	3	1	3	2	3	3	3	1	3	3	0	0	3	3	1	3	4	1	2	1	3	1	3	0	2	1	4	3	4	3	0	2	2	0	3	1	3	1	1	3	0
	4.395	236.857		17.58	0	0	4	0	3	1	3	2	3	3	3	2	3	1	0	0	1	3	2	3	3	1	2	1	3	2	3	1	2	1	3	3	4	3	0	2	1	1	3	2	3	1	1	3	0
	4.4	264.092		17.6	0	0	2	0	3	2	3	3	2	1	3	2	3	0	0	0	0	3	2	3	2	1	1	2	3	2	3	0	2	1	4	3	4	3	0	2	2	0	3	2	3	2	1	2	0
	4.405	206.826		17.62	0	0	3	1	3	2	3	3	2	3	3	2	3	1	0	0	1	3	2	3	4	1	2	1	2	2	2	1	2	1	4	3	4	3	0	2	2	2	2	2	2	1	1	2	0
	4.41	272.045		17.64	0	0	4	0	3	1	3	3	1	2	2	2	2	2	0	0	2	2	2	2	3	1	1	2	3	2	3	0	2	1	4	3	4	2	0	2	0	0	3	2	3	2	0	3	0
	4.415	247.859		17.66	0	0	2	0	3	2	3	3	3	2	1	2	2	2	0	0	2	2	2	1	2	1	1	2	3	2	3	1	3	1	4	3	4	1	1	2	2	1	3	2	3	2	1	2	0
	4.42	274.683		17.68	0	0	4	0	3	2	3	3	3	3	1	2	3	2	0	0	2	3	2	1	3	0	2	0	3	2	2	1	1	1	3	2	4	3	0	1	1	1	2	2	3	0	1	3	0
	4.425	235.915		17.7	0	0	2	0	3	2	3	2	2	3	3	2	3	1	0	0	1	3	2	3	4	1	0	1	3	2	3	1	2	1	4	3	4	3	0	2	2	1	3	2	3	1	0	2	0
	4.43	264.873		17.72	0	0	3	0	2	2	3	3	3	2	3	2	3	0	0	0	0	3	2	3	2	3	1	0	2	2	3	1	3	1	4	3	3	3	1	2	3	1	3	2	2	0	1	3	0
	4.435	284.156		17.74	0	0	3	0	3	2	3	3	2	2	2	0	3	2	0	0	2	3	0	2	3	1	1	1	3	2	3	1	3	1	4	3	4	3	1	2	2	1	3	2	3	1	1	3	0
	4.44	270.706		17.76	0	0	1	0	3	2	2	3	2	3	3	2	2	1	0	0	1	2	2	3	4	1	2	2	3	2	2	1	2	1	4	3	4	3	0	2	2	1	2	2	3	2	2	1	0
	4.445	304.548		17.78	0	0	3	0	3	2	2	2	3	3	3	2	2	2	0	0	2	2	2	3	4	2	1	1	3	2	3	1	2	1	4	3	4	3	0	2	1	1	3	2	3	1	1	3	0
	4.45	233.968		17.8	0	0	2	0	3	2	3	2	2	3	3	2	3	1	0	0	1	3	2	3	4	1	2	1	3	2	3	1	2	1	4	2	3	3	0	2	3	1	3	2	3	1	2	2	0
	4.455	285.473		17.82	0	0	4	0	3	2	3	3	3	1	3	2	3	0	0	0	0	3	2	3	1	1	2	2	3	2	3	0	3	1	4	3	4	2	1	2	2	0	3	2	3	2	1	3	0
	4.46	331.16		17.84	0	0	2	0	3	2	3	2	3	3	3	2	3	1	0	0	1	3	2	3	3	2	1	2	2	2	3	1	3	0	4	2	2	3	1	2	2	1	3	2	3	1	1	2	0
	4.465	352.089		17.86	0	0	2	0	3	2	3	2	3	2	3	2	3	1	0	0	1	3	2	3	2	3	1	1	3	1	2	0	1	1	3	1	4	3	0	1	2	0	2	1	3	1	1	2	0
	4.47	281.101		17.88	0	0	2	0	2	2	3	3	3	2	2	2	3	2	0	0	2	3	2	2	3	2	2	2	3	2	3	0	1	1	4	2	4	2	0	1	2	0	3	2	3	2	1	1	0
	4.475	276.944		17.9	0	0	2	0	3	2	2	3	1	3	3	2	3	0	0	0	0	3	2	3	4	2	1	1	3	2	1	1	2	1	4	3	4	3	0	2	2	1	1	2	3	1	1	2	0
	4.48	277.794		17.92	0	0	3	0	1	1	3	1	1	1	3	1	3	1	0	0	1	3	1	3	2	1	2	1	3	2	3	1	2	1	4	3	4	3	1	1	2	1	3	2	3	1	1	2	0
	4.485	353.198		17.94	0	0	4	0	2	1	3	3	3	3	2	2	3	1	0	0	1	3	2	2	4	1	2	2	3	2	3	1	2	1	4	3	4	3	0	2	2	1	3	2	3	2	1	3	0
	4.49	337.847		17.96	0	0	3	0	3	2	3	3	2	3	1	3	2	1	0	0	1	2	3	1	4	2	1	2	3	2	3	1	2	1	4	3	3	3	0	2	2	1	3	2	3	2	0	2	0
	4.495	310.114		17.98	0	0	4	0	3	2	2	3	2	2	3	2	3	1	0	0	1	3	2	3	2	3	1	2	3	2	3	1	2	1	4	3	4	3	0	2	1	1	3	2	3	2	0	3	0
	4.5	246.441		18	0	0	4	0	3	2	3	2	1	3	2	2	2	1	0	0	1	2	2	2	3	1	3	2	3	2	3	0	2	1	3	3	4	3	0	2	2	0	3	2	3	2	2	3	0
	4.505	356.939		18.02	0	0	4	0	3	2	3	3	2	2	3	1	2	2	0	0	2	2	1	3	3	1	2	2	3	2	2	2	3	1	5	3	4	2	1	2	1	2	2	2	3	2	1	3	0
	4.51	413.652		18.04	0	0	4	0	3	2	3	3	1	3	3	2	3	1	0	0	1	3	2	3	4	1	2	2	3	2	3	1	2	1	1	3	4	3	0	2	2	1	3	2	3	2	1	3	0
	4.515	333.604		18.06	0	0	2	0	2	2	2	3	3	1	3	1	3	1	0	0	1	3	1	3	2	1	1	2	3	2	3	0	3	0	4	3	3	2	1	2	1	0	3	2	3	2	1	2	0
	4.52	301.611		18.08	0	0	3	1	3	1	3	3	2	2	3	2	3	2	0	0	2	3	2	3	3	1	2	1	3	2	3	1	2	1	4	3	3	3	0	2	3	1	3	2	3	1	2	3	0
	4.525	327.436		18.1	0	0	3	0	3	1	3	2	2	2	2	2	3	0	0	0	0	3	2	2	3	1	1	2	2	2	2	0	3	1	4	3	3	2	1	2	2	0	2	2	2	2	1	3	0
	4.53	389.699		18.12	0	0	3	0	3	1	3	2	3	2	3	2	2	2	0	0	2	2	2	3	3	1	1	2	3	0	3	0	2	1	4	3	3	3	0	2	1	0	3	0	3	2	1	3	0
	4.535	347.32		18.14	0	0	3	0	2	2	2	3	2	2	3	2	3	2	0	0	2	3	2	3	2	2	1	0	2	2	2	1	2	1	3	3	4	2	0	2	3	1	2	2	2	0	1	3	0
	4.54	349.102		18.16	0	0	3	0	3	2	3	2	2	2	3	2	3	1	0	0	1	3	2	4	3	2	0	3	3	2	2	1	2	1	2	3	4	3	0	2	2	1	2	2	3	2	0	3	0
	4.545	270.444		18.18	0	0	3	1	3	1	3	3	1	3	3	2	3	1	0	0	1	3	2	3	3	2	2	1	3	2	3	2	2	1	4	3	3	2	0	2	2	2	3	2	3	1	1	3	0
	4.55	302.669		18.2	0	0	2	0	3	1	3	3	3	3	3	1	3	1	0	0	1	3	1	3	4	2	1	2	3	2	3	1	3	1	4	3	3	3	1	2	2	1	3	2	3	2	1	2	0
	4.555	337.203		18.22	0	0	3	1	3	2	2	3	2	3	3	2	3	2	0	0	2	3	2	3	3	0	0	2	3	2	3	0	2	1	3	3	4	3	0	2	2	1	3	2	3	2	0	3	0
	4.56	281.294		18.24	0	0	4	0	3	1	2	2	3	0	3	2	3	1	0	0	1	3	2	4	1	1	1	2	3	2	3	1	3	1	3	3	4	3	1	2	2	1	3	2	3	1	0	3	0
	4.565	339.5		18.26	0	0	3	0	3	2	3	3	2	3	3	2	3	2	0	0	2	3	2	3	3	1	2	2	3	2	3	1	2	1	4	3	4	3	0	2	0	1	3	2	3	2	1	2	0
	4.57	325.498		18.28	0	0	4	0	3	2	3	2	3	3	2	2	3	2	0	0	2	3	2	2	3	2	2	2	3	2	2	1	3	1	4	3	4	3	1	2	1	1	2	2	3	2	1	3	0
	4.575	338.022		18.3	0	0	4	0	3	2	3	2	3	3	3	2	3	1	0	0	1	3	2	3	3	2	2	1	3	2	3	1	2	1	2	3	4	3	0	2	2	1	3	2	3	1	1	3	0
	4.58	284.963		18.32	0	0	4	0	3	1	3	3	3	2	3	2	3	2	0	0	2	3	2	3	3	0	1	1	3	2	3	2	3	1	4	3	4	3	1	2	1	2	3	2	3	1	0	3	0
	4.585	318.988		18.34	0	0	4	0	3	2	4	1	0	3	3	2	2	1	0	0	1	2	2	3	4	2	2	0	3	2	3	1	2	1	3	3	4	2	1	1	2	1	3	2	3	0	1	3	0
	4.59	234.262		18.36	0	0	4	0	1	2	2	0	2	2	3	2	3	1	0	0	1	3	2	3	2	2	2	2	3	0	2	1	3	1	4	3	4	2	1	2	2	1	2	0	3	2	1	3	0
	4.595	262.571		18.38	0	0	3	0	3	2	3	3	3	3	3	2	3	2	0	0	2	3	2	3	4	1	1	1	3	2	3	1	2	0	4	3	3	3	1	1	2	1	3	2	3	1	1	3	0
	4.6	237.216		18.4	0	0	4	0	3	2	3	2	3	1	3	2	3	1	0	0	1	3	2	3	2	2	3	1	3	2	3	0	3	1	3	3	4	2	1	2	1	0	3	2	3	1	2	3	0
	4.605	309.851		18.42	0	0	3	0	3	2	3	3	3	1	3	2	3	2	0	0	2	3	2	3	2	1	2	2	3	1	3	1	2	1	3	3	4	3	0	2	3	1	3	1	3	2	1	2	0
	4.61	274.969		18.44	0	0	4	0	3	1	1	3	2	3	2	1	3	1	0	0	1	3	1	2	4	2	2	2	3	2	3	2	2	0	4	3	3	3	0	2	2	2	3	2	3	2	1	3	0
	4.615	223.092		18.46	0	0	3	0	2	2	3	1	2	3	3	2	3	1	0	0	1	3	2	3	4	1	2	2	3	2	3	1	2	1	4	3	4	3	0	2	1	1	3	2	3	2	1	2	0
	4.62	163.967		18.48	0	0	4	0	3	1	3	2	2	2	3	2	3	2	0	0	2	3	2	3	3	1	2	1	3	2	3	1	1	1	3	2	3	3	0	1	2	1	3	2	3	1	1	3	0
	4.625	240.176		18.5	0	0	4	0	3	1	3	2	2	2	3	2	3	1	0	0	1	3	2	3	3	1	1	2	2	2	3	1	3	1	3	3	4	1	1	2	2	1	3	2	2	2	0	3	0
	4.63	310.82		18.52	0	0	4	1	3	2	3	3	2	3	3	2	1	0	0	0	0	1	2	3	4	2	2	2	3	2	3	1	3	1	3	3	4	1	1	2	1	2	3	2	3	2	1	3	0
	4.635	282.314		18.54	0	0	4	0	2	2	3	3	2	2	3	0	3	1	0	0	1	3	0	3	2	1	2	1	3	2	3	1	2	1	3	3	4	2	0	2	1	1	3	2	3	1	1	3	0
	4.64	344.616		18.56	0	0	4	0	2	2	3	3	2	2	3	1	3	1	0	0	1	3	1	3	3	2	2	1	3	2	3	2	3	0	3	3	3	2	1	2	2	2	3	2	3	1	1	3	0
	4.645	369.715		18.58	0	0	2	0	3	2	3	3	2	2	2	1	2	0	0	0	0	2	1	2	3	2	1	1	2	1	3	1	2	1	3	3	4	3	0	2	2	1	3	1	2	1	1	2	0
	4.65	281.521		18.6	0	0	3	0	2	2	3	2	2	3	2	1	3	3	0	0	3	3	1	2	3	1	3	1	2	1	2	1	3	1	4	3	4	0	1	2	2	1	2	1	2	1	2	2	0
	4.655	356.419		18.62	0	0	3	0	3	2	3	2	2	2	3	0	2	1	0	0	1	2	0	3	3	2	1	2	3	2	3	1	2	1	4	3	4	3	0	2	2	1	3	2	3	2	0	2	0
	4.66	338.61		18.64	0	0	4	0	2	2	2	1	1	1	3	1	3	2	0	0	2	3	1	3	2	2	1	2	3	2	3	1	2	1	4	2	3	3	1	1	2	1	3	2	3	2	0	3	0
	4.665	330.876		18.66	0	0	2	0	3	0	3	2	3	3	3	2	2	0	0	0	0	2	2	3	4	2	1	0	3	2	3	1	3	1	4	3	4	3	1	2	2	1	3	2	3	0	1	2	0
	4.67	302.29		18.68	0	0	4	0	3	1	3	2	3	2	3	2	3	1	0	0	1	3	2	3	2	2	2	1	3	2	2	1	2	1	4	3	4	4	0	2	2	1	2	2	3	1	1	3	0
	4.675	445.015		18.7	0	0	4	0	1	2	2	3	3	3	3	2	3	1	0	0	1	3	2	3	3	2	1	1	3	2	2	0	2	1	3	3	3	3	0	2	2	0	2	2	3	1	0	3	0
	4.68	339.797		18.72	0	0	2	0	3	2	2	2	3	3	2	2	3	2	0	0	2	3	2	2	4	2	2	2	3	1	3	1	1	0	3	3	3	3	0	1	1	1	3	1	3	2	1	1	0
	4.685	413.003		18.74	0	0	1	0	3	2	3	2	2	3	3	2	3	2	0	0	2	3	2	3	3	1	2	1	3	2	2	1	2	1	4	3	4	3	0	2	1	1	2	2	3	1	1	0	0
	4.69	316.719		18.76	0	0	4	0	3	2	3	3	3	2	2	1	2	1	0	0	1	2	1	2	2	3	2	1	3	1	3	1	1	1	3	3	4	2	0	1	2	1	3	1	3	1	1	3	0
	4.695	475.026		18.78	0	0	1	0	3	2	1	3	2	2	3	2	3	1	0	0	1	3	2	3	3	2	3	2	3	2	3	1	3	1	4	3	4	3	1	2	1	1	3	2	3	2	2	0	0
	4.7	392.097		18.8	0	0	4	0	3	2	4	2	2	2	3	1	3	1	0	0	1	3	1	3	3	2	1	1	3	2	3	1	1	1	3	3	4	1	0	1	1	1	3	2	3	1	0	3	0
	4.705	318.543		18.82	0	0	3	0	3	2	3	2	3	1	3	2	2	2	0	0	2	2	2	3	2	2	1	2	3	2	3	1	2	0	3	3	3	2	0	2	1	1	3	2	3	2	1	3	0
	4.71	333.253		18.84	0	0	3	0	3	2	2	2	3	3	3	2	2	3	0	0	3	2	2	3	4	2	1	0	3	2	2	1	1	1	4	3	4	3	0	1	2	1	2	2	3	0	1	3	0
	4.715	365.809		18.86	0	0	3	0	2	2	2	2	2	2	3	2	3	3	0	0	3	3	2	3	2	2	0	2	3	2	3	1	2	1	3	3	3	3	0	2	1	1	3	2	3	2	0	3	0
	4.72	379.261		18.88	0	0	3	0	3	1	2	1	2	3	2	2	3	2	0	0	2	3	2	2	3	1	2	1	3	2	3	2	3	1	5	3	4	3	1	2	1	2	3	2	3	1	1	2	0
	4.725	431.392		18.9	0	0	3	0	3	2	3	2	3	2	3	2	3	0	0	0	0	3	2	3	3	1	2	2	3	2	1	1	2	1	4	3	4	2	0	2	1	1	1	2	3	2	2	3	0
	4.73	325.475		18.92	0	0	3	0	3	2	1	2	2	2	3	2	3	1	0	0	1	3	2	3	3	1	2	1	3	2	3	1	2	1	4	2	4	1	0	2	3	1	3	2	3	1	1	2	0
	4.735	392.81		18.94	0	0	3	0	2	2	3	2	3	3	3	2	3	1	0	0	1	3	2	3	3	3	1	2	2	2	3	1	2	1	5	3	4	3	0	2	1	1	3	2	2	2	0	2	0
	4.74	417.529		18.96	0	0	3	0	3	1	3	2	1	2	2	2	3	0	0	0	0	3	2	2	3	2	2	2	3	2	2	1	2	1	3	3	4	3	0	2	2	1	2	2	3	2	1	2	0
	4.745	484.165		18.98	0	0	4	0	2	2	3	3	2	3	3	2	3	2	0	0	2	3	2	3	4	1	2	2	2	2	3	1	3	1	4	3	4	3	1	2	1	1	3	2	2	2	1	3	0
	4.75	533.988		19	0	0	3	0	3	1	3	2	2	3	3	2	2	1	0	0	1	2	2	3	4	2	2	1	3	2	3	1	3	1	4	3	4	3	1	2	2	1	3	2	3	1	1	2	0
	4.755	491.563		19.02	0	0	2	0	3	2	3	2	2	3	2	2	3	2	0	0	2	3	2	2	4	2	0	2	3	2	2	1	3	1	4	1	4	1	1	2	2	1	2	2	3	2	0	2	0
	4.76	446.648		19.04	0	0	0	0	2	1	2	1	2	3	2	2	2	1	0	0	1	2	2	2	4	2	1	1	2	1	3	1	2	1	5	3	4	3	0	2	3	1	3	1	3	0	1	0	0
	4.765	491.757		19.06	0	0	3	0	3	2	1	3	1	3	3	2	3	1	0	0	1	3	2	3	4	1	2	1	3	2	3	1	2	0	4	3	3	3	0	2	2	1	3	2	3	1	1	2	0
	4.77	425.664		19.08	0	0	2	0	2	1	3	2	2	3	3	2	3	2	0	0	2	3	2	3	4	1	2	2	2	2	3	0	3	0	4	3	3	2	1	2	2	0	3	2	2	2	1	1	0
	4.775	373.665		19.1	0	0	4	0	3	1	3	3	3	3	3	1	3	2	0	0	2	3	1	3	4	3	1	1	3	1	3	2	3	1	4	3	4	2	1	2	1	2	3	1	3	1	0	3	0
	4.78	325.524		19.12	0	0	3	0	2	1	2	3	3	3	1	2	3	1	0	0	1	3	2	1	4	2	2	2	3	2	3	1	2	1	4	3	4	3	1	1	2	1	3	2	3	2	1	2	0
	4.785	369.056		19.14	0	0	4	0	2	2	3	2	2	3	3	2	3	2	0	0	2	3	2	3	4	1	2	2	3	2	3	1	2	1	4	3	4	2	0	2	2	1	3	2	3	2	1	3	0
	4.79	466.902		19.16	0	0	3	1	3	1	3	3	2	3	3	1	2	1	0	0	1	2	1	3	4	1	2	1	3	2	3	1	3	0	4	3	3	3	1	2	1	2	3	2	3	1	1	2	0
	4.795	472.885		19.18	0	0	2	0	3	1	3	2	2	1	2	2	3	1	0	0	1	3	2	2	2	4	1	2	3	2	3	1	3	0	3	3	3	2	1	2	1	1	3	2	3	2	1	3	0
	4.8	433.386		19.2	0	0	3	0	1	1	3	2	3	2	3	1	3	1	0	0	1	3	1	3	3	2	1	2	3	2	3	1	2	1	4	3	4	3	1	1	0	1	3	2	3	2	1	3	0
	4.805	376.893		19.22	0	0	3	1	3	1	3	3	2	3	3	2	2	1	0	0	1	2	2	3	4	3	2	1	3	2	2	1	3	1	3	2	4	3	1	2	1	2	2	2	3	1	1	2	0
	4.81	478.908		19.24	0	0	3	1	3	2	3	3	2	3	3	2	3	0	0	0	0	3	2	3	4	1	1	2	3	1	3	1	1	0	3	2	3	3	0	1	1	2	3	1	3	2	1	3	0
	4.815	402.309		19.26	0	0	3	0	3	2	3	2	3	3	3	2	3	1	0	0	1	3	2	3	3	3	1	1	3	2	3	1	2	1	3	3	4	3	0	2	1	1	3	2	3	1	1	3	0
	4.82	449.968		19.28	0	0	4	0	3	2	3	2	2	3	3	2	3	1	0	0	1	3	2	3	4	0	2	2	3	2	3	0	2	1	3	3	4	3	0	2	2	0	3	2	3	2	1	3	0
	4.825	400.627		19.3	0	0	4	0	3	1	4	1	3	3	3	2	3	1	0	0	1	3	2	3	3	2	2	2	3	2	3	1	3	1	3	3	4	2	1	2	1	1	3	2	3	2	1	3	0
	4.83	368.445		19.32	0	0	3	0	3	2	3	3	3	3	3	2	3	1	0	0	1	3	2	3	4	1	1	2	2	2	2	1	3	0	3	3	3	2	1	2	1	1	2	2	2	2	1	3	0
	4.835	343.661		19.34	0	0	3	0	3	1	3	2	2	3	3	2	3	1	0	0	1	3	2	3	4	3	3	1	3	2	3	2	2	1	3	3	4	3	1	1	1	2	3	2	3	1	2	2	0
	4.84	372.361		19.36	0	0	4	0	2	1	3	3	3	2	2	2	3	1	0	0	1	3	2	2	2	0	1	2	3	2	3	1	2	1	3	3	4	2	0	2	2	1	3	2	3	2	0	3	0
	4.845	380.399		19.38	0	0	4	0	3	2	3	3	3	2	3	2	3	3	0	0	3	3	2	3	3	1	2	1	3	2	1	2	2	1	3	2	3	3	0	2	2	2	1	2	3	1	1	3	0
	4.85	401.655		19.4	0	0	3	0	3	2	3	3	2	3	3	1	3	1	0	0	1	3	1	3	4	1	2	2	2	2	2	1	3	1	4	3	4	3	1	2	2	1	2	2	2	2	1	2	0
	4.855	365.272		19.42	0	0	3	0	2	2	2	3	2	3	3	3	3	1	0	0	1	3	3	3	4	1	2	2	3	2	2	2	3	1	3	3	3	1	1	2	1	2	2	2	3	2	1	2	0
	4.86	423.178		19.44	0	0	3	0	3	2	3	3	2	3	3	2	3	0	0	0	0	3	2	3	3	1	2	1	3	2	3	0	2	1	3	3	4	3	0	2	2	0	3	2	3	1	1	2	0
	4.865	390.47		19.46	0	0	3	0	3	1	3	3	2	3	3	2	3	2	0	0	2	3	2	3	4	1	1	2	3	2	3	0	2	1	4	2	4	2	1	1	2	0	3	2	3	2	1	3	0
	4.87	368.559		19.48	0	0	4	0	3	2	3	2	2	3	3	0	2	1	0	0	1	2	0	3	4	1	1	2	3	2	3	1	1	0	2	3	3	3	0	1	2	1	3	2	3	2	1	4	0
	4.875	409.48		19.5	0	0	2	1	3	2	3	3	3	1	3	2	2	2	0	0	2	2	2	3	2	1	1	1	3	2	3	1	3	1	3	3	4	3	1	2	1	2	3	2	3	1	1	2	0
	4.88	411.031		19.52	0	0	2	1	3	2	3	2	3	0	3	2	2	1	0	0	1	2	2	3	1	1	1	1	3	1	2	1	1	1	3	3	4	3	0	1	1	2	2	1	3	1	1	2	0
	4.885	322.664		19.54	0	0	3	0	3	2	3	3	3	3	3	2	3	1	0	0	1	3	2	3	4	2	1	1	3	2	3	1	3	1	3	2	3	3	1	2	2	1	3	2	3	1	1	3	0
	4.89	333.356		19.56	0	0	3	1	3	2	3	3	2	2	3	2	3	1	0	0	1	3	2	3	2	2	1	2	3	2	3	2	2	1	3	3	4	3	0	2	1	3	3	2	3	2	1	3	0
	4.895	345.096		19.58	0	0	1	1	3	0	3	2	2	2	3	2	3	1	0	0	1	3	2	3	3	1	1	2	3	2	3	1	3	1	3	3	4	3	1	2	1	2	3	2	3	2	1	1	0
	4.9	246.012		19.6	0	0	2	0	3	2	3	3	3	2	3	0	2	1	0	0	1	2	0	3	2	1	1	2	2	2	3	1	3	1	4	3	4	3	1	2	2	1	3	2	2	2	1	2	0
	4.905	343.417		19.62	0	0	2	0	3	2	3	3	2	2	3	2	3	1	0	0	1	3	2	3	3	1	2	1	3	1	3	1	3	1	4	3	4	3	1	2	2	1	3	1	3	1	2	2	0
	4.91	396.527		19.64	0	0	3	1	3	1	2	1	2	3	3	1	3	1	0	0	1	3	1	3	4	2	3	1	1	2	1	1	2	1	4	3	4	2	1	1	2	1	1	2	1	1	2	3	0
	4.915	458.803		19.66	0	0	2	0	3	2	3	2	2	3	3	2	2	1	0	0	1	2	2	3	4	2	1	1	3	2	2	1	3	1	2	3	4	3	1	2	2	1	2	2	3	1	1	2	0
	4.92	373.815		19.68	0	0	3	0	3	2	3	3	1	3	3	2	3	1	0	0	1	3	2	3	3	2	1	2	3	2	3	1	3	1	4	2	4	3	1	2	2	1	3	2	3	2	1	3	0
	4.925	422.693		19.7	0	0	2	1	3	1	3	3	2	2	3	2	3	0	0	0	0	3	2	3	3	1	1	2	3	2	3	1	2	1	4	3	3	3	0	2	1	2	3	2	3	2	1	2	0
	4.93	395.335		19.72	0	0	2	0	3	2	3	3	2	3	3	2	3	1	0	0	1	3	2	3	4	1	1	1	3	1	3	1	2	0	4	3	3	1	1	1	3	1	3	1	3	1	1	2	0
	4.935	364.784		19.74	0	0	2	0	3	1	3	2	2	3	3	1	3	2	0	0	2	3	1	3	4	2	2	1	3	2	2	1	3	1	3	3	4	3	1	2	2	1	2	2	3	1	2	2	0
	4.94	370.312		19.76	0	0	2	0	3	3	3	3	2	3	2	2	3	0	0	0	0	3	2	2	4	2	2	1	3	2	3	1	2	1	4	3	4	2	1	1	2	1	3	2	3	1	2	2	0
	4.945	320.749		19.78	0	0	3	0	3	2	3	3	1	2	3	2	3	1	0	0	1	3	2	3	2	1	2	1	2	2	3	1	3	1	4	3	4	3	1	2	3	1	3	2	2	1	2	3	0
	4.95	313.482		19.8	0	0	1	0	2	2	2	3	2	3	3	2	3	1	0	0	1	3	2	3	4	0	1	2	3	2	2	0	1	1	3	2	3	3	0	1	1	0	2	2	3	2	1	1	0
	4.955	348.601		19.82	0	0	3	0	3	2	3	3	2	3	3	2	3	1	0	0	1	3	2	3	4	1	0	1	1	2	3	1	3	1	4	3	4	2	1	2	2	1	3	2	1	1	0	3	0
	4.96	337.62		19.84	0	0	3	0	3	2	2	3	2	2	3	2	4	1	0	0	1	4	2	3	3	1	0	1	3	2	3	1	3	1	4	3	4	3	1	2	2	1	3	2	3	1	0	3	0
	4.965	358.133		19.86	0	0	2	0	3	1	3	3	2	3	3	3	3	0	0	0	0	3	3	3	3	2	1	2	3	2	2	1	2	1	4	1	3	3	0	2	1	1	2	2	3	2	1	2	0
	4.97	380.16		19.88	0	0	3	0	3	1	3	3	2	3	3	1	3	2	0	0	2	3	1	3	4	1	1	1	3	2	2	1	2	0	4	3	3	2	0	2	0	1	2	2	3	1	1	3	0
	4.975	448.777		19.9	0	0	2	0	2	2	3	3	2	3	2	2	3	2	0	0	2	3	2	2	4	1	2	2	3	2	3	1	3	1	2	3	4	1	1	2	3	1	3	2	4	1	2	2	0
	4.98	396.326		19.92	0	0	3	0	3	2	3	2	2	2	3	2	3	2	0	0	2	3	2	3	2	3	1	1	3	1	3	1	2	1	4	3	3	3	1	1	3	1	3	1	3	1	1	3	0
	4.985	364.619		19.94	0	0	2	1	1	1	3	1	2	3	2	1	3	1	0	0	1	3	1	2	4	2	0	2	3	2	2	1	1	0	3	3	3	2	0	1	1	2	2	2	3	2	0	2	0
	4.99	421.522		19.96	0	0	3	0	2	1	3	2	2	3	2	2	2	1	0	0	1	2	2	2	3	2	1	0	3	2	3	2	2	1	3	2	4	3	1	1	0	2	3	2	3	0	1	3	0
	4.995	407.369		19.98	0	0	2	0	3	1	2	2	2	3	2	2	2	3	0	0	3	2	2	2	4	2	1	2	3	1	3	0	3	1	3	3	4	2	1	2	1	0	3	1	3	2	1	2	0
	5	424.811		20	0	0	2	0	3	2	2	2	2	3	2	2	3	0	0	0	0	3	2	2	4	2	1	2	3	2	3	1	2	1	3	3	4	3	0	2	0	1	3	2	3	2	1	2	0
	5.005	458.134		20.02	0	0	1	0	4	2	2	3	2	3	3	2	3	2	0	0	2	3	2	3	4	1	2	1	3	2	3	1	2	1	3	3	4	3	1	1	0	1	3	2	3	1	2	1	0
	5.01	503.232		20.04	0	0	2	0	3	1	2	2	2	3	2	0	3	3	0	0	3	3	0	2	4	1	2	2	3	2	2	1	2	1	3	3	4	2	0	2	0	1	2	2	3	2	2	2	0
	5.015	512.847		20.06	0	0	3	0	2	1	1	3	1	1	3	2	3	2	0	0	2	3	2	3	1	1	0	2	2	2	3	1	1	1	3	3	4	3	0	1	0	1	3	2	2	2	0	3	0
	5.02	457.079		20.08	0	0	2	0	2	1	3	0	1	3	2	1	3	2	0	0	2	3	1	2	3	2	2	0	3	2	3	1	2	1	3	3	4	2	1	1	1	1	3	2	3	0	2	2	0
	5.025	426.233		20.1	0	0	2	0	4	2	3	1	3	3	3	2	3	1	0	0	1	3	2	3	4	1	2	2	2	2	3	1	3	1	3	3	4	2	1	3	1	1	3	2	2	2	2	2	0
	5.03	499.493		20.12	0	0	2	0	3	2	3	3	2	2	3	2	3	1	0	0	1	3	2	3	3	1	1	1	2	1	3	1	1	1	3	3	4	3	0	1	1	1	3	1	2	1	1	2	0
	5.035	473.375		20.14	0	0	3	0	3	1	3	3	2	3	3	2	2	1	0	0	1	2	2	3	4	2	1	0	2	2	2	1	2	1	3	3	3	3	0	2	1	1	2	2	2	0	1	3	0
	5.04	423.602		20.16	0	0	2	0	3	1	2	3	3	3	3	2	3	1	0	0	1	3	2	3	3	1	0	2	2	2	3	1	2	1	3	3	3	3	1	1	0	1	3	2	2	2	0	2	0
	5.045	512.1		20.18	0	0	3	0	3	2	3	3	3	3	2	2	3	1	0	0	1	3	2	2	3	1	2	1	3	2	3	1	2	1	3	2	4	3	0	2	0	1	3	2	3	1	2	3	0
	5.05	467.03		20.2	0	0	3	0	4	1	3	1	3	2	3	1	3	0	0	0	0	3	1	3	3	1	2	1	3	1	2	1	2	1	3	3	4	2	1	1	1	1	2	1	3	1	2	3	0
	5.055	403.072		20.22	0	0	2	0	3	2	3	2	3	2	3	2	3	0	0	0	0	3	2	3	2	1	1	0	3	2	2	1	2	1	3	3	3	2	0	2	1	1	2	2	3	0	1	2	0
	5.06	447.613		20.24	0	0	2	0	3	0	3	3	2	3	2	2	2	1	0	0	1	2	2	2	4	2	1	2	3	2	2	1	2	1	3	3	3	2	0	2	0	1	2	2	3	2	1	2	0
	5.065	426.133		20.26	0	0	2	0	2	2	3	3	2	3	3	3	3	1	0	0	1	3	3	3	4	0	1	2	2	2	3	1	2	1	3	3	4	3	0	2	0	1	3	2	2	2	1	2	0
	5.07	397.122		20.28	0	0	3	0	3	1	3	1	2	3	3	2	3	0	0	0	0	3	2	3	4	1	1	1	3	1	2	2	2	1	3	3	4	3	0	2	0	2	2	1	3	1	1	3	0
	5.075	375.233		20.3	0	0	3	0	3	2	3	3	0	2	3	2	3	0	0	0	0	3	2	3	2	1	1	0	3	2	3	1	1	0	3	3	3	3	0	1	0	1	3	2	3	0	1	3	0
	5.08	355.358		20.32	0	0	3	0	3	2	3	3	2	3	3	1	3	1	0	0	1	3	1	3	4	0	0	1	2	1	3	1	2	1	2	3	3	2	0	2	0	1	3	1	2	1	0	3	0
	5.085	371.996		20.34	0	0	2	0	3	2	2	3	2	2	3	2	3	2	0	0	2	3	2	3	3	1	1	0	3	2	3	1	2	1	3	3	4	3	0	2	0	1	3	2	3	0	1	2	0
	5.09	342.839		20.36	0	0	3	0	3	1	1	2	2	2	2	2	2	1	0	0	1	2	2	2	3	1	1	1	2	2	3	1	2	1	3	3	4	3	0	2	0	1	3	2	2	1	1	3	0
	5.095	293.573		20.38	0	0	0	0	3	2	2	3	3	3	3	2	3	2	0	0	2	3	2	3	4	1	1	1	3	2	3	1	3	1	3	3	4	3	1	2	0	1	3	2	3	1	1	0	0
	5.1	381.94		20.4	0	0	3	0	3	2	2	2	1	3	3	1	3	0	0	0	0	3	1	3	4	2	1	1	3	2	3	1	1	1	3	3	4	3	0	1	0	1	3	2	3	1	1	3	0
	5.105	348.24		20.42	0	0	2	0	2	2	3	2	3	2	3	1	3	2	0	0	2	3	1	3	3	2	1	1	3	2	3	2	2	1	3	3	4	3	0	2	1	2	3	2	3	1	1	2	0
	5.11	466.688		20.44	0	0	3	1	2	1	3	3	2	3	3	2	3	0	0	0	0	3	2	3	4	2	2	2	3	2	3	1	2	1	3	3	4	3	0	2	0	1	3	2	3	2	1	3	0
	5.115	372.084		20.46	0	0	1	0	2	2	3	2	2	2	3	1	2	0	0	0	0	2	1	3	2	2	1	2	3	1	3	0	2	1	3	3	2	3	0	2	0	0	3	1	3	2	1	1	0
	5.12	414.793		20.48	0	0	3	0	2	2	3	2	2	3	2	2	3	1	0	0	1	3	2	2	3	2	2	1	3	2	2	0	3	1	3	2	4	3	1	2	0	0	2	2	3	1	2	3	0
	5.125	378.681		20.5	0	0	2	0	3	2	2	3	2	2	3	2	3	0	0	0	0	3	2	3	3	3	0	1	2	2	3	1	2	1	3	3	4	3	1	1	0	1	3	2	2	1	0	2	0
	5.13	325.586		20.52	0	0	2	0	2	2	3	3	2	1	2	2	2	0	0	0	0	2	2	2	2	0	1	2	3	2	3	1	1	1	3	3	4	2	0	1	1	1	3	2	3	2	1	2	0
	5.135	229.233		20.54	0	0	3	0	3	2	3	1	2	3	3	1	2	0	0	0	0	2	1	3	4	2	1	0	2	2	2	0	2	1	2	2	4	3	0	2	0	0	2	2	2	0	1	3	0
	5.14	271.321		20.56	0	0	2	0	2	2	3	3	2	2	3	2	3	1	0	0	1	3	2	3	2	1	0	1	3	2	3	1	2	0	3	3	3	3	0	2	0	1	3	2	3	1	0	2	0
	5.145	247.7		20.58	0	0	3	0	3	1	2	3	2	3	3	1	3	2	0	0	2	3	1	3	3	2	1	2	3	2	3	1	1	1	3	3	4	2	0	1	0	1	3	2	3	2	1	3	0
	5.15	385.614		20.6	0	0	1	0	3	2	1	2	2	3	3	2	3	0	0	0	0	3	2	3	4	1	1	1	3	2	2	1	1	1	3	3	4	3	0	1	0	1	2	2	3	1	1	1	0
	5.155	293.306		20.62	0	0	1	0	4	2	3	2	2	3	3	2	3	3	0	0	3	3	2	3	4	2	0	1	2	2	3	1	1	1	2	3	4	3	0	1	0	1	3	2	2	1	0	1	0
	5.16	382.98		20.64	0	0	2	0	3	2	2	3	2	3	3	2	3	3	0	0	3	3	2	3	4	2	1	2	3	2	3	0	1	1	3	3	4	2	0	1	0	0	3	2	3	2	1	2	0
	5.165	256.56		20.66	0	0	3	0	3	2	2	2	2	3	3	2	1	0	0	0	0	1	2	3	4	0	1	2	1	1	2	0	2	1	3	3	3	3	0	2	1	0	2	1	1	2	1	3	0
	5.17	402.797		20.68	0	0	3	0	3	2	3	2	2	3	3	1	3	2	0	0	2	3	1	3	4	2	1	1	3	2	2	1	3	1	3	3	4	3	1	2	0	1	2	2	3	1	1	3	0
	5.175	376.351		20.7	0	0	2	0	3	2	3	3	3	3	3	0	3	1	0	0	1	3	0	3	4	1	1	1	3	2	3	0	2	1	3	3	4	2	0	2	0	0	3	2	3	1	1	2	0
	5.18	337.263		20.72	0	0	3	0	3	2	2	3	1	3	3	2	3	1	0	0	1	3	2	3	3	2	1	2	3	2	2	1	2	1	3	3	4	1	0	2	0	1	2	2	3	2	1	3	0
	5.185	383.929		20.74	0	0	2	0	3	2	3	2	2	3	3	1	3	0	0	0	0	3	1	3	4	2	0	2	3	2	3	1	2	0	2	3	3	4	0	2	0	1	3	2	3	2	0	2	0
	5.19	457.795		20.76	0	0	2	0	3	1	2	3	2	0	3	1	3	0	0	0	0	3	1	3	0	1	1	2	3	2	3	0	2	1	2	3	4	3	0	2	0	0	3	2	3	2	1	2	0
	5.195	394.187		20.78	0	0	3	0	3	2	2	3	3	2	3	1	3	2	0	0	2	3	1	3	3	2	1	1	3	2	3	0	1	1	3	3	4	2	0	1	0	0	3	2	3	1	1	3	0
	5.2	436.984		20.8	0	0	1	0	3	2	3	3	2	3	3	1	3	1	0	0	1	3	1	3	4	2	1	1	3	2	3	1	3	1	3	3	4	3	1	2	0	1	3	2	3	1	1	1	0
	5.205	478.446		20.82	0	0	1	0	3	1	3	2	3	2	3	1	3	1	0	0	1	3	1	3	3	2	1	1	3	2	3	0	3	0	3	3	2	3	1	2	0	0	3	2	3	1	1	1	0
	5.21	492.9		20.84	0	0	3	0	1	2	3	2	3	3	3	2	3	1	0	0	1	3	2	3	4	1	1	0	2	2	3	0	2	1	2	3	4	3	1	1	0	0	3	2	2	0	1	3	0
	5.215	503.695		20.86	0	0	2	0	2	2	2	2	3	3	3	0	3	2	0	0	2	3	0	3	4	2	0	1	3	2	3	0	2	1	3	3	4	3	0	2	0	0	3	2	3	1	0	2	0
	5.22	545.565		20.88	0	0	2	0	3	2	2	2	2	2	2	0	3	2	0	0	2	3	0	2	3	2	0	1	3	2	3	1	3	1	3	3	4	3	1	2	0	1	3	2	3	1	0	2	0
	5.225	572.394		20.9	0	0	0	0	3	2	3	3	1	3	3	1	3	2	0	0	2	3	1	3	4	2	2	1	3	2	2	1	3	1	3	3	4	0	1	2	0	1	2	2	3	1	1	1	0
	5.23	478.823		20.92	0	0	2	0	2	2	2	3	3	3	3	1	3	1	0	0	1	3	1	3	4	1	1	1	3	2	3	1	2	0	3	3	3	3	1	1	0	1	3	2	3	1	1	2	0
	5.235	573.429		20.94	0	0	2	0	3	2	2	2	3	3	2	0	3	2	0	0	2	3	0	2	3	2	1	2	3	2	3	1	2	1	3	3	4	3	0	2	0	1	3	2	3	2	1	2	0
	5.24	508.107		20.96	0	0	1	0	2	1	3	2	3	2	3	1	2	1	0	0	1	2	1	3	3	2	1	1	3	2	3	1	2	1	3	2	3	3	1	1	0	1	3	2	3	1	1	1	0
	5.245	524.321		20.98	0	0	3	0	3	2	2	1	2	3	2	1	3	1	0	0	1	3	1	2	4	2	1	1	3	1	3	1	2	1	3	3	4	1	0	2	0	1	3	1	3	1	1	3	0
	5.25	556.483		21	0	0	2	0	2	1	3	2	1	3	1	0	3	0	0	0	0	3	0	1	3	1	1	1	3	2	3	0	2	1	3	3	3	3	0	2	0	0	3	2	3	1	1	2	0
	5.255	533.761		21.02	0	0	1	0	3	2	3	3	2	3	2	2	3	1	0	0	1	3	2	2	4	2	1	1	2	2	3	1	2	0	3	3	2	3	0	2	0	1	3	2	3	0	1	1	0
	5.26	491.691		21.04	0	0	2	0	3	2	3	2	2	2	3	2	3	1	0	0	1	3	2	3	3	1	1	1	3	1	3	2	2	1	2	3	4	2	1	1	0	2	3	1	3	1	1	2	0
	5.265	463.029		21.06	0	0	2	0	3	2	3	2	2	3	3	2	3	1	0	0	1	3	1	4	4	1	1	1	3	2	3	1	3	1	3	3	4	3	1	2	0	1	3	2	3	1	1	2	0
	5.27	483.278		21.08	0	0	1	0	3	2	3	3	1	3	3	2	3	3	0	0	3	3	2	3	3	2	1	1	3	2	3	1	2	1	3	3	4	2	1	1	0	1	3	2	3	1	1	1	0
	5.275	463.17		21.1	0	0	2	0	3	2	3	2	2	3	3	2	3	2	0	0	2	3	2	3	4	2	1	2	3	2	3	1	3	1	3	3	4	3	1	2	0	1	3	2	3	2	1	2	0
	5.28	507.847		21.12	0	0	1	0	4	2	2	2	2	3	2	2	3	1	0	0	1	3	2	2	4	1	2	2	3	2	3	1	2	1	3	3	4	3	0	2	1	1	3	2	3	2	1	2	0
	5.285	503.401		21.14	0	0	2	0	3	2	3	3	2	3	3	1	3	2	0	0	2	3	1	3	3	2	1	1	3	2	3	1	3	0	3	3	3	3	1	2	0	1	3	2	3	1	1	2	0
	5.29	479.107		21.16	0	0	3	0	3	2	3	1	2	2	3	2	3	2	0	0	2	3	2	3	3	0	1	2	3	2	3	1	2	1	3	1	4	2	0	2	0	1	3	2	3	2	1	3	0
	5.295	494.435		21.18	0	0	3	0	3	1	3	2	2	2	3	1	3	3	0	0	3	3	1	3	3	2	1	2	2	2	3	1	3	1	3	3	4	1	1	2	1	1	3	2	2	2	1	3	0
	5.3	409.707		21.2	0	0	3	0	2	2	3	1	1	3	3	1	3	0	0	0	0	3	1	3	3	2	0	1	3	2	3	1	2	1	3	3	4	3	1	1	1	1	3	2	3	1	0	3	0
	5.305	411.993		21.22	0	0	2	0	3	1	3	1	2	3	3	2	3	1	0	0	1	3	2	3	4	2	0	2	3	2	2	1	3	1	2	3	3	3	1	2	0	1	2	2	3	2	0	2	0
	5.31	450.609		21.24	0	0	3	0	3	2	3	3	3	2	3	1	3	0	0	0	0	3	1	3	2	2	1	2	2	2	3	1	2	1	3	2	4	3	0	2	0	1	3	2	2	2	1	3	0
	5.315	402.022		21.26	0	0	2	0	3	2	3	1	3	3	2	0	3	3	0	0	3	3	0	2	4	3	1	2	3	2	3	0	3	1	2	3	4	2	1	2	1	0	3	2	3	2	1	2	0
	5.32	471.707		21.28	0	0	3	0	3	2	2	2	3	3	3	2	3	1	0	0	1	3	2	4	4	1	0	3	2	2	2	0	3	1	3	3	3	2	1	2	0	0	2	2	2	2	0	3	0
	5.325	344.016		21.3	0	0	3	0	3	1	2	2	3	2	2	2	3	1	0	0	1	3	2	2	2	2	1	1	3	2	3	2	2	1	3	3	4	3	0	2	0	2	3	2	3	1	1	3	0
	5.33	440.064		21.32	0	0	2	0	3	2	3	3	1	2	3	2	3	2	0	0	2	3	2	4	3	3	1	2	3	2	3	0	1	0	2	3	3	2	0	1	0	0	3	2	3	1	1	2	0
	5.335	486.804		21.34	0	0	3	0	3	2	3	2	2	3	3	2	3	2	0	0	2	3	2	3	3	1	1	1	1	1	3	1	3	1	3	1	4	2	1	2	0	1	3	1	1	1	1	3	0
	5.34	413.581		21.36	0	0	1	0	3	2	3	3	3	3	3	1	2	2	0	0	2	2	1	3	3	2	0	0	3	2	3	2	3	1	3	3	4	3	1	2	0	2	3	2	3	0	0	1	0
	5.345	560.958		21.38	0	0	3	0	3	2	2	2	3	3	3	2	3	1	0	0	1	3	2	4	4	2	1	3	3	2	1	1	2	1	3	3	3	3	0	2	0	1	1	2	3	2	1	3	0
	5.35	493.578		21.4	0	0	3	0	3	2	3	2	3	2	3	2	3	1	0	0	1	3	2	4	2	2	1	3	3	2	3	1	2	1	2	3	4	3	0	2	0	1	3	2	3	2	1	3	0
	5.355	484.999		21.42	0	0	3	0	3	2	3	2	2	3	2	2	2	2	0	0	2	2	2	2	3	1	1	2	3	2	1	1	1	1	3	3	4	3	0	1	1	1	1	2	3	2	1	3	0
	5.36	500.406		21.44	0	0	3	0	3	2	2	2	2	2	3	2	2	1	0	0	1	2	2	3	2	1	1	2	2	2	3	1	3	0	3	2	2	3	1	2	0	1	3	2	2	2	1	3	0
	5.365	418.182		21.46	0	0	2	0	3	2	3	1	3	2	2	2	3	1	0	0	1	3	2	2	2	1	0	2	3	2	3	1	3	1	3	3	4	3	1	2	0	1	3	2	3	2	0	2	0
	5.37	441.421		21.48	0	0	1	0	3	2	3	2	3	2	3	1	3	0	0	0	0	3	1	3	2	1	1	1	3	2	3	1	2	1	3	3	4	3	0	2	0	1	3	2	3	1	0	2	0
	5.375	389.526		21.5	0	0	2	0	3	2	2	2	3	3	3	2	3	1	0	0	1	3	2	4	4	2	1	3	3	1	3	1	2	1	2	3	4	3	0	2	0	1	3	1	3	2	1	2	0
	5.38	438.089		21.52	0	0	3	0	2	2	1	2	2	2	3	2	3	1	0	0	1	3	2	3	2	0	0	2	3	2	3	1	2	1	3	2	1	3	0	2	0	1	3	2	3	2	0	3	0
	5.385	426.704		21.54	0	0	2	0	2	2	3	2	3	2	3	2	3	1	0	0	1	3	2	3	2	2	1	2	2	1	3	1	2	1	1	3	3	3	0	2	0	1	3	1	2	2	1	2	0
	5.39	517.112		21.56	0	0	3	0	3	2	3	2	2	3	3	1	3	1	0	0	1	3	1	4	4	1	0	3	3	2	2	1	2	1	3	2	4	3	0	2	0	1	2	2	3	2	0	3	0
	5.395	507.015		21.58	0	0	3	0	2	2	4	2	3	2	3	2	3	1	0	0	1	3	2	3	4	2	0	2	2	2	3	2	2	0	2	2	2	3	0	2	0	2	3	2	2	2	0	3	0
	5.4	479.571		21.6	0	0	2	0	3	1	2	3	2	3	2	2	3	2	0	0	2	3	2	2	4	1	0	2	2	1	3	0	1	0	3	3	1	2	1	1	0	0	3	1	2	2	0	2	0
	5.405	378.949		21.62	0	0	1	0	3	1	2	3	2	3	3	2	3	2	0	0	2	3	2	3	4	1	1	1	3	2	3	1	1	1	3	2	4	3	0	1	0	1	3	2	3	1	1	1	0
	5.41	393.22		21.64	0	0	1	0	2	2	3	3	3	3	3	1	3	2	0	0	2	3	1	3	4	0	2	2	3	1	3	1	2	1	2	3	4	3	0	2	0	1	3	1	3	2	2	1	0
	5.415	425.241		21.66	0	0	2	0	3	2	4	2	3	1	1	1	3	1	0	0	1	3	1	1	1	1	3	1	3	1	3	1	2	1	3	2	3	2	0	2	0	1	3	1	3	1	2	3	0
	5.42	421.788		21.68	0	0	2	0	3	2	3	2	2	3	3	2	3	3	0	0	3	3	2	3	3	2	1	2	3	2	2	1	3	1	3	3	4	3	1	2	0	1	2	2	3	2	1	2	0
	5.425	502.373		21.7	0	0	1	0	4	1	3	2	2	1	3	1	3	1	0	0	1	3	1	3	1	1	1	2	3	2	3	1	1	1	3	3	3	2	0	1	0	1	3	2	3	2	1	1	0
	5.43	464.65		21.72	0	0	1	0	3	1	3	2	1	3	2	2	3	1	0	0	1	3	2	2	4	2	1	2	2	2	3	0	2	1	3	3	3	3	1	1	0	0	3	2	2	2	0	2	0
	5.435	493.905		21.74	0	0	0	0	2	1	3	1	3	3	3	2	3	1	0	0	1	3	2	3	3	0	2	2	3	2	3	1	2	0	3	3	3	3	0	2	0	1	3	2	3	2	1	1	0
	5.44	491.661		21.76	0	0	2	0	3	1	4	1	2	2	3	2	2	2	0	0	2	2	2	3	3	1	1	2	3	2	3	1	2	0	3	2	4	2	0	2	0	1	3	2	3	2	0	3	0
	5.445	414.709		21.78	0	0	0	0	3	2	3	2	2	3	3	1	3	1	0	0	1	3	1	3	4	2	2	2	3	1	3	1	2	1	3	1	4	3	0	2	1	1	3	1	3	2	1	1	0
	5.45	395.629		21.8	0	0	1	0	3	1	2	2	2	2	3	1	3	0	0	0	0	3	1	3	3	1	2	1	3	1	3	1	2	1	3	3	3	3	0	2	0	1	3	1	3	1	1	2	0
	5.455	419.172		21.82	0	0	2	0	4	1	3	2	1	2	3	2	3	0	0	0	0	3	2	3	3	1	2	1	3	2	1	0	3	1	3	3	1	2	1	2	1	0	1	2	3	1	1	3	0
	5.46	459.187		21.84	0	0	2	0	3	2	4	1	3	3	2	2	3	1	0	0	1	3	2	2	4	1	1	1	3	2	2	1	1	1	3	2	3	3	0	1	0	1	2	2	3	1	0	3	0
	5.465	387.556		21.86	0	0	1	0	3	2	3	3	2	3	2	0	3	0	0	0	0	3	0	2	4	2	2	1	3	1	3	1	2	1	3	3	4	3	0	2	1	1	3	1	3	1	1	2	0
	5.47	510.41		21.88	0	0	2	0	3	2	3	3	2	3	3	1	3	2	0	0	2	3	1	3	4	2	2	1	3	2	3	1	2	1	2	3	4	3	0	2	0	1	3	2	3	1	1	3	0
	5.475	481.492		21.9	0	0	2	0	4	2	2	2	1	2	1	1	2	1	0	0	1	2	1	1	3	1	2	1	1	2	3	1	2	1	3	3	4	3	0	2	1	1	3	2	1	1	2	2	0
	5.48	492.221		21.92	0	0	2	0	3	2	3	2	3	3	3	2	3	1	0	0	1	3	2	3	4	2	1	1	3	2	3	1	2	1	2	3	4	3	0	2	0	1	3	2	3	1	0	3	0
	5.485	494.983		21.94	0	0	2	0	3	2	2	2	2	3	2	2	2	1	0	0	1	2	2	2	4	1	1	2	3	1	3	1	2	1	3	3	4	3	0	2	0	1	3	1	3	2	1	2	0
	5.49	469.409		21.96	0	0	1	0	3	2	3	2	2	1	3	2	3	1	0	0	1	3	2	3	2	2	1	1	2	1	3	0	2	1	2	3	4	2	0	2	0	0	3	1	2	1	1	1	0
	5.495	572.656		21.98	0	0	0	0	3	1	3	2	2	3	2	2	3	1	0	0	1	3	2	2	3	3	1	2	3	2	3	1	1	1	3	2	4	3	0	1	0	1	3	2	4	1	1	0	0
	5.5	423.856		22	0	0	2	0	3	2	2	2	2	2	3	1	3	1	0	0	1	3	1	3	3	2	2	1	3	2	2	1	2	1	3	3	3	3	0	2	0	1	2	2	3	1	1	3	0
	5.505	411.151		22.02	0	0	2	0	3	2	3	3	3	3	3	2	3	1	0	0	1	3	2	3	4	2	2	2	2	2	3	1	2	1	4	3	4	3	0	2	0	1	3	2	2	2	1	3	0
	5.51	524.318		22.04	0	0	1	0	3	2	2	3	1	2	3	1	1	0	0	0	0	1	1	3	3	1	1	2	3	2	3	1	2	1	3	3	4	2	0	2	0	1	3	2	3	2	1	1	0
	5.515	508.346		22.06	0	0	3	0	3	2	3	1	2	2	1	3	3	1	0	0	1	3	1	3	2	2	1	2	3	2	2	1	2	1	4	3	4	3	0	2	0	1	2	2	3	2	1	3	0
	5.52	437.884		22.08	0	0	3	0	3	2	3	1	2	2	3	1	3	0	0	0	0	3	1	3	3	1	1	2	3	2	3	0	3	1	4	3	4	2	1	2	0	0	3	2	3	2	1	3	0
	5.525	472.402		22.1	0	0	2	0	3	1	3	2	1	3	3	1	1	0	0	0	0	1	1	3	4	1	0	2	3	1	2	0	1	1	4	2	4	0	0	1	0	0	2	1	3	2	0	2	0
	5.53	489.194		22.12	0	0	2	0	2	1	3	2	1	2	3	2	1	1	0	0	1	1	2	3	3	2	2	2	3	2	2	1	2	1	4	3	4	3	0	2	0	1	2	2	3	2	1	3	0
	5.535	439.177		22.14	0	0	1	0	3	2	3	3	1	0	3	1	1	1	0	0	1	1	1	3	1	2	1	2	3	2	1	0	1	1	4	3	4	2	0	1	0	0	1	2	3	2	1	1	0
	5.54	462.542		22.16	0	0	2	0	2	2	3	2	1	2	3	2	2	1	0	0	1	2	2	3	3	1	2	1	2	2	2	1	2	1	3	3	4	2	0	2	0	1	2	2	2	1	1	3	0
	5.545	457.793		22.18	0	0	1	0	3	2	2	2	2	3	2	2	2	1	0	0	1	2	1	3	4	2	1	2	3	2	3	1	2	1	3	3	4	2	0	2	0	1	3	2	3	2	1	1	0
	5.55	347.767		22.2	0	0	3	0	3	2	2	2	3	2	3	1	2	0	0	0	0	2	1	3	3	2	2	2	3	2	3	1	3	1	3	2	4	3	1	2	0	1	3	2	3	2	1	4	0
	5.555	358.66		22.22	0	0	2	0	3	0	3	2	3	2	3	1	3	1	0	0	1	3	1	3	3	2	1	2	3	2	2	1	2	1	2	3	4	2	0	2	0	1	2	2	3	2	0	3	0
	5.56	401.009		22.24	0	0	2	0	2	2	4	1	2	2	3	0	2	0	0	0	0	2	0	3	2	2	1	2	2	2	3	0	2	0	3	3	3	3	0	2	0	0	3	2	2	2	1	2	0
	5.565	418.823		22.26	0	0	2	0	3	2	2	1	1	3	2	1	3	1	0	0	1	3	1	2	3	2	2	2	3	2	2	1	2	1	3	3	4	3	0	2	0	1	2	2	3	2	2	2	0
	5.57	373.944		22.28	0	0	2	0	2	2	3	3	2	2	2	2	2	1	0	0	1	2	2	2	3	2	2	2	2	2	3	2	2	1	3	3	4	2	0	2	0	2	3	2	2	2	1	3	0
	5.575	528.218		22.3	0	0	1	0	3	2	3	3	2	2	3	1	3	0	0	0	0	3	1	3	2	0	2	1	3	2	2	1	3	1	3	3	4	2	1	2	0	1	2	2	3	1	1	2	0
	5.58	390.835		22.32	0	0	3	0	2	1	3	2	2	3	2	2	3	1	0	0	1	3	2	2	4	2	2	2	3	2	2	1	3	1	3	3	4	3	1	2	0	1	2	2	3	2	1	4	0
	5.585	389.714		22.34	0	0	2	0	3	2	3	1	3	2	3	1	1	2	0	0	2	1	1	3	2	2	2	2	2	2	3	1	3	1	3	3	4	3	1	2	0	1	3	2	2	2	1	3	0
	5.59	450.541		22.36	0	0	2	0	1	1	3	2	3	2	3	2	3	0	0	0	0	3	2	3	3	1	2	1	2	2	3	1	1	1	3	3	4	3	0	1	0	1	3	2	2	1	1	3	0
	5.595	479.363		22.38	0	0	2	0	3	2	1	1	1	3	2	2	3	1	0	0	1	3	2	2	3	2	2	1	2	2	2	0	3	1	2	3	4	3	1	2	0	0	2	2	2	1	1	3	0
	5.6	436.702		22.4	0	0	2	0	4	2	3	2	1	2	3	1	3	1	0	0	1	3	1	3	3	2	0	1	2	2	3	0	2	1	3	2	4	3	0	2	1	0	3	2	2	1	0	2	0
	5.605	475.685		22.42	0	0	2	0	2	2	3	2	1	2	3	2	3	2	0	0	2	3	2	3	3	2	1	2	3	2	2	1	2	0	3	3	3	3	0	2	0	1	2	2	3	2	1	2	0
	5.61	458.883		22.44	0	0	2	0	3	1	3	3	3	3	3	1	2	0	0	0	0	2	1	3	3	2	0	1	3	2	3	1	1	1	3	2	4	3	0	1	0	1	3	2	3	1	0	2	0
	5.615	581.779		22.46	0	0	0	0	4	1	2	2	2	3	3	2	3	1	0	0	1	3	2	3	4	2	1	1	3	2	2	1	2	1	3	3	4	3	0	2	1	1	2	2	3	1	1	0	0
	5.62	494.128		22.48	0	0	1	0	4	2	2	2	2	2	3	2	2	1	0	0	1	2	2	3	3	0	1	1	2	2	3	1	1	0	3	3	3	2	0	1	1	1	3	2	2	1	0	2	0
	5.625	443.11		22.5	0	0	1	0	2	1	2	3	3	2	3	1	3	0	0	0	0	3	1	3	2	1	1	2	2	2	3	0	1	1	3	3	4	3	0	1	0	0	3	2	2	2	1	1	0
	5.63	537.583		22.52	0	0	0	0	3	1	3	2	1	3	3	1	1	2	0	0	2	1	1	3	4	1	1	1	3	1	2	1	2	0	4	3	3	3	0	2	0	1	2	1	3	1	0	1	0
	5.635	552.032		22.54	0	0	1	0	3	1	3	3	2	2	3	1	1	1	0	0	1	1	1	3	3	1	2	1	2	2	3	1	1	1	3	3	4	3	0	1	0	1	3	2	2	1	1	2	0
	5.64	456.662		22.56	0	0	0	0	3	2	3	2	1	3	3	2	3	0	0	0	0	3	2	3	4	1	0	2	3	2	2	1	3	1	4	2	4	3	1	2	0	1	2	2	3	2	0	0	0
	5.645	423.922		22.58	0	0	2	0	3	2	2	2	2	3	3	1	2	1	0	0	1	2	1	3	3	2	2	1	2	2	3	1	2	1	4	3	4	2	0	2	0	1	3	2	2	1	1	3	0
	5.65	411.94		22.6	0	0	2	0	3	2	3	2	3	3	3	1	1	2	0	0	2	1	1	3	4	2	2	1	3	2	2	0	2	0	3	3	3	3	0	2	1	0	2	2	3	1	1	3	0
	5.655	419.286		22.62	0	0	2	0	4	2	3	3	3	3	3	1	2	2	0	0	2	2	1	3	4	2	0	1	2	2	2	1	2	1	2	3	3	3	0	2	0	1	2	2	2	1	0	2	0
	5.66	310.21		22.64	0	0	1	0	3	2	3	2	2	2	3	1	1	1	0	0	1	1	1	3	2	2	0	1	3	2	3	1	2	1	3	3	4	3	0	2	0	1	3	2	3	1	0	1	0
	5.665	388.941		22.66	0	0	2	0	2	2	2	2	2	3	3	2	1	1	0	0	1	1	2	3	4	2	2	2	3	2	3	0	2	1	3	3	4	3	0	2	0	0	3	2	3	2	1	3	0
	5.67	384.719		22.68	0	0	1	0	3	2	3	2	3	3	3	0	1	1	0	0	1	1	0	3	4	2	1	2	3	2	3	0	2	1	3	2	4	3	0	2	0	0	3	2	3	2	1	1	0
	5.675	413.915		22.7	0	0	2	0	2	2	3	3	2	2	3	0	1	0	0	0	0	1	0	3	3	2	4	1	1	2	3	0	2	1	4	3	4	3	0	2	0	0	3	2	1	1	2	4	0
	5.68	427.953		22.72	0	0	1	0	3	2	4	2	1	2	3	2	3	2	0	0	2	3	2	3	3	1	1	2	3	2	3	1	2	1	4	3	3	2	0	2	0	1	3	2	3	2	0	2	0
	5.685	469.987		22.74	0	0	1	0	3	1	2	3	3	3	3	1	3	0	0	0	0	3	1	3	4	1	3	1	3	2	2	1	1	1	4	3	4	3	0	1	0	1	2	2	3	1	2	2	0
	5.69	462.517		22.76	0	0	2	0	2	2	3	3	3	3	3	1	2	1	0	0	1	2	1	3	4	1	1	2	3	2	3	1	3	1	4	2	4	3	1	2	0	1	3	2	3	2	1	2	0
	5.695	449.151		22.78	0	0	1	0	3	1	2	2	3	3	2	0	2	0	0	0	0	2	0	2	4	1	2	2	3	2	3	1	2	1	2	3	4	3	0	2	0	1	3	2	4	1	2	1	0
	5.7	420.676		22.8	0	0	1	0	2	1	3	2	2	3	3	2	2	1	0	0	1	2	2	3	4	1	1	2	3	2	2	1	2	1	4	2	4	3	0	2	0	1	2	2	3	2	1	1	0
	5.705	398.937		22.82	0	0	2	0	3	2	3	1	3	3	1	2	2	0	0	0	0	2	2	1	3	0	0	2	2	2	3	2	3	1	4	3	4	3	1	2	0	2	3	2	2	2	0	2	0
	5.71	417.552		22.84	0	0	2	0	2	2	2	2	3	2	2	0	1	0	0	0	0	1	0	2	3	1	2	2	3	2	3	2	2	1	3	3	4	3	0	2	0	2	3	2	3	2	1	3	0
	5.715	370.665		22.86	0	0	0	0	3	2	2	3	3	3	3	2	3	1	0	0	1	3	2	3	4	2	1	2	2	2	2	0	2	1	3	2	3	3	0	2	0	0	2	2	2	2	1	0	0
	5.72	445.263		22.88	0	0	0	0	3	0	3	3	3	3	2	2	2	1	0	0	1	2	2	2	4	1	0	2	3	2	3	1	3	0	4	3	3	2	1	2	1	1	3	2	3	2	0	0	0
	5.725	455.524		22.9	0	0	0	0	2	2	3	3	2	3	3	1	1	1	0	0	1	1	1	3	3	2	2	0	2	2	2	0	2	1	4	3	4	3	0	2	0	0	2	2	2	0	1	1	0
	5.73	493.78		22.92	0	0	0	0	1	2	2	2	2	3	3	1	1	1	0	0	1	1	1	3	4	3	2	2	3	2	3	1	3	1	4	3	4	3	1	2	1	1	3	2	3	2	2	0	0
	5.735	477.998		22.94	0	0	0	0	3	2	3	3	2	2	3	1	3	1	0	0	1	3	1	3	3	0	2	2	2	2	3	1	2	1	4	3	4	3	0	2	1	1	3	2	2	2	1	1	0
	5.74	478.361		22.96	0	0	0	0	3	2	4	2	3	1	2	2	3	0	0	0	0	3	2	2	1	1	1	1	3	2	3	1	1	0	4	3	3	3	0	1	0	1	3	2	3	1	1	0	0
	5.745	457.557		22.98	0	0	0	0	3	1	3	2	3	2	3	1	2	1	0	0	1	2	1	3	3	1	2	0	3	1	3	1	2	1	4	3	4	3	0	2	0	1	3	1	3	0	1	1	0
	5.75	425.324		23	0	0	0	0	2	2	2	2	2	3	3	1	3	1	0	0	1	3	1	3	4	2	1	2	2	2	3	1	3	1	4	3	4	3	1	2	0	1	3	2	2	2	1	0	0
	5.755	382.771		23.02	0	0	0	0	4	1	3	3	1	2	3	2	2	2	0	0	2	2	2	3	3	0	1	1	3	2	3	2	2	1	4	3	3	3	0	2	0	2	3	2	3	1	0	1	0
	5.76	500.501		23.04	0	0	0	0	4	2	3	2	3	2	3	2	2	0	0	0	0	2	2	3	2	1	0	2	3	1	3	2	2	0	4	3	3	3	0	2	0	2	3	1	3	2	0	0	0
	5.765	410.182		23.06	0	0	0	0	3	2	3	3	3	3	3	0	3	0	0	0	0	3	0	3	4	1	1	2	3	1	3	1	2	1	4	3	4	3	0	2	0	1	3	1	3	2	0	1	0
	5.77	368.257		23.08	0	0	0	0	3	2	2	2	3	3	3	2	2	1	0	0	1	2	2	3	3	2	2	1	3	1	3	1	2	1	4	2	3	3	0	2	0	1	3	1	3	1	1	1	0
	5.775	393.014		23.1	0	0	0	0	3	2	3	2	3	2	3	2	3	1	0	0	1	3	2	3	3	2	1	2	2	1	3	1	2	1	4	2	3	3	0	2	0	1	3	1	2	2	1	0	0
	5.78	424.794		23.12	0	0	0	0	3	2	3	1	2	3	3	2	3	1	0	0	1	3	2	3	4	2	0	2	3	2	2	0	3	1	5	3	4	2	1	2	0	0	2	2	3	2	0	0	0
	5.785	361.027		23.14	0	0	0	0	2	2	2	2	3	2	3	2	2	1	0	0	1	2	2	3	3	1	2	1	2	2	3	1	3	1	3	3	4	3	1	2	0	1	3	2	2	1	1	1	0
	5.79	398.665		23.16	0	0	0	0	3	2	3	2	3	2	3	0	2	1	0	0	1	2	0	3	3	1	0	2	3	2	3	1	2	0	3	3	3	2	0	2	0	1	3	2	3	2	0	0	0
	5.795	397.223		23.18	0	0	0	0	4	2	3	3	3	3	3	1	1	0	0	0	0	1	1	3	3	2	1	1	3	2	3	1	3	1	2	3	4	3	1	2	0	1	3	2	3	1	1	0	0
	5.8	439.562		23.2	0	0	0	0	3	2	3	2	3	1	2	1	3	2	0	0	2	3	0	3	2	1	2	2	2	2	3	1	3	1	3	3	4	2	1	2	0	1	3	2	2	2	1	1	0
	5.805	392.85		23.22	0	0	0	0	4	2	3	3	3	3	2	0	0	1	0	0	1	0	0	2	4	2	2	2	3	1	3	1	2	1	3	3	4	3	0	2	0	1	3	1	3	2	1	1	0
	5.81	452.714		23.24	0	0	0	0	3	2	3	3	3	3	2	1	3	0	0	0	0	3	1	2	4	1	2	1	3	2	2	1	2	1	2	3	4	2	0	2	0	1	2	2	3	1	1	1	0
	5.815	406.847		23.26	0	0	0	0	2	0	3	3	2	1	3	2	2	1	0	0	1	2	2	3	2	0	0	1	3	1	3	1	3	1	2	3	4	3	1	2	0	1	3	1	3	1	0	0	0
	5.82	429.511		23.28	0	0	0	0	3	0	3	2	3	2	3	1	3	0	0	0	0	3	1	3	2	2	1	2	3	1	3	1	2	1	3	3	4	3	0	2	0	1	3	1	3	2	1	0	0
	5.825	364.957		23.3	0	0	0	0	4	2	2	3	1	2	3	1	2	1	0	0	1	2	1	3	2	1	2	2	3	2	3	0	2	1	3	3	4	3	0	2	0	0	3	2	3	2	1	1	0
	5.83	440.74		23.32	0	0	0	0	3	2	3	3	2	3	2	2	3	0	0	0	0	3	2	2	3	1	2	1	3	2	3	1	3	1	3	3	4	3	1	2	0	1	3	2	3	1	1	1	0
	5.835	396.406		23.34	0	0	0	0	3	2	3	3	3	3	3	1	2	2	0	0	2	2	1	3	3	2	2	1	2	2	2	0	2	1	3	3	4	3	0	2	0	0	2	2	2	1	1	1	0
	5.84	386.824		23.36	0	0	0	0	4	1	3	3	1	3	3	2	2	1	0	0	1	2	2	3	4	2	1	2	2	2	3	1	2	1	3	3	3	3	0	2	1	1	3	2	2	2	1	0	0
	5.845	370.519		23.38	0	0	0	0	2	2	2	2	3	3	3	2	3	1	0	0	1	3	2	3	4	2	2	2	3	2	2	1	2	0	3	2	3	3	0	2	0	1	2	2	3	2	1	1	0
	5.85	344.455		23.4	0	0	0	0	2	1	3	3	3	2	3	1	3	0	0	0	0	3	1	3	2	1	1	2	3	1	3	1	2	1	3	3	4	3	0	2	0	1	3	1	3	2	1	0	0
	5.855	429.551		23.42	0	0	0	0	3	2	3	2	3	3	2	1	3	2	0	0	2	3	1	2	3	2	0	1	3	2	3	1	1	1	3	3	4	3	0	1	0	1	3	2	3	1	0	0	0
	5.86	389.759		23.44	0	0	0	0	3	1	3	3	2	3	3	1	3	2	0	0	2	3	1	3	3	1	1	0	1	2	3	1	2	1	3	3	4	3	0	2	0	1	3	2	1	0	1	0	0
	5.865	305.971		23.46	0	0	0	0	5	2	3	2	2	1	3	2	3	0	0	0	0	3	2	3	2	2	2	2	2	2	3	0	2	1	3	2	4	2	0	2	1	0	3	2	2	2	1	1	0
	5.87	264.018		23.48	0	0	0	0	1	2	3	2	1	3	3	1	3	0	0	0	0	3	1	3	4	2	0	1	3	1	2	1	2	1	3	3	4	3	0	2	0	1	2	1	3	1	0	0	0
	5.875	288.783		23.5	0	0	0	0	2	0	3	3	2	3	3	2	3	0	0	0	0	3	2	3	4	1	2	1	3	2	3	2	2	1	2	3	4	3	0	2	0	2	3	2	3	1	1	1	0
	5.88	402.341		23.52	0	0	0	0	3	1	3	3	1	3	3	2	3	1	0	0	1	3	2	3	4	2	2	1	3	1	2	0	2	1	3	3	4	3	0	2	0	0	2	1	3	1	2	0	0
	5.885	391.333		23.54	0	0	0	0	4	2	2	3	3	2	3	1	3	1	0	0	1	3	1	3	2	2	1	0	2	2	3	1	1	1	3	3	4	3	0	1	0	1	3	2	2	0	1	0	0
	5.89	332.944		23.56	0	0	0	0	3	1	1	2	2	3	2	1	2	1	0	0	1	2	1	2	3	2	1	2	3	2	2	2	2	1	3	3	3	4	0	2	0	2	2	2	3	2	1	0	0
	5.895	444.037		23.58	0	0	0	0	3	2	2	2	2	2	3	1	1	1	0	0	1	1	1	3	2	1	2	0	3	2	2	1	2	1	3	3	4	3	1	1	0	1	2	2	3	0	1	1	0
	5.9	400.09		23.6	0	0	0	0	2	2	3	1	3	3	2	1	3	2	0	0	2	3	1	2	4	2	1	2	3	2	3	1	2	1	3	3	4	3	1	1	0	1	3	2	3	2	1	0	0
	5.905	366.684		23.62	0	0	0	0	4	2	3	2	3	3	2	2	1	2	0	0	2	1	2	2	4	2	0	2	3	2	2	0	3	1	3	2	3	3	1	2	0	0	2	2	3	2	0	0	0
	5.91	384.857		23.64	0	0	0	0	3	2	2	2	2	3	2	1	3	0	0	0	0	3	1	2	4	2	0	2	3	2	3	2	1	1	3	2	4	3	0	1	0	2	3	2	3	2	0	0	0
	5.915	384.334		23.66	0	0	0	0	3	2	2	2	3	3	3	2	2	0	0	0	0	2	1	4	3	1	1	1	3	2	3	2	3	1	2	3	3	3	1	2	0	2	3	2	3	1	1	0	0
	5.92	527.999		23.68	0	0	0	0	3	2	3	2	3	3	2	1	2	0	0	0	0	2	1	2	3	1	0	2	3	2	3	1	3	1	3	3	3	3	1	2	0	1	3	2	3	2	0	0	0
	5.925	415.295		23.7	0	0	0	0	4	1	3	3	2	1	3	2	3	0	0	0	0	3	2	3	1	1	1	2	3	1	3	0	2	1	2	2	4	3	1	1	1	0	3	1	3	2	1	0	0
	5.93	311.3		23.72	0	0	0	0	1	0	3	2	3	3	3	2	2	0	0	0	0	2	2	3	4	2	0	2	2	2	3	2	3	1	3	3	4	4	1	2	0	2	3	2	2	2	0	0	0
	5.935	414.074		23.74	0	0	0	0	1	0	2	1	2	2	3	1	2	1	0	0	1	2	1	3	3	2	2	1	3	2	3	2	2	1	3	3	4	3	1	1	0	2	3	2	3	1	1	1	0
	5.94	478.325		23.76	0	0	0	0	4	2	4	2	3	2	2	1	3	0	0	0	0	3	1	2	3	1	0	2	3	2	3	2	2	1	3	2	4	3	0	2	1	2	3	2	3	2	0	0	0
	5.945	375.992		23.78	0	0	0	0	3	2	1	2	2	2	3	2	3	1	0	0	1	3	2	3	2	2	1	1	1	2	3	1	3	1	3	3	4	3	1	2	1	1	3	2	2	0	0	1	0
	5.95	339.955		23.8	0	0	0	0	1	1	3	1	3	3	3	1	3	1	0	0	1	3	1	3	3	0	1	2	3	2	2	1	2	1	3	3	2	3	0	2	0	1	2	2	3	2	1	0	0
	5.955	339.95		23.82	0	0	0	0	3	2	2	2	1	3	3	1	3	1	0	0	1	3	1	3	3	1	1	2	3	2	1	0	2	1	2	3	4	3	0	2	0	0	1	2	3	2	1	0	0
	5.96	424.334		23.84	0	0	0	0	2	2	2	2	3	2	2	1	3	0	0	0	0	3	1	2	3	1	1	2	3	2	2	1	2	1	3	3	4	3	1	1	0	1	2	2	3	2	0	1	0
	5.965	304.822		23.86	0	0	0	0	3	2	2	3	3	3	2	1	1	2	0	0	2	1	1	2	3	1	0	2	3	2	3	1	2	1	2	3	4	3	1	1	0	1	3	2	3	2	0	0	0
	5.97	331.368		23.88	0	0	0	0	4	2	1	2	3	3	1	2	1	1	0	0	1	1	1	2	4	1	0	2	3	1	3	1	3	1	2	3	4	2	1	2	1	1	3	1	3	2	0	0	0
	5.975	385.782		23.9	0	0	0	0	4	2	3	3	3	2	3	1	3	2	0	0	2	3	1	3	3	2	2	1	2	1	3	1	3	1	3	3	4	2	1	2	1	1	3	1	2	1	2	0	0
	5.98	359.548		23.92	0	0	0	0	4	1	3	3	3	3	3	1	1	0	0	0	0	1	1	3	3	1	1	1	3	2	2	1	2	1	2	2	3	2	0	2	1	1	2	2	3	1	0	1	0
	5.985	394.144		23.94	0	0	0	0	1	0	3	3	2	3	3	2	1	1	0	0	1	1	2	3	3	1	1	0	3	2	3	1	1	1	3	3	3	0	0	1	0	1	3	2	3	0	0	1	0
	5.99	381.296		23.96	0	0	0	0	4	2	3	2	3	3	3	2	2	1	0	0	1	2	2	3	3	1	2	1	3	2	3	2	2	1	2	3	3	0	0	2	1	2	3	2	3	1	1	1	0
	5.995	385.518		23.98	0	0	0	0	3	1	3	3	3	2	3	2	1	2	0	0	2	1	2	3	2	1	1	1	3	2	1	1	3	1	3	2	3	0	1	2	1	1	1	2	3	1	1	0	0
	6	392.278		24	0	0	0	0	1	2	2	3	3	2	3	2	2	2	0	0	2	2	2	3	2	2	0	2	2	2	2	1	2	1	2	2	4	0	0	2	0	1	2	2	2	2	0	0	0
	6.005	329.926		24.02	0	0	0	0	3	1	3	2	3	3	3	1	2	0	0	0	0	2	1	3	3	2	2	1	3	1	3	2	2	1	3	3	3	0	1	1	0	2	3	1	3	1	2	0	0
	6.01	315.362		24.04	0	0	0	0	3	2	3	3	3	3	2	1	2	2	0	0	2	2	1	2	4	2	1	0	2	2	3	1	3	1	4	2	3	0	1	2	0	1	3	2	2	0	1	0	0
	6.015	447.912		24.06	0	0	0	0	4	2	3	3	2	2	2	1	3	1	0	0	1	3	1	2	3	1	0	1	3	1	3	1	3	1	4	3	4	0	1	2	0	1	3	1	3	1	0	0	0
	6.02	322.935		24.08	0	0	0	0	3	1	3	1	2	1	3	2	3	0	0	0	0	3	2	3	2	2	1	2	3	2	2	1	1	1	4	3	4	0	0	1	0	1	2	2	3	2	1	0	0
	6.025	331.599		24.1	0	0	0	0	2	2	3	3	3	1	1	1	3	0	0	0	0	3	1	1	1	1	1	2	3	2	3	1	3	1	3	3	4	0	1	2	0	1	3	2	3	2	1	0	0
	6.03	418.266		24.12	0	0	0	1	4	2	3	3	2	3	3	1	3	1	0	0	1	3	1	3	3	2	1	1	2	2	2	1	1	1	3	0	4	0	0	1	0	1	2	2	2	1	0	0	0
	6.035	383.784		24.14	0	0	0	0	4	2	2	2	3	3	1	2	3	1	0	0	1	3	2	1	3	1	1	2	3	2	2	0	3	1	3	2	3	0	1	2	0	0	2	2	3	2	0	1	0
	6.04	369.694		24.16	0	0	0	0	4	1	4	2	3	2	2	1	3	1	0	0	1	3	1	2	3	2	2	1	2	2	3	1	2	1	3	2	4	0	0	2	0	1	3	2	2	1	1	1	0
	6.045	375.416		24.18	0	0	0	0	3	1	2	3	3	3	2	1	3	2	0	0	2	3	1	2	3	1	0	2	2	2	2	1	3	1	3	3	3	0	1	2	1	1	2	2	2	2	0	0	0
	6.05	381.17		24.2	0	0	0	0	3	2	3	2	2	3	1	0	3	0	0	0	0	3	0	1	4	0	0	2	3	2	3	1	2	1	3	3	4	0	0	2	0	1	3	2	3	2	0	0	0
	6.055	400.301		24.22	0	0	0	0	3	1	2	2	3	2	3	1	3	1	0	0	1	3	1	3	3	0	3	1	2	2	3	1	2	1	2	3	4	0	0	2	0	1	3	2	2	1	2	1	0
	6.06	319.63		24.24	0	0	0	0	0	1	3	2	2	2	2	2	3	0	0	0	0	3	2	2	3	2	0	2	2	2	3	1	2	1	2	3	4	0	1	1	0	1	3	2	2	2	0	0	0
	6.065	508.608		24.26	0	0	0	0	3	1	3	2	2	3	1	2	3	1	0	0	1	3	2	1	4	1	1	1	3	2	3	0	3	1	3	3	4	0	1	2	0	0	3	2	3	1	1	0	0
	6.07	373.959		24.28	0	0	0	0	2	2	3	2	1	2	3	1	1	0	0	0	0	1	1	3	2	2	1	2	3	1	3	1	2	0	3	3	3	0	0	2	0	1	3	1	3	2	1	0	0
	6.075	455.031		24.3	0	0	0	0	2	2	3	2	2	2	2	2	2	1	0	0	1	2	2	2	2	2	1	2	3	2	3	1	2	1	1	3	4	0	0	2	1	1	3	2	3	2	1	0	0
	6.08	378.941		24.32	0	0	0	0	2	1	3	2	2	3	2	1	3	0	0	0	0	3	1	2	4	2	0	3	2	2	3	1	2	1	3	3	4	0	1	1	0	1	3	2	2	2	0	0	0
	6.085	342.409		24.34	0	0	0	0	2	1	2	0	2	2	3	1	1	0	0	0	0	1	1	3	4	2	1	2	2	2	2	1	1	1	3	2	4	0	0	1	0	1	2	2	2	1	1	0	0
	6.09	378.339		24.36	0	0	0	0	2	1	1	3	1	1	3	2	2	2	0	0	2	2	1	4	3	2	1	2	3	2	3	0	3	1	3	3	4	0	1	2	0	0	3	2	3	1	1	0	0
	6.095	342.609		24.38	0	0	0	0	2	1	2	2	3	3	3	1	1	1	0	0	1	1	1	3	3	1	1	1	3	1	3	1	3	1	3	3	4	0	1	2	0	1	3	1	3	1	1	0	0
	6.1	321.437		24.4	0	0	0	0	1	2	2	1	3	1	3	1	3	2	0	0	2	3	1	3	1	1	2	2	3	2	3	1	2	1	4	3	4	0	1	1	1	1	3	2	3	2	2	0	0
	6.105	268.617		24.42	0	0	0	0	3	2	3	2	3	3	1	2	3	0	0	0	0	3	2	1	5	2	0	2	2	2	3	1	2	1	3	2	4	0	0	2	1	1	3	2	2	1	0	0	0
	6.11	337.341		24.44	0	0	0	2	1	2	3	1	3	2	3	1	2	0	0	0	0	2	1	3	3	1	2	2	1	2	3	1	3	1	4	3	4	0	1	2	0	1	3	2	1	2	1	1	0
	6.115	454.528		24.46	0	0	0	0	3	1	3	1	1	3	3	1	3	1	0	0	1	3	1	3	3	2	1	0	3	2	2	0	2	1	4	2	4	0	1	1	0	0	2	2	3	0	1	0	0
	6.12	347.161		24.48	0	0	0	0	2	2	3	2	2	3	3	2	2	1	0	0	1	2	1	4	4	1	0	1	3	2	2	1	2	1	4	3	4	0	0	2	0	1	2	2	3	1	0	0	0
	6.125	330.745		24.5	0	0	0	0	2	1	3	2	3	1	3	1	3	2	0	0	2	3	1	3	2	1	2	2	3	2	3	0	3	0	3	3	3	0	1	2	0	0	3	2	3	2	2	0	0
	6.13	391.332		24.52	0	0	0	1	3	2	3	2	2	1	3	1	3	0	0	0	0	3	1	3	2	1	2	2	3	1	3	1	0	1	3	3	4	0	0	0	0	1	3	1	3	2	1	0	0
	6.135	336.982		24.54	0	0	0	1	3	2	3	1	2	2	3	1	3	1	0	0	1	3	1	3	2	1	1	2	3	2	3	2	3	1	4	2	4	0	1	2	0	2	3	2	3	2	1	1	0
	6.14	370.647		24.56	0	0	0	0	2	2	2	2	2	1	3	2	3	2	0	0	2	3	2	3	3	1	1	2	3	2	3	1	2	1	4	2	4	0	0	2	0	1	3	2	3	1	1	0	0
	6.145	418.004		24.58	0	0	0	0	2	2	2	1	3	1	3	2	3	0	0	0	0	3	2	3	2	1	1	2	2	2	2	0	1	1	4	2	4	0	0	1	0	0	2	2	2	2	1	0	0
	6.15	348.807		24.6	0	0	0	0	2	1	2	3	2	3	3	2	3	0	0	0	0	3	2	3	3	2	1	2	2	2	2	1	3	1	4	2	3	0	1	2	0	1	2	2	2	2	1	0	0
	6.155	372.898		24.62	0	0	0	1	2	2	2	3	3	3	2	2	3	0	0	0	0	3	2	2	5	2	1	3	3	2	3	0	3	0	3	3	3	0	1	2	0	0	3	2	3	2	1	1	0
	6.16	444.251		24.64	0	0	0	0	3	0	3	1	2	2	3	0	1	1	0	0	1	1	0	3	2	2	2	0	3	1	3	1	1	0	3	2	3	0	1	0	0	1	3	1	3	0	1	1	0
	6.165	398.663		24.66	0	0	0	0	2	2	3	3	3	2	3	1	1	1	0	0	1	1	1	3	3	2	2	1	3	2	2	1	2	0	4	3	3	0	1	1	0	1	2	2	3	1	2	0	0
	6.17	410.794		24.68	0	0	0	0	3	2	2	1	2	2	3	2	3	1	0	0	1	3	2	3	3	1	1	1	3	2	3	0	2	0	4	3	3	0	1	1	0	0	3	2	3	1	1	0	0
	6.175	409.041		24.7	0	0	0	0	3	2	3	3	2	3	3	1	2	1	0	0	1	2	1	3	4	2	1	2	3	2	3	1	2	1	4	3	4	0	0	2	0	1	3	2	3	2	0	1	0
	6.18	449.49		24.72	0	0	0	0	2	2	3	2	1	3	3	2	2	1	0	0	1	2	2	3	4	1	1	1	3	2	3	1	2	1	4	3	3	0	0	2	0	1	3	2	3	1	1	0	0
	6.185	428.822		24.74	0	0	0	0	3	2	3	2	2	3	3	1	2	0	0	0	0	2	1	3	4	1	1	2	3	1	3	1	3	1	4	3	4	0	1	2	0	1	3	1	3	2	1	0	0
	6.19	497.426		24.76	0	0	0	0	3	2	3	3	2	3	3	2	0	2	0	0	2	0	2	3	4	1	1	2	3	2	3	1	2	1	4	2	4	0	1	1	0	1	3	2	3	2	1	0	0
	6.195	473.468		24.78	0	0	0	0	3	1	2	2	3	3	3	1	2	1	0	0	1	2	1	3	4	2	1	2	3	1	3	2	2	1	4	3	4	0	0	2	0	2	3	1	3	2	1	0	0
	6.2	459.225		24.8	0	0	0	0	3	1	2	2	2	2	3	2	3	0	0	0	0	3	2	3	2	2	2	2	3	2	3	1	3	0	4	3	3	0	1	2	0	1	3	2	3	2	1	1	0
	6.205	456.632		24.82	0	0	0	0	3	2	2	3	2	3	3	1	3	2	0	0	2	3	1	3	3	2	1	2	3	2	2	1	3	0	3	3	3	0	1	2	0	1	2	2	3	2	1	0	0
	6.21	450.133		24.84	0	0	0	0	1	2	3	2	1	3	3	2	3	0	0	0	0	3	2	3	3	2	2	2	3	2	3	1	3	1	4	3	4	0	1	2	0	1	3	2	3	2	1	1	0
	6.215	485.323		24.86	0	0	0	0	2	2	2	2	1	3	3	0	3	1	0	0	1	3	0	3	3	1	2	2	2	2	3	0	3	1	3	3	4	0	1	2	0	0	3	2	2	2	1	1	0
	6.22	488.469		24.88	0	0	0	0	1	1	2	2	0	3	3	2	3	1	0	0	1	3	2	3	3	1	1	2	3	2	3	0	3	0	4	2	2	0	1	2	0	0	3	2	3	2	1	0	0
	6.225	534.36		24.9	0	0	0	0	3	2	2	2	1	2	3	2	3	2	0	0	2	3	2	3	2	2	1	2	3	2	3	0	2	1	4	2	3	0	1	1	0	0	3	2	3	2	1	0	0
	6.23	564.019		24.92	0	0	0	0	2	2	3	2	3	3	2	2	3	2	0	0	2	3	2	2	3	2	0	1	3	2	3	1	3	1	4	2	3	0	1	2	0	1	3	2	3	1	0	0	0
	6.235	474.818		24.94	0	0	0	0	3	1	3	2	2	2	1	3	3	0	0	0	0	3	2	2	3	1	0	1	3	2	2	1	3	1	3	3	4	0	1	2	0	1	2	2	3	1	0	0	0
	6.24	467.844		24.96	0	0	0	0	2	3	2	2	1	3	2	2	2	0	0	0	0	2	2	2	3	1	0	1	2	2	3	2	2	1	4	3	4	0	0	2	0	2	3	2	3	0	0	0	1
	6.245	526.801		24.98	0	0	0	0	1	2	3	2	2	2	3	2	3	1	0	0	1	3	2	3	2	3	0	2	3	2	3	2	2	1	4	3	3	0	0	2	0	2	3	2	3	2	0	0	1
	6.25	457.938		25	0	0	0	1	3	2	4	2	2	3	3	2	3	2	0	0	2	3	2	3	4	3	2	1	3	2	3	2	2	0	4	3	1	0	1	1	0	2	3	2	3	1	2	1	1
	6.255	489.751		25.02	0	0	0	0	2	1	2	1	2	2	3	2	3	2	0	0	2	3	2	3	3	2	1	1	3	2	2	0	3	1	4	3	3	0	1	2	0	0	2	2	3	1	1	0	0
	6.26	498.763		25.04	0	0	0	0	3	0	3	1	2	2	2	2	3	1	0	0	1	3	2	2	3	2	2	2	3	2	3	1	3	1	4	3	4	0	1	2	0	1	3	2	3	2	2	0	0
	6.265	496.767		25.06	0	0	0	0	3	1	2	2	1	3	3	2	3	2	0	0	2	3	2	3	4	2	1	1	3	2	3	0	3	1	4	3	4	0	1	2	0	0	3	2	3	1	2	0	0
	6.27	445.616		25.08	0	0	0	0	2	1	3	2	1	3	3	2	2	1	0	0	1	2	2	3	5	1	1	2	2	2	3	1	3	1	4	3	4	0	1	2	0	1	3	2	2	2	2	0	0
	6.275	584.174		25.1	0	0	0	0	2	1	3	2	2	3	2	2	2	1	0	0	1	2	2	2	4	2	1	2	3	2	3	0	3	0	4	2	3	0	1	2	0	0	3	2	4	1	1	0	0
	6.28	523.627		25.12	0	0	0	0	2	2	2	1	2	2	3	2	3	2	0	0	2	3	2	3	3	1	1	2	3	2	2	0	1	1	4	1	4	0	1	0	0	0	2	2	3	2	2	0	0
	6.285	502.416		25.14	0	0	0	0	2	1	2	2	3	2	3	2	3	1	0	0	1	3	2	3	4	1	1	1	3	2	3	1	2	1	3	2	3	0	1	1	0	1	3	2	3	1	2	0	0
	6.29	491.877		25.16	0	0	0	0	2	1	3	2	1	2	3	2	3	1	0	0	1	3	2	3	3	0	1	1	3	3	1	1	3	1	3	3	4	0	1	2	0	1	1	3	3	1	1	1	0
	6.295	466.206		25.18	0	0	0	0	2	2	3	2	2	3	3	2	3	2	0	0	2	3	2	3	5	1	2	2	3	2	3	1	3	1	4	3	4	0	1	2	0	1	3	2	4	1	3	0	0
	6.3	472.307		25.2	0	0	0	0	1	2	1	3	1	3	3	2	3	1	0	0	1	3	2	3	4	3	2	1	3	2	2	1	3	1	2	3	4	0	1	2	0	1	2	2	3	1	1	1	1
	6.305	488.914		25.22	0	0	0	0	3	2	2	2	2	3	3	2	3	1	0	0	1	3	2	3	3	2	1	1	3	2	3	1	3	1	4	3	3	0	1	2	0	1	3	2	3	1	1	0	0
	6.31	488.374		25.24	0	0	0	0	1	1	3	2	2	3	3	2	3	1	0	0	1	3	2	3	5	2	2	0	3	2	3	0	2	1	4	3	4	0	1	1	0	0	3	2	3	0	3	0	0
	6.315	541.36		25.26	0	0	0	0	3	2	3	2	3	3	3	2	3	0	0	0	0	3	2	3	4	2	2	0	3	2	3	0	2	1	4	3	4	0	0	2	0	0	3	2	3	0	1	1	0
	6.32	522.252		25.28	0	0	0	0	2	2	4	2	2	2	3	2	3	0	0	0	0	3	2	3	3	1	1	1	3	2	3	1	2	1	4	3	4	0	0	2	0	1	3	2	3	1	1	0	0
	6.325	514.726		25.3	0	0	0	0	2	2	3	1	3	2	3	2	3	1	0	0	1	3	2	3	3	2	2	1	2	1	3	1	2	1	3	3	4	0	1	1	0	1	3	1	2	1	1	1	0
	6.33	469.173		25.32	0	0	0	0	3	1	2	3	2	3	3	2	3	1	0	0	1	3	2	3	4	1	2	1	3	2	3	1	2	1	4	2	4	0	1	1	0	1	3	2	3	1	1	1	0
	6.335	564.669		25.34	0	0	0	0	3	1	2	1	2	3	2	2	2	1	0	0	1	2	2	2	6	2	2	2	3	2	3	1	3	1	3	3	4	0	1	2	0	1	3	2	3	1	2	1	0
	6.34	504.256		25.36	0	0	0	0	3	2	3	2	3	3	3	2	3	2	0	0	2	3	2	3	6	1	2	3	3	1	3	1	3	1	4	3	4	0	1	2	0	1	3	1	4	1	2	1	0
	6.345	458.414		25.38	0	0	0	0	2	2	4	2	2	3	3	2	3	2	0	0	2	3	2	3	6	0	3	2	3	2	3	1	1	1	4	3	4	0	1	0	0	1	3	2	4	0	3	1	0
	6.35	510.806		25.4	0	0	0	0	3	1	3	3	2	1	3	2	3	1	0	0	1	3	2	3	3	1	1	2	1	2	3	1	2	1	4	3	4	0	1	1	0	1	3	2	1	1	1	0	0
	6.355	494.307		25.42	0	0	0	0	2	0	3	0	3	1	3	2	3	1	0	0	1	3	2	3	3	2	2	3	3	2	2	0	3	0	4	1	2	0	1	2	0	0	2	2	4	1	1	1	0
	6.36	401.205		25.44	0	0	0	0	2	2	2	2	2	2	3	1	3	1	0	0	1	3	1	3	4	1	2	1	3	2	3	1	2	1	4	3	4	0	1	1	0	1	3	2	3	1	2	1	0
	6.365	454.395		25.46	0	0	0	0	2	1	3	2	3	3	3	1	2	0	0	0	0	2	1	3	5	1	2	2	3	1	3	1	3	1	4	3	4	0	1	2	0	1	3	1	3	2	2	1	0
	6.37	579.775		25.48	0	0	0	0	2	2	4	1	2	3	2	2	3	2	0	0	2	3	2	2	5	1	1	3	2	2	3	1	2	0	4	3	2	0	1	1	0	1	3	2	3	1	2	0	0
	6.375	522.989		25.5	0	0	0	0	2	1	4	2	2	3	3	2	3	2	0	0	2	3	2	3	6	1	1	3	3	2	2	1	1	1	4	2	4	0	1	0	0	1	2	2	3	2	2	0	0
	6.38	460.898		25.52	0	0	0	0	2	2	3	2	3	1	3	0	3	2	0	0	2	3	0	3	4	2	2	2	3	2	3	1	3	1	3	3	4	0	1	2	0	1	3	2	3	1	2	1	0
	6.385	485.308		25.54	0	0	0	0	1	0	3	1	2	3	3	1	3	2	0	0	2	3	1	3	5	1	1	2	3	1	3	0	3	1	4	3	4	0	1	2	0	0	3	1	3	2	1	1	0
	6.39	512.025		25.56	0	0	0	0	1	2	0	2	2	3	3	2	3	2	0	0	2	3	2	3	6	2	2	2	3	2	2	0	3	1	4	3	4	0	1	2	0	0	2	2	3	1	2	1	0
	6.395	496.543		25.58	0	0	0	0	1	2	3	2	2	2	3	2	3	1	0	0	1	3	2	3	5	2	2	3	3	2	3	1	2	0	3	3	3	0	0	2	0	1	3	2	3	2	3	0	0
	6.4	557.018		25.6	0	0	0	0	3	2	2	2	1	3	2	2	2	1	0	0	1	2	2	2	6	1	2	3	3	2	3	1	3	1	3	3	4	0	1	2	0	1	3	2	3	2	2	1	0
	6.405	487.849		25.62	0	0	0	0	3	2	3	2	3	2	3	2	3	2	0	0	2	3	2	3	4	1	2	3	3	2	3	1	3	1	4	3	4	0	1	2	0	1	3	2	3	2	2	1	0
	6.41	526.153		25.64	0	0	0	0	2	2	3	2	2	3	1	2	2	1	0	0	1	2	2	1	6	2	0	3	3	2	2	2	2	1	3	3	4	0	1	1	0	2	2	2	3	2	1	0	0
	6.415	536.395		25.66	0	0	0	0	2	2	3	2	3	2	3	2	3	1	0	0	1	3	2	3	4	1	2	2	2	2	3	1	3	1	4	3	3	0	1	2	0	1	3	2	2	2	2	1	0
	6.42	503.002		25.68	0	0	0	0	2	2	3	2	1	3	3	2	3	1	0	0	1	3	2	3	5	2	2	2	3	2	2	2	3	0	4	3	2	0	1	2	0	2	2	2	3	1	1	1	0
	6.425	501.026		25.7	0	0	0	0	3	2	3	1	1	3	3	2	2	1	0	0	1	2	2	3	6	1	1	3	3	1	1	1	3	1	4	2	4	0	1	2	0	1	1	1	3	2	2	0	0
	6.43	519.672		25.72	0	0	0	0	2	2	3	1	2	3	3	2	3	2	0	0	2	3	2	3	5	2	2	2	3	2	3	0	2	1	4	3	3	0	1	1	0	0	3	2	3	2	2	1	0
	6.435	521.293		25.74	0	0	0	0	3	2	4	2	3	2	3	1	3	1	0	0	1	3	1	3	5	2	2	3	3	2	3	2	1	1	4	2	3	0	0	1	0	2	3	2	3	2	2	1	0
	6.44	520.381		25.76	0	0	0	0	2	2	2	2	3	1	3	2	3	0	0	0	0	3	2	3	4	1	2	2	2	2	3	2	1	1	3	2	4	0	0	1	0	2	3	2	2	1	2	1	0
	6.445	568.303		25.78	0	0	0	0	3	2	3	0	1	2	3	2	3	2	0	0	2	3	2	3	4	1	1	3	3	1	3	1	0	0	4	3	2	0	0	0	0	1	3	1	3	2	2	0	0
	6.45	489.688		25.8	0	0	0	0	3	2	2	2	3	3	2	2	2	1	0	0	1	2	2	2	6	2	2	2	1	2	2	1	3	0	4	1	3	0	1	2	0	1	2	2	1	1	2	1	0
	6.455	431.445		25.82	0	0	0	0	2	0	3	2	1	1	3	2	3	2	0	0	2	3	2	3	4	2	2	2	3	2	3	1	2	0	4	3	2	0	1	1	0	1	3	2	3	1	2	1	0
	6.46	396.918		25.84	0	0	0	0	2	0	3	3	3	2	3	2	3	0	0	0	0	3	2	3	4	2	0	2	3	0	1	1	2	1	4	3	4	0	1	1	0	1	1	0	3	2	1	0	0
	6.465	454.111		25.86	0	0	0	0	2	2	3	3	2	3	2	1	0	1	0	0	1	0	1	3	5	1	1	3	3	2	2	1	3	1	4	3	4	0	1	2	0	1	2	2	3	2	2	0	1
	6.47	461.429		25.88	0	0	0	0	3	1	3	2	3	3	2	1	2	0	0	0	0	2	1	2	6	2	2	2	3	2	3	1	2	1	5	3	4	0	1	1	0	1	3	2	3	1	2	1	0
	6.475	453.079		25.9	0	0	0	0	3	2	3	2	2	3	3	2	3	3	0	0	3	3	2	3	6	2	2	3	3	2	3	1	1	0	3	3	3	0	0	1	0	1	3	2	3	2	2	1	0
	6.48	506.788		25.92	0	0	0	0	2	1	3	2	0	2	3	2	3	1	0	0	1	3	2	3	5	2	1	2	2	2	3	0	3	1	4	3	4	0	1	2	0	0	3	2	2	1	2	0	0
	6.485	480.446		25.94	0	0	0	0	1	1	2	2	1	1	3	2	2	2	0	0	2	2	2	3	3	1	1	3	3	2	3	0	3	1	4	3	4	0	1	2	0	0	3	2	3	2	1	0	0
	6.49	457.62		25.96	0	0	0	1	2	2	4	2	2	3	3	0	3	2	0	0	2	3	0	3	5	0	0	3	3	2	2	1	2	1	4	3	4	0	0	2	0	1	2	2	3	2	1	1	0
	6.495	538.598		25.98	0	0	0	0	3	2	4	2	2	3	3	1	3	1	0	0	1	3	1	3	6	1	2	3	2	2	3	0	2	1	4	3	4	0	0	2	0	0	3	2	2	2	2	1	0
	6.5	517.536		26	0	0	0	1	3	1	2	2	1	3	3	2	3	2	0	0	2	3	2	3	6	2	0	3	2	2	3	1	3	1	4	3	4	0	1	2	0	1	3	2	2	2	1	1	0
	6.505	482.059		26.02	0	0	0	0	2	1	1	3	2	2	3	2	2	0	0	0	0	2	2	3	5	1	2	2	3	2	2	2	2	1	4	2	4	0	1	1	0	2	2	2	3	1	2	1	0
	6.51	538.853		26.04	0	0	0	0	1	1	3	3	1	3	3	1	3	1	0	0	1	3	1	4	6	2	2	3	3	2	3	1	3	1	4	3	4	0	1	2	0	1	3	2	3	2	2	1	1
	6.515	486.394		26.06	0	0	0	0	3	1	3	1	3	3	3	1	3	1	0	0	1	3	1	3	4	2	0	3	3	2	3	1	2	1	2	3	4	0	1	1	0	1	3	2	3	2	0	0	0
	6.52	499.727		26.08	0	0	0	0	3	1	3	2	2	3	3	1	3	2	0	0	2	3	1	3	6	1	2	2	3	2	2	0	3	1	4	3	4	0	1	2	0	0	2	2	3	1	2	1	0
	6.525	511.276		26.1	0	0	0	0	3	1	3	2	3	2	3	2	2	2	0	0	2	2	2	3	5	1	1	2	3	2	2	0	2	1	3	3	4	0	0	2	0	0	2	2	3	1	2	0	0
	6.53	482.702		26.12	0	0	0	0	3	1	2	2	3	2	3	1	3	3	0	0	3	3	1	3	4	2	1	2	2	2	3	1	1	1	3	2	4	0	1	0	0	1	3	2	3	1	2	0	0
	6.535	473.569		26.14	0	0	0	0	3	2	2	2	3	3	3	2	3	0	0	0	0	3	2	3	5	1	1	2	1	2	3	0	2	0	4	2	2	0	1	1	0	0	3	2	1	1	1	0	0
	6.54	456.27		26.16	0	0	0	0	2	2	3	3	1	2	3	2	1	1	0	0	1	1	2	3	4	1	0	2	2	1	3	1	2	1	4	3	4	0	1	1	0	1	3	1	2	2	1	0	0
	6.545	508.321		26.18	0	0	0	1	3	0	3	2	3	3	2	2	2	2	0	0	2	2	2	2	6	2	2	3	3	2	3	0	1	0	4	3	3	0	0	1	0	0	3	2	3	2	3	1	0
	6.55	533.247		26.2	0	0	0	0	3	2	3	2	2	2	3	1	3	2	0	0	2	3	1	3	5	0	2	3	2	2	3	1	2	1	4	3	4	0	0	2	0	1	3	2	3	1	3	0	0
	6.555	546.778		26.22	0	0	0	0	2	1	2	2	2	0	3	2	3	2	0	0	2	3	2	3	2	2	2	3	2	2	3	0	2	1	4	3	4	0	1	1	0	0	3	2	3	1	2	0	0
	6.56	502.163		26.24	0	0	0	0	2	1	3	2	2	1	3	2	3	0	0	0	0	3	2	3	2	1	2	2	3	2	3	1	3	1	4	2	4	0	1	2	0	1	3	2	3	1	2	0	0
	6.565	546.873		26.26	0	0	0	0	3	1	3	2	2	3	3	1	2	1	0	0	1	2	1	3	6	1	1	2	2	2	3	1	2	1	4	2	4	0	1	1	0	1	3	2	2	1	2	0	0
	6.57	514.114		26.28	0	0	0	0	2	2	2	2	2	2	3	2	3	0	0	0	0	3	2	4	5	1	1	3	2	2	2	2	3	1	4	3	4	0	1	2	0	2	2	2	3	1	2	0	1
	6.575	527.175		26.3	0	0	0	0	2	2	2	2	0	2	2	2	3	2	0	0	2	3	2	2	3	1	1	2	2	2	3	1	3	1	3	3	4	0	1	2	0	1	3	2	3	1	2	0	0
	6.58	473.236		26.32	0	0	0	0	1	1	3	2	3	2	3	1	3	2	0	0	2	3	1	3	4	1	2	2	3	2	2	1	3	1	3	3	4	0	1	2	0	1	2	2	3	1	3	0	0
	6.585	517.483		26.34	0	0	0	0	2	1	3	3	3	2	3	1	3	2	0	0	2	3	1	3	2	2	1	2	3	2	3	1	2	1	3	3	4	0	0	2	0	1	3	2	4	1	1	0	0
	6.59	469.405		26.36	0	0	0	0	2	2	1	3	3	3	3	2	3	1	0	0	1	3	2	3	6	2	1	1	3	2	3	1	3	1	4	3	4	0	1	2	0	1	3	2	3	0	2	0	0
	6.595	494.571		26.38	0	0	0	0	3	1	1	2	3	1	3	2	3	0	0	0	0	3	2	4	3	1	1	3	2	2	2	1	3	1	4	3	3	0	1	2	0	1	2	2	2	2	1	0	1
	6.6	513.905		26.4	0	0	0	0	2	2	3	2	3	2	3	2	3	1	0	0	1	3	2	3	5	0	2	2	3	2	3	1	3	1	3	3	4	0	1	2	0	1	3	2	3	1	3	0	0
	6.605	570.575		26.42	0	0	0	0	3	2	2	3	1	2	3	2	2	1	0	0	1	2	2	3	5	0	2	1	2	2	3	1	3	0	3	3	3	0	1	2	0	1	3	2	2	0	3	0	0
	6.61	485.793		26.44	0	0	0	0	2	1	1	2	3	3	2	2	3	2	0	0	2	3	2	2	6	2	0	2	3	2	3	2	3	1	4	2	4	0	1	2	0	2	3	2	3	1	1	0	0
	6.615	525.69		26.46	0	0	0	0	2	2	3	3	3	3	2	0	2	1	0	0	1	2	0	2	6	1	2	2	2	2	3	2	2	1	2	2	4	0	1	1	0	2	3	2	2	1	2	1	0
	6.62	491.651		26.48	0	0	0	0	1	1	4	1	2	2	3	2	3	0	0	0	0	3	2	3	4	1	2	1	3	2	3	2	2	1	4	2	3	0	1	1	0	2	3	2	3	1	2	1	0
	6.625	461.389		26.5	0	0	0	0	1	1	1	2	3	3	3	2	2	2	0	0	2	2	2	3	6	2	2	2	3	2	3	1	3	1	4	3	4	0	1	2	0	1	3	2	3	1	3	0	0
	6.63	450.681		26.52	0	0	0	0	3	2	3	2	3	2	3	1	3	3	0	0	3	3	1	3	4	2	1	3	3	1	3	2	2	1	4	2	4	0	0	2	0	2	3	1	3	2	2	0	0
	6.635	525.155		26.54	0	0	0	0	3	1	3	2	3	1	1	2	3	1	0	0	1	3	2	2	4	0	1	3	3	2	3	1	3	1	4	3	3	0	1	2	0	1	3	2	4	1	2	0	1
	6.64	491.57		26.56	0	0	0	0	2	1	4	1	2	3	3	1	3	0	0	0	0	3	1	3	6	2	1	2	3	2	3	1	2	1	4	2	3	0	1	1	0	1	3	2	3	1	2	0	0
	6.645	570.899		26.58	0	0	0	0	1	0	4	1	2	3	4	1	3	2	0	0	2	3	1	5	6	2	2	3	3	2	2	2	2	1	4	3	4	0	1	1	0	2	2	2	3	2	3	0	1
	6.65	443.11		26.6	0	0	0	0	1	0	2	3	3	3	3	2	2	2	0	0	2	2	2	3	6	1	1	3	2	2	2	1	2	1	4	3	4	0	1	1	0	1	2	2	3	1	2	0	0
	6.655	437.471		26.62	0	0	0	0	3	2	3	2	3	2	2	1	3	0	0	0	0	3	1	2	4	2	0	1	3	2	3	2	3	1	4	3	4	0	1	2	0	2	3	2	3	0	0	0	0
	6.66	389.749		26.64	0	0	0	0	2	1	3	2	2	2	3	1	2	2	0	0	2	2	1	3	4	2	1	2	3	2	2	1	3	1	4	3	4	0	1	2	0	1	2	2	3	1	2	0	0
	6.665	414.943		26.66	0	0	0	0	2	1	3	2	3	3	3	2	3	0	0	0	0	3	2	3	5	1	2	3	3	2	3	1	2	0	3	3	3	0	1	1	0	1	3	2	3	2	3	0	0
	6.67	519.503		26.68	0	0	0	0	3	1	4	2	2	2	2	2	3	1	0	0	1	3	2	2	5	1	2	3	3	2	3	2	3	0	4	3	2	0	1	2	0	2	3	2	3	2	3	0	0
	6.675	515.88		26.7	0	0	0	0	2	2	2	2	3	3	3	0	3	3	0	0	3	3	0	3	6	1	1	3	3	1	3	1	2	1	4	2	3	0	1	1	0	1	3	1	3	2	2	0	0
	6.68	499.725		26.72	0	0	0	0	2	1	3	2	2	3	3	1	3	1	0	0	1	3	1	4	5	2	1	2	3	2	3	1	2	1	4	2	3	0	1	1	0	1	3	2	3	2	2	0	1
	6.685	522.974		26.74	0	0	0	0	2	2	2	2	3	2	3	2	3	1	0	0	1	3	2	4	4	2	1	2	2	2	2	0	3	0	4	3	3	0	1	2	0	0	2	2	3	0	2	0	1
	6.69	464.457		26.76	0	0	0	0	2	1	3	1	2	3	3	1	3	0	0	0	0	3	1	3	5	0	2	3	3	1	3	1	3	1	4	2	4	0	1	2	0	1	3	1	3	2	2	0	0
	6.695	424.797		26.78	0	0	0	0	3	2	3	2	3	2	3	2	3	1	0	0	1	3	2	3	4	2	1	2	3	2	3	2	3	1	4	1	4	0	1	2	0	2	3	2	3	1	2	0	0
	6.7	498.534		26.8	0	0	0	0	2	1	3	3	3	1	3	2	3	2	0	0	2	3	2	3	3	1	1	0	3	2	3	1	2	1	4	1	3	0	1	1	0	1	3	2	3	0	2	0	0
	6.705	429.3		26.82	0	0	0	0	2	0	3	1	2	3	3	2	2	2	0	0	2	2	2	3	6	2	1	3	3	2	2	2	2	1	4	3	4	0	1	1	0	2	2	2	3	2	2	0	0
	6.71	476.141		26.84	0	0	0	0	2	2	3	1	2	3	3	2	2	1	0	0	1	2	2	4	6	1	1	1	3	2	2	0	2	1	4	2	4	0	1	1	0	0	2	2	3	0	2	0	1
	6.715	512.993		26.86	0	0	0	0	2	1	1	2	2	3	3	2	3	2	0	0	2	3	2	3	5	1	1	2	1	2	3	2	3	1	4	3	4	0	1	2	0	2	3	2	2	0	2	0	0
	6.72	429.729		26.88	0	0	0	0	1	2	3	2	3	2	2	2	3	1	0	0	1	3	2	2	4	1	1	3	3	2	3	2	3	1	4	3	4	0	1	2	0	2	3	2	3	2	2	0	0
	6.725	506.241		26.9	0	0	0	0	2	1	2	2	3	3	3	2	3	2	0	0	2	3	2	3	6	2	1	2	3	2	3	2	3	1	4	3	4	0	1	2	0	2	3	2	3	1	2	0	0
	6.73	531.729		26.92	0	0	0	0	3	2	3	2	3	1	3	1	2	1	0	0	1	2	1	3	4	2	2	3	1	2	3	2	3	1	4	3	4	0	1	2	0	2	3	2	2	1	3	0	0
	6.735	593.786		26.94	0	0	0	0	4	1	3	2	2	3	3	2	2	2	0	0	2	2	2	4	6	1	1	3	3	1	2	2	3	1	2	3	3	0	1	2	1	2	2	1	3	2	2	0	1
	6.74	541.533		26.96	0	0	0	0	4	1	3	2	2	3	2	2	3	0	0	0	0	3	2	2	5	1	2	3	3	2	3	0	3	1	4	3	4	0	1	2	1	0	3	2	3	2	3	0	0
	6.745	561.951		26.98	0	0	0	0	3	1	3	2	2	3	3	2	3	0	0	0	0	3	2	3	5	2	1	1	3	2	3	1	3	1	3	3	3	0	1	2	0	1	3	2	3	1	2	0	0
	6.75	566.064		27	0	0	0	0	2	1	2	2	2	2	3	2	3	2	0	0	2	3	2	3	5	2	1	3	3	2	2	1	2	1	4	3	4	0	1	1	0	1	2	2	3	2	2	0	0
	6.755	547.904		27.02	0	0	0	0	1	1	3	1	2	3	3	2	3	1	0	0	1	3	2	3	5	0	1	2	1	2	3	2	3	1	4	3	3	0	1	2	0	2	3	2	1	1	2	0	0
	6.76	537.375		27.04	0	0	0	0	2	2	3	2	3	2	3	2	3	1	0	0	1	3	2	3	4	2	1	2	3	2	3	0	3	1	4	3	4	0	1	2	0	0	3	2	3	1	2	0	0
	6.765	545.024		27.06	0	0	0	0	2	2	2	2	3	1	2	1	3	2	0	0	2	3	1	3	4	1	1	2	3	2	3	2	3	1	4	3	4	0	1	2	0	2	3	2	3	1	2	0	1
	6.77	614.407		27.08	0	0	0	0	3	2	2	1	2	3	1	2	3	0	0	0	0	3	2	1	5	1	1	2	2	2	3	2	2	0	3	3	3	0	1	1	0	2	3	2	2	1	2	0	0
	6.775	553.857		27.1	0	0	0	0	3	2	2	1	3	3	2	1	2	1	0	0	1	2	1	2	6	1	1	2	2	2	3	1	2	1	2	3	4	0	0	2	0	1	3	2	2	1	2	0	0
	6.78	562.333		27.12	0	0	0	0	3	1	3	2	2	3	3	1	3	2	0	0	2	3	1	3	5	1	1	2	1	2	3	2	2	1	4	2	4	0	1	1	0	2	3	2	1	1	2	0	0
	6.785	473.211		27.14	0	0	0	0	3	2	1	2	2	2	3	2	3	2	0	0	2	3	2	3	5	0	2	3	1	2	3	2	2	0	4	3	3	0	1	1	1	2	3	2	1	2	3	0	0
	6.79	545.358		27.16	0	0	0	0	2	1	3	2	2	2	3	2	2	0	0	0	0	2	2	3	3	1	1	2	3	2	3	2	3	1	4	3	3	0	1	2	0	2	3	2	3	2	1	0	0
	6.795	596.869		27.18	0	0	0	0	3	1	2	2	3	3	3	2	3	1	0	0	1	3	2	3	6	1	2	2	3	2	3	1	2	1	4	3	4	0	0	2	0	1	3	2	3	1	3	0	0
	6.8	528.578		27.2	0	0	0	0	1	0	2	1	2	3	3	2	3	0	0	0	0	3	2	3	6	0	1	3	3	2	2	1	1	1	4	3	4	0	1	0	0	1	2	2	3	2	2	0	0
	6.805	582.119		27.22	0	0	0	0	2	2	4	2	1	2	3	2	3	1	0	0	1	3	2	3	3	2	2	2	2	2	3	2	3	1	3	3	4	0	1	2	0	2	3	2	3	0	2	0	0
	6.81	564.358		27.24	0	0	0	0	2	0	3	1	1	3	3	2	3	1	0	0	1	3	2	3	5	1	1	2	3	1	3	2	3	1	4	3	4	0	1	2	0	2	3	1	3	1	2	0	0
	6.815	582.838		27.26	0	0	0	0	3	1	4	2	2	3	3	2	3	2	0	0	2	3	2	3	5	1	2	3	2	1	2	2	3	1	4	3	4	0	1	2	0	2	2	1	3	1	3	0	0
	6.82	534.49		27.28	0	0	0	0	4	2	3	3	3	3	3	2	2	1	0	0	1	2	2	3	6	1	1	3	2	2	3	1	3	1	3	2	3	0	1	2	1	1	3	2	3	1	2	0	0
	6.825	603.852		27.3	0	0	0	0	1	1	0	1	3	1	3	2	3	0	0	0	0	3	2	3	3	2	1	3	3	2	2	0	3	1	3	3	4	0	1	2	0	0	2	2	3	2	2	0	0
	6.83	495.493		27.32	0	0	0	0	3	1	3	2	2	2	3	2	3	1	0	0	1	3	2	3	4	1	1	3	3	2	3	2	3	1	4	2	4	0	1	2	0	2	3	2	3	2	2	0	0
	6.835	586.049		27.34	0	0	0	0	3	1	3	2	2	3	2	2	3	2	0	0	2	3	2	2	5	2	1	2	3	2	2	0	3	1	4	2	3	0	1	2	0	0	2	2	3	1	2	0	0
	6.84	621.242		27.36	0	0	0	0	3	2	2	1	3	3	2	2	2	0	0	0	0	2	2	2	6	2	1	3	3	2	3	0	2	1	5	2	3	0	1	1	0	0	3	2	3	2	2	0	0
	6.845	594.513		27.38	0	0	0	0	3	0	2	3	3	3	3	1	3	2	0	0	2	3	1	3	6	1	1	3	3	2	2	2	3	0	5	3	3	0	1	2	0	2	2	2	3	2	2	0	0
	6.85	563.272		27.4	0	0	0	0	2	1	2	3	2	3	3	2	3	0	0	0	0	3	2	3	5	1	1	2	3	1	3	2	2	1	5	3	4	0	0	2	0	2	3	1	3	1	2	0	0
	6.855	538.558		27.42	0	0	0	0	2	2	3	3	3	3	2	2	3	2	0	0	2	3	2	2	5	2	1	1	2	2	3	2	2	1	4	2	3	0	1	1	0	2	3	2	2	1	2	0	0
	6.86	551.814		27.44	0	0	0	0	2	1	3	3	1	1	3	2	3	3	0	0	3	3	2	3	4	1	1	2	3	2	2	2	2	1	4	3	4	0	1	1	0	2	2	2	3	1	2	0	0
	6.865	466.028		27.46	0	0	0	0	1	1	3	2	2	3	2	2	2	1	0	0	1	2	2	2	4	2	1	1	2	2	1	2	3	0	3	3	3	0	1	2	0	2	1	2	2	1	2	0	0
	6.87	508.97		27.48	0	0	0	0	3	0	3	2	3	2	3	2	2	2	0	0	2	2	2	3	4	2	2	2	3	2	3	1	3	1	4	3	2	0	1	2	0	1	3	2	3	1	1	1	0
	6.875	427.894		27.5	0	0	0	0	2	1	4	1	3	3	3	2	3	1	0	0	1	3	2	3	6	2	2	2	3	2	3	2	1	1	4	2	4	0	1	0	0	2	3	2	3	1	3	0	0
	6.88	533.121		27.52	0	0	0	0	3	2	3	3	3	3	3	2	3	0	0	0	0	3	2	3	6	2	1	2	2	2	3	1	3	1	4	3	4	0	1	2	0	1	3	2	2	1	2	0	0
	6.885	483.145		27.54	0	0	0	0	0	1	4	1	2	3	3	2	3	2	0	0	2	3	2	4	6	1	0	3	3	2	2	2	3	1	4	3	4	0	1	2	0	2	2	2	3	2	1	0	1
	6.89	579.755		27.56	0	0	0	0	1	2	4	2	2	2	3	2	3	1	0	0	1	3	2	3	5	2	2	3	2	2	3	2	1	1	4	3	4	0	0	1	0	2	3	2	3	1	2	1	0
	6.895	474.187		27.58	0	0	0	0	1	2	3	2	2	3	3	2	2	1	0	0	1	2	2	3	6	2	1	2	3	2	2	2	3	1	4	3	3	0	1	2	0	2	2	2	4	0	2	0	0
	6.9	593.342		27.6	0	0	0	0	2	1	3	3	2	1	1	2	3	1	0	0	1	3	2	1	4	2	2	2	3	2	3	1	3	1	4	3	4	0	1	2	0	1	3	2	3	1	3	0	0
	6.905	516.657		27.62	0	0	0	0	2	1	3	2	3	2	3	2	3	1	0	0	1	3	2	3	5	2	1	2	3	2	3	2	3	1	4	3	4	0	1	2	0	2	3	2	3	1	2	0	0
	6.91	499.303		27.64	0	0	0	0	2	1	3	0	2	2	2	2	2	2	0	0	2	2	2	2	5	2	0	2	3	2	3	1	3	1	4	3	4	0	1	2	0	1	3	2	3	1	1	0	0
	6.915	459.378		27.66	0	0	0	0	3	2	3	3	2	1	1	0	3	1	0	0	1	3	0	2	2	2	2	2	3	2	3	2	1	1	4	3	4	0	0	1	0	2	3	2	3	2	3	0	1
	6.92	518.564		27.68	0	0	0	0	2	2	2	3	3	2	3	2	3	1	0	0	1	3	2	3	5	0	1	1	1	2	3	1	3	1	4	1	3	0	1	2	0	1	3	2	1	0	2	0	0
	6.925	541.109		27.7	0	0	0	1	3	2	3	2	3	3	3	0	3	1	0	0	1	3	0	3	4	2	3	2	3	2	2	2	3	1	4	3	4	0	1	2	0	2	2	2	3	2	3	0	0
	6.93	531.13		27.72	0	0	0	0	1	2	3	3	3	3	2	2	2	2	0	0	2	2	2	2	6	1	2	3	3	2	2	0	3	1	4	3	4	0	1	2	0	0	2	2	3	2	3	0	0
	6.935	434.958		27.74	0	0	0	0	3	2	3	3	3	3	3	1	3	2	0	0	2	3	1	4	5	1	0	3	3	2	1	2	2	1	4	3	4	0	0	2	0	2	1	2	3	2	1	0	1
	6.94	555.018		27.76	0	0	0	0	1	1	3	2	2	3	3	2	3	0	0	0	0	3	2	3	6	0	1	3	3	2	3	2	3	0	4	2	3	0	1	2	0	2	3	2	3	2	2	0	0
	6.945	542.067		27.78	0	0	0	0	1	2	2	3	3	3	3	2	3	2	0	0	2	3	2	3	6	1	1	3	3	2	3	2	3	1	4	3	4	0	1	2	0	2	3	2	3	2	2	0	0
	6.95	557.315		27.8	0	0	0	0	3	2	3	2	2	2	3	1	2	1	0	0	1	2	1	3	4	2	1	3	3	2	1	1	3	1	3	1	4	0	1	2	0	1	1	2	3	2	2	0	0
	6.955	496.408		27.82	0	0	0	0	3	1	3	2	3	3	3	2	3	1	0	0	1	3	2	3	6	2	2	2	3	2	3	2	3	1	4	3	4	0	1	2	0	2	3	2	3	1	3	0	0
	6.96	541.087		27.84	0	0	0	0	2	1	3	2	2	2	3	2	3	0	0	0	0	3	2	3	4	2	1	3	3	2	2	1	3	1	3	3	4	0	1	2	0	1	2	2	3	2	2	0	0
	6.965	531.455		27.86	0	0	0	0	3	2	2	2	3	3	3	2	3	1	0	0	1	3	2	3	6	0	2	2	2	2	3	2	3	1	3	3	4	0	1	2	0	2	3	2	2	1	3	0	0
	6.97	540.682		27.88	0	0	0	0	3	2	2	2	3	3	2	2	3	1	0	0	1	3	2	2	5	1	1	0	3	2	3	0	3	1	4	3	4	0	1	2	0	0	3	2	3	0	2	0	0
	6.975	615.738		27.9	0	0	0	0	3	2	2	1	2	2	3	2	3	1	0	0	1	3	2	3	5	1	0	3	3	2	3	1	3	1	4	3	4	0	1	2	0	1	3	2	3	2	1	0	0
	6.98	578.412		27.92	0	0	0	0	2	2	3	2	3	3	3	2	3	2	0	0	2	3	2	3	5	1	1	2	3	2	3	1	3	1	4	3	3	0	1	2	0	1	3	2	3	1	1	0	0
	6.985	586.743		27.94	0	0	0	0	3	2	3	3	3	2	3	2	2	1	0	0	1	2	2	3	4	1	2	3	3	2	3	1	1	1	3	3	4	0	1	0	0	1	3	2	3	2	3	0	0
	6.99	551.797		27.96	0	0	0	0	3	1	2	3	3	3	1	2	3	2	0	0	2	3	2	2	5	1	1	2	3	2	3	2	3	1	2	3	4	0	1	2	0	2	3	2	3	1	2	0	1
	6.995	582.159		27.98	0	0	0	0	2	2	3	3	3	3	3	2	3	2	0	0	2	3	2	3	5	0	1	3	3	2	3	1	2	0	4	3	2	0	0	2	0	1	3	2	3	2	2	0	0
	7	524.012		28	0	0	0	0	2	2	3	3	1	2	3	0	3	3	0	0	3	3	0	3	5	1	1	3	3	2	3	2	3	1	4	3	4	0	1	2	0	2	3	2	3	2	2	0	0
	7.005	584.509		28.02	0	0	0	0	2	2	3	3	2	3	3	2	2	2	0	0	2	2	2	3	6	1	2	3	3	2	3	2	2	1	4	3	3	0	1	1	0	2	3	2	3	2	3	0	0
	7.01	596.739		28.04	0	0	0	0	2	0	3	2	3	3	3	2	3	2	0	0	2	3	2	3	6	2	1	3	3	2	3	2	3	0	3	3	3	0	1	2	0	2	3	2	3	2	2	0	0
	7.015	526.892		28.06	0	0	0	0	1	2	3	2	3	3	3	2	3	1	0	0	1	3	2	3	5	2	1	2	3	2	3	0	3	0	4	3	3	0	1	2	0	0	3	2	3	1	1	0	0
	7.02	606.629		28.08	0	0	0	0	2	2	3	1	3	1	2	2	3	1	0	0	1	3	2	2	4	2	1	3	3	2	3	2	3	1	4	3	4	0	1	2	0	2	3	2	3	2	2	0	0
	7.025	626.938		28.1	0	0	0	0	2	2	3	2	3	3	3	2	3	0	0	0	0	3	2	3	6	2	0	3	2	2	2	1	2	1	4	3	4	0	1	1	0	1	2	2	2	2	1	0	0
	7.03	586.552		28.12	0	0	0	0	3	1	3	3	2	2	3	2	3	2	0	0	2	3	2	3	5	0	1	2	2	2	3	2	2	1	4	3	3	0	1	1	0	2	3	2	2	1	2	0	0
	7.035	528.336		28.14	0	0	0	0	2	2	3	2	3	3	3	2	3	1	0	0	1	3	2	3	5	0	2	3	3	1	2	1	2	1	4	2	4	0	0	2	0	1	2	1	3	2	3	0	0
	7.04	622.868		28.16	0	0	0	0	3	2	3	3	2	2	3	2	3	2	0	0	2	3	2	3	4	1	2	3	3	2	3	2	3	0	3	3	2	0	1	2	0	2	3	2	3	2	3	0	0
	7.045	603.727		28.18	0	0	0	0	3	2	2	2	2	2	3	2	3	1	0	0	1	3	2	3	4	2	1	3	3	2	2	1	2	1	4	3	4	0	1	1	0	1	2	2	3	2	2	0	0
	7.05	582.566		28.2	0	0	0	0	2	1	3	1	3	2	3	2	3	1	0	0	1	3	2	3	4	2	2	3	3	2	3	2	2	1	3	3	4	0	0	2	0	2	3	2	3	2	2	0	0
	7.055	524.811		28.22	0	0	0	0	2	2	3	3	3	2	3	2	3	1	0	0	1	3	2	3	5	2	2	2	3	2	2	2	3	1	4	3	4	0	1	2	0	2	2	2	3	1	3	0	0
	7.06	510.854		28.24	0	0	0	0	3	0	3	2	3	3	2	2	3	3	0	0	3	3	2	2	6	2	2	2	3	2	3	1	3	1	4	3	4	0	1	2	0	1	3	2	3	1	3	0	0
	7.065	480.225		28.26	0	0	0	0	3	2	3	3	2	3	3	2	2	1	0	0	1	2	2	3	5	2	0	2	2	1	2	2	3	1	3	3	4	0	1	2	0	2	2	1	2	1	1	0	0
	7.07	529.126		28.28	0	0	0	0	3	1	3	2	2	2	3	2	3	2	0	0	2	3	2	3	5	2	1	2	2	2	2	0	3	1	4	3	4	0	1	2	0	0	2	2	2	1	2	0	0
	7.075	530.263		28.3	0	0	0	0	3	1	3	2	3	1	1	2	3	1	0	0	1	3	1	2	4	1	0	3	3	2	1	1	3	1	3	3	4	0	1	2	0	1	1	2	3	2	1	0	0
	7.08	452.737		28.32	0	0	0	0	1	3	1	0	2	3	3	1	3	1	0	0	1	3	1	3	6	2	1	3	3	2	3	2	2	1	4	3	4	0	1	1	0	2	3	2	3	2	2	0	0
	7.085	580.485		28.34	0	0	0	0	1	2	2	2	2	2	3	1	3	2	0	0	2	3	1	3	4	1	0	3	2	1	3	2	3	1	4	2	4	0	1	2	0	2	3	1	2	2	0	0	0
	7.09	508.043		28.36	0	0	0	0	2	3	2	2	2	3	3	2	3	2	0	0	2	3	2	3	5	2	1	3	3	2	3	0	2	1	4	3	3	0	1	1	0	0	3	2	3	2	2	0	0
	7.095	518.486		28.38	0	0	0	0	3	3	3	2	3	3	3	2	3	2	0	0	2	3	2	3	5	2	1	3	3	2	3	2	2	1	4	3	4	0	1	1	0	2	3	2	3	2	1	0	0
	7.1	565.26		28.4	0	0	0	0	2	2	3	2	3	3	3	2	2	2	0	0	2	2	2	3	5	0	1	3	3	2	3	2	3	1	4	2	4	0	1	2	0	2	3	2	3	2	2	0	0
	7.105	580.699		28.42	0	0	0	0	2	2	3	3	2	3	3	2	3	1	0	0	1	3	2	3	4	2	1	3	3	2	0	1	2	1	4	3	4	0	1	1	0	1	0	2	3	2	1	0	0
	7.11	569.113		28.44	0	0	0	0	1	0	3	2	3	3	3	2	3	0	0	0	0	3	2	3	6	2	1	3	3	2	3	2	3	0	4	2	3	0	1	2	0	2	3	2	3	2	2	0	0
	7.115	568.213		28.46	0	0	0	0	2	1	3	0	3	3	3	2	3	1	0	0	1	3	2	3	5	2	0	3	3	2	3	1	3	1	4	3	3	0	1	2	0	1	3	2	3	2	1	0	0
	7.12	512.947		28.48	0	0	0	0	1	1	3	2	1	3	3	2	3	0	0	0	0	3	2	3	6	2	2	3	2	2	3	2	3	1	4	3	4	0	1	2	0	2	3	2	2	2	3	0	0
	7.125	526.113		28.5	0	0	0	0	2	1	2	2	3	2	3	1	3	2	0	0	2	3	1	3	4	1	1	3	3	2	3	2	3	1	4	3	4	0	1	2	0	2	3	2	3	2	1	0	0
	7.13	597.226		28.52	0	0	0	0	2	2	2	1	2	2	2	2	3	1	0	0	1	3	2	2	5	2	1	3	3	2	3	2	2	1	3	3	4	0	1	1	0	2	3	2	3	2	2	0	0
	7.135	556.236		28.54	0	0	0	0	2	2	3	2	3	3	3	2	3	2	0	0	2	3	2	3	6	2	2	2	3	1	3	2	2	1	4	0	4	0	0	2	0	2	3	1	3	1	3	0	0
	7.14	480.788		28.56	0	0	0	0	2	2	2	3	2	1	3	2	3	1	0	0	1	3	2	3	3	1	2	2	3	2	3	1	3	1	4	3	4	0	1	2	0	1	3	2	3	1	3	0	0
	7.145	533.419		28.58	0	0	0	0	2	3	3	3	3	3	3	3	2	2	0	0	2	2	3	3	6	1	2	3	3	1	3	1	2	1	4	3	3	0	0	2	0	1	3	1	3	2	3	0	0
	7.15	613.464		28.6	0	0	0	0	2	2	2	2	3	2	3	1	2	2	0	0	2	2	1	3	5	2	1	2	2	2	3	2	2	1	4	3	4	0	0	2	0	2	3	2	2	1	2	0	0
	7.155	582.551		28.62	0	0	0	0	3	2	3	2	3	2	3	2	3	0	0	0	0	3	2	3	4	1	2	3	3	2	3	3	2	1	4	3	3	0	0	2	1	3	3	2	3	2	3	0	0
	7.16	556.787		28.64	0	0	0	0	2	1	3	2	2	3	3	2	3	1	0	0	1	3	2	4	4	1	2	2	3	2	3	1	3	1	4	3	3	0	1	2	0	1	3	2	3	2	3	0	1
	7.165	469.482		28.66	0	0	0	0	3	1	2	3	3	3	3	2	2	2	0	0	2	2	2	3	6	0	2	2	3	2	2	0	2	1	4	3	4	0	1	1	1	0	2	2	3	1	2	1	0
	7.17	597.49		28.68	0	0	0	0	4	1	3	2	2	2	2	2	3	1	0	0	1	3	2	2	5	1	1	2	3	2	3	1	3	1	4	3	4	0	1	2	1	1	3	2	3	1	1	1	0
	7.175	544.175		28.7	0	0	0	0	3	1	3	2	2	2	1	2	3	1	0	0	1	3	2	2	5	1	1	3	2	2	1	1	2	1	4	3	4	0	0	2	0	1	1	2	2	2	2	0	1
	7.18	586.733		28.72	0	0	0	0	2	1	2	2	3	2	3	1	3	1	0	0	1	3	1	3	4	1	1	1	2	1	0	1	2	1	4	3	4	0	0	2	0	1	0	1	2	1	2	0	0
	7.185	547.266		28.74	0	0	0	0	3	1	3	2	2	2	3	2	3	2	0	0	2	3	2	3	5	2	2	3	3	2	2	2	2	1	4	3	4	0	0	2	0	2	2	2	3	2	3	0	0
	7.19	541.498		28.76	0	0	0	0	2	2	2	2	2	1	3	2	3	2	0	0	2	3	2	4	4	2	1	2	3	2	3	2	1	0	4	2	3	0	0	1	0	2	3	2	4	0	2	0	1
	7.195	555.367		28.78	0	0	0	0	1	2	3	2	3	3	3	2	3	2	0	0	2	3	2	4	6	2	1	2	3	1	3	2	2	1	4	3	4	0	1	1	0	2	3	1	3	1	2	0	1
	7.2	624.759		28.8	0	0	0	0	3	1	2	1	3	3	3	2	3	0	0	0	0	3	2	4	5	1	2	3	2	2	3	2	2	0	4	2	2	0	1	1	1	2	3	2	2	2	3	0	1
	7.205	718.529		28.82	0	0	0	0	2	1	3	3	1	2	3	1	3	1	0	0	1	3	1	3	5	1	1	1	2	1	3	1	2	1	4	3	4	0	0	2	0	1	3	1	2	0	2	0	0
	7.21	511.239		28.84	0	0	0	0	4	2	2	3	2	2	3	1	2	1	0	0	1	2	1	3	5	2	1	2	3	2	2	2	2	0	4	3	3	0	1	1	1	2	2	2	3	1	2	0	0
	7.215	495.84		28.86	0	0	0	0	3	1	3	2	2	3	3	2	2	2	0	0	2	2	2	3	6	3	1	2	3	2	3	2	3	1	4	3	4	0	1	2	0	2	3	2	3	1	2	0	0
	7.22	499.71		28.88	0	0	0	0	3	1	3	1	3	2	3	1	3	0	0	0	0	3	1	4	5	2	1	2	3	2	2	2	3	1	3	3	4	0	1	2	0	2	2	2	3	1	2	0	1
	7.225	518.955		28.9	0	0	0	1	3	2	2	2	2	3	2	1	3	1	0	0	1	3	1	2	6	2	2	3	2	2	3	1	3	1	5	3	4	0	1	2	0	1	3	2	2	2	2	0	0
	7.23	472.526		28.92	0	0	0	0	2	2	1	1	3	3	3	2	2	1	0	0	1	2	2	3	6	2	2	3	1	2	3	2	3	1	4	2	4	0	1	2	0	2	3	2	2	1	3	0	0
	7.235	561.639		28.94	0	0	0	0	3	2	3	2	3	3	3	2	2	2	0	0	2	2	2	3	6	1	1	3	3	2	3	2	3	1	4	1	4	0	1	2	0	2	3	2	3	2	2	0	0
	7.24	494.27		28.96	0	0	0	0	1	1	3	3	3	3	3	2	3	2	0	0	2	3	2	4	6	1	1	3	3	2	3	0	3	1	4	2	4	0	1	2	0	0	3	2	3	2	2	0	1
	7.245	556.717		28.98	0	0	0	0	2	0	3	3	2	3	3	2	3	1	0	0	1	3	2	3	5	0	1	3	3	2	3	2	3	0	4	3	3	0	1	2	0	2	3	2	3	2	2	0	0
	7.25	553.231		29	0	0	0	0	3	2	3	2	3	3	3	2	3	2	0	0	2	3	2	3	6	2	1	3	3	2	2	2	3	1	4	3	4	0	1	2	0	2	2	2	3	2	2	0	0
	7.255	517.335		29.02	0	0	0	0	3	1	3	2	3	3	3	2	3	0	0	0	0	3	2	4	6	2	1	2	3	2	3	2	3	0	4	3	3	0	1	2	0	2	3	2	3	1	2	0	1
	7.26	559.352		29.04	0	0	0	0	3	2	3	1	2	3	2	2	3	0	0	0	0	3	2	2	6	2	1	3	2	2	3	2	3	1	4	2	4	0	1	2	0	2	3	2	2	2	2	0	0
	7.265	586.571		29.06	0	0	0	0	3	2	4	1	3	3	3	1	3	2	0	0	2	3	1	3	6	1	1	3	2	1	2	1	2	1	4	3	4	0	1	1	0	1	2	1	2	2	2	0	0
	7.27	511.53		29.08	0	0	0	0	2	1	2	1	3	3	3	2	3	1	0	0	1	3	2	3	6	1	1	3	3	2	3	2	3	1	4	3	4	0	1	2	0	2	3	2	3	2	2	0	0
	7.275	572.462		29.1	0	0	0	0	3	2	2	2	2	3	3	2	3	1	0	0	1	3	2	3	6	1	1	3	3	2	3	1	3	1	3	3	4	0	1	2	0	1	3	2	3	2	2	0	0
	7.28	554.477		29.12	0	0	0	0	2	0	3	2	3	3	3	2	3	0	0	0	0	3	2	3	6	2	1	2	3	2	3	1	2	1	4	3	4	0	1	1	0	1	3	2	3	1	2	0	0
	7.285	479.041		29.14	0	0	0	0	3	2	3	2	2	3	3	2	3	0	0	0	0	3	2	3	6	2	1	2	2	2	2	2	3	1	4	2	3	0	1	2	0	2	2	2	2	1	2	0	0
	7.29	559.961		29.16	0	0	0	0	3	1	3	3	3	3	3	2	3	1	0	0	1	3	2	3	6	1	1	2	3	2	3	2	2	1	4	3	4	0	1	1	0	2	3	2	3	1	2	0	0
	7.295	510.286		29.18	0	0	0	0	2	2	3	3	3	2	3	2	3	2	0	0	2	3	2	3	5	0	0	3	3	2	3	2	3	1	2	3	4	0	1	2	0	2	3	2	3	2	1	0	0
	7.3	529.331		29.2	0	0	0	0	3	1	3	3	3	3	3	1	3	0	0	0	0	3	1	3	6	0	1	3	3	2	2	2	3	1	4	2	4	0	1	2	0	2	2	2	3	2	2	0	0
	7.305	563.961		29.22	0	0	0	0	3	1	2	3	3	2	3	2	3	0	0	0	0	3	2	3	4	1	1	3	3	2	3	2	3	1	4	3	4	0	1	2	0	2	3	2	3	2	2	0	0
	7.31	504.238		29.24	0	0	0	0	3	2	3	2	3	2	3	1	3	2	0	0	2	3	1	3	5	1	1	3	3	2	1	1	3	1	4	3	4	0	1	2	0	1	1	2	3	2	2	0	0
	7.315	486.962		29.26	0	0	0	0	3	2	3	2	3	0	3	2	3	1	0	0	1	3	2	3	3	2	2	2	3	1	3	2	3	1	4	3	3	0	1	2	0	2	3	1	3	1	3	0	0
	7.32	553.09		29.28	0	0	0	0	3	1	3	2	3	3	3	1	3	3	0	0	3	3	1	3	6	0	1	3	3	2	3	1	2	1	4	2	4	0	0	2	0	1	3	2	3	2	2	0	0
	7.325	510.809		29.3	0	0	0	0	3	1	3	1	3	3	3	2	3	1	0	0	1	3	2	3	6	1	1	3	3	2	3	2	2	1	4	3	4	0	0	2	0	2	3	2	3	2	2	0	0
	7.33	545.554		29.32	0	0	0	0	3	2	3	3	3	2	2	2	3	2	0	0	2	3	2	2	5	2	1	3	3	2	3	2	3	1	3	3	4	0	1	2	0	2	3	2	3	2	2	0	0
	7.335	456.32		29.34	0	0	0	0	3	2	3	2	3	2	3	2	3	0	0	0	0	3	2	3	5	1	2	2	3	2	2	2	3	1	4	3	3	0	1	2	0	2	2	2	3	1	3	0	0
	7.34	484.475		29.36	0	0	0	0	2	1	2	2	3	2	3	2	3	2	0	0	2	3	2	3	4	0	1	3	3	1	3	2	3	0	3	3	3	0	1	2	0	2	3	1	3	2	2	0	0
	7.345	594.53		29.38	0	0	0	0	3	2	2	2	3	2	2	1	3	1	0	0	1	3	1	2	5	2	1	2	3	2	3	1	2	1	4	3	3	0	1	1	0	1	3	2	3	1	2	0	0
	7.35	608.388		29.4	0	0	0	0	3	2	2	2	3	2	3	2	3	1	0	0	1	3	2	3	5	2	1	2	2	2	3	2	3	1	4	3	4	0	1	2	0	2	3	2	2	1	2	0	0
	7.355	615.236		29.42	0	0	0	0	3	2	2	2	3	3	3	2	2	0	0	0	0	2	2	3	6	0	2	2	3	2	3	1	2	1	4	2	4	0	1	1	0	1	3	2	3	1	3	0	0
	7.36	543.429		29.44	0	0	0	0	3	2	1	1	2	3	2	2	3	1	0	0	1	3	2	2	5	1	1	3	3	2	2	2	3	0	4	3	3	0	1	2	0	2	2	2	3	2	1	0	0
	7.365	558.41		29.46	0	0	0	0	3	1	3	3	2	3	2	2	3	2	0	0	2	3	2	2	6	2	1	2	2	2	2	1	3	1	4	3	4	0	1	2	1	1	2	2	2	1	2	0	0
	7.37	602.825		29.48	0	0	0	0	3	2	3	1	2	3	3	2	3	1	0	0	1	3	2	3	6	1	1	2	2	1	3	0	3	0	3	1	3	0	1	2	1	0	3	1	2	1	2	0	0
	7.375	439.874		29.5	0	0	0	0	3	2	3	3	2	3	3	1	3	1	0	0	1	3	1	3	5	2	0	3	3	2	2	0	2	1	3	3	4	0	1	1	1	0	2	2	3	2	1	0	0
	7.38	461.059		29.52	0	0	0	0	3	2	3	2	2	2	3	2	3	2	0	0	2	3	2	3	5	0	1	2	3	2	2	1	3	1	4	3	3	0	1	2	1	1	2	2	3	1	2	0	0
	7.385	509.178		29.54	0	0	0	0	3	2	3	1	2	3	3	2	3	1	0	0	1	3	2	4	5	1	1	2	2	2	2	1	3	1	4	2	5	0	1	2	1	1	2	2	2	1	2	1	0
	7.39	555.659		29.56	0	0	0	0	2	0	1	2	3	0	3	1	3	1	0	0	1	3	1	3	2	2	1	3	3	2	3	2	3	1	4	2	4	0	1	2	2	2	3	2	3	2	2	0	0
	7.395	494.013		29.58	0	0	0	0	2	1	3	2	2	3	2	2	3	1	0	0	1	3	2	3	6	1	1	3	3	2	3	2	2	1	4	3	3	0	1	1	2	2	3	2	3	2	2	0	1
	7.4	569.442		29.6	0	0	0	0	3	1	3	2	3	2	3	2	3	1	0	0	1	3	2	3	4	0	1	2	3	2	3	1	3	1	3	3	3	0	1	2	3	1	3	2	3	1	2	0	0
	7.405	570.289		29.62	0	0	0	0	2	0	2	2	3	3	2	1	2	2	0	0	2	2	1	3	6	2	1	3	3	2	2	2	3	1	3	3	4	0	1	2	1	2	2	2	3	2	2	0	1
	7.41	450.591		29.64	0	0	0	0	3	2	2	2	1	3	3	2	2	1	0	0	1	2	2	3	6	2	2	3	2	1	3	2	3	1	3	3	3	0	1	2	0	2	3	1	2	2	3	0	0
	7.415	587.519		29.66	0	0	0	0	3	2	3	3	2	3	3	2	3	0	0	0	0	3	2	3	5	2	0	3	3	1	2	1	2	0	3	3	3	0	1	1	2	1	2	1	3	2	1	0	0
	7.42	545.142		29.68	0	0	0	0	3	2	2	2	2	3	2	2	3	0	0	0	0	3	2	2	6	2	1	2	2	2	3	2	3	1	3	3	4	0	1	2	0	2	3	2	2	1	2	0	0
	7.425	523.039		29.7	0	0	0	0	3	2	3	2	2	3	2	2	3	0	0	0	0	3	2	2	6	1	1	2	3	1	3	1	1	1	4	3	3	0	0	1	1	1	3	1	3	1	2	0	0
	7.43	560.873		29.72	0	0	0	0	3	3	3	3	3	2	3	2	3	2	0	0	2	3	2	3	5	1	1	3	3	2	3	1	3	1	4	3	4	0	1	2	2	1	3	2	3	2	2	0	0
	7.435	543.499		29.74	0	0	0	0	2	1	3	0	3	3	3	2	3	2	0	0	2	3	2	3	6	1	2	3	3	2	3	2	3	0	4	3	2	0	1	2	2	2	3	2	3	2	3	0	0
	7.44	575.985		29.76	0	0	0	0	2	3	1	3	2	2	3	1	3	0	0	0	0	3	1	3	5	2	0	1	3	2	3	2	3	1	3	3	4	0	1	2	2	2	3	2	3	0	1	0	0
	7.445	550.264		29.78	0	0	0	0	3	1	3	3	3	3	3	2	3	2	0	0	2	3	2	3	6	2	1	3	3	2	3	1	3	1	3	3	4	0	1	2	1	1	3	2	3	2	2	0	0
	7.45	556.119		29.8	0	0	0	0	3	2	3	3	3	2	3	1	3	0	0	0	0	3	1	3	4	2	2	2	3	2	2	1	1	1	4	3	4	0	1	0	1	1	2	2	3	2	3	0	0
	7.455	547.225		29.82	0	0	0	0	2	2	1	2	3	3	2	2	2	2	0	0	2	2	2	2	6	1	0	3	3	1	3	2	2	1	3	2	4	0	1	1	1	2	3	1	3	2	1	0	0
	7.46	570.457		29.84	0	0	0	0	3	2	4	1	3	3	3	1	3	0	0	0	0	3	1	3	6	1	1	3	3	2	3	2	0	1	3	3	4	0	0	0	1	2	3	2	3	2	2	0	0
	7.465	440.748		29.86	0	0	0	0	1	2	3	1	3	2	2	2	2	1	0	0	1	2	2	2	5	1	0	2	3	2	3	0	3	1	4	3	4	0	1	2	1	0	3	2	3	1	1	0	0
	7.47	570.969		29.88	0	0	0	0	3	2	3	2	1	2	3	2	3	0	0	0	0	3	2	3	5	2	1	3	2	2	3	1	2	1	4	3	4	0	1	1	1	1	3	2	2	2	2	0	0
	7.475	670.125		29.9	0	0	0	0	0	1	3	0	3	2	3	1	1	0	0	0	0	1	1	3	4	1	1	2	3	2	3	2	2	0	4	3	3	0	1	1	1	2	3	2	3	1	2	0	0
	7.48	718.241		29.92	0	0	0	0	3	2	3	1	3	1	2	1	3	0	0	0	0	3	1	2	4	2	1	2	1	2	3	2	3	1	3	3	4	0	1	2	1	2	3	2	1	1	2	0	0
	7.485	572.949		29.94	0	0	0	0	2	2	3	1	3	2	3	2	2	0	0	0	0	2	2	4	5	1	2	1	3	2	3	2	3	1	4	3	4	0	1	2	1	2	3	2	3	0	3	0	1
	7.49	538.988		29.96	0	0	0	0	3	2	3	1	2	3	2	2	3	3	0	0	3	3	2	2	6	1	1	3	3	2	3	2	1	1	4	3	4	0	0	1	2	2	3	2	3	2	2	0	0
	7.495	597.472		29.98	0	0	0	0	3	1	3	2	3	2	2	2	2	2	0	0	2	2	2	2	5	2	1	2	2	2	1	1	3	1	5	3	4	0	1	2	1	1	1	2	2	1	2	0	0
	7.5	541.735		30	0	0	0	0	3	1	3	3	3	3	3	1	3	2	0	0	2	3	1	3	5	1	2	2	3	2	3	2	3	0	3	3	2	0	1	2	1	2	3	2	3	1	3	0	0
	7.505	602.88		30.02	0	0	0	0	3	2	1	3	2	3	2	1	3	1	0	0	1	3	1	2	6	2	1	3	3	2	3	2	3	1	3	3	4	0	1	2	1	2	3	2	3	2	2	0	0
	7.51	516.524		30.04	0	0	0	0	2	2	3	3	3	1	2	1	3	1	0	0	1	3	1	2	3	2	1	3	3	1	2	2	3	1	2	2	4	0	1	2	1	2	2	1	3	2	2	0	0
	7.515	492.146		30.06	0	0	0	0	2	1	3	2	1	1	3	2	2	1	0	0	1	2	2	3	4	1	1	3	3	1	3	2	2	1	2	3	4	0	1	1	1	2	3	1	3	2	2	0	0
	7.52	612.959		30.08	0	0	0	0	3	1	3	2	1	2	3	2	3	2	0	0	2	3	2	3	5	1	1	3	3	2	3	0	3	1	3	3	2	0	1	2	0	0	3	2	3	2	2	0	0
	7.525	614.183		30.1	0	0	0	0	2	1	2	1	3	1	3	2	3	1	0	0	1	3	2	3	4	2	0	2	3	1	3	2	1	1	3	3	4	0	0	1	1	2	3	1	3	1	1	0	0
	7.53	538.491		30.12	0	0	0	0	3	1	3	3	2	3	3	2	3	1	0	0	1	3	2	3	6	1	1	2	3	2	3	2	2	1	3	3	4	0	1	1	1	2	3	2	3	1	2	0	0
	7.535	607.808		30.14	0	0	0	0	3	2	3	3	3	3	2	2	2	1	0	0	1	2	2	2	6	2	0	2	3	2	2	2	2	1	1	3	3	0	1	1	1	2	2	2	3	1	1	0	0
	7.54	470.982		30.16	0	0	0	0	3	2	1	3	2	3	3	1	2	1	0	0	1	2	1	3	6	2	0	2	3	2	3	2	2	1	3	2	4	0	0	2	0	2	3	2	3	1	1	0	0
	7.545	560.662		30.18	0	0	0	0	1	2	3	2	1	2	3	1	3	1	0	0	1	3	1	3	5	1	0	2	3	2	3	2	3	0	3	2	3	0	1	2	1	2	3	2	3	1	1	0	0
	7.55	512.995		30.2	0	0	0	0	3	2	3	3	2	3	3	2	3	1	0	0	1	3	2	3	6	0	1	3	2	2	2	2	3	1	3	3	4	0	1	2	1	2	2	2	2	2	2	0	0
	7.555	523.565		30.22	0	0	0	0	1	1	2	2	3	2	2	2	3	2	0	0	2	3	2	2	4	2	0	3	2	1	3	2	2	1	3	3	4	0	0	2	1	2	3	1	2	2	0	0	0
	7.56	550.241		30.24	0	0	0	0	2	2	3	3	2	2	2	0	3	0	0	0	0	3	0	2	5	2	1	3	2	1	2	1	3	1	3	3	4	0	1	2	0	1	2	1	2	2	2	0	0
	7.565	512.913		30.26	0	0	0	0	1	1	2	3	2	2	2	0	3	1	0	0	1	3	0	2	5	1	0	3	3	2	3	1	2	1	3	3	4	0	0	2	1	1	3	2	3	2	1	0	0
	7.57	537.5		30.28	0	0	0	0	2	2	3	2	3	2	3	2	3	0	0	0	0	3	2	3	5	2	0	3	3	2	3	2	3	0	3	3	3	0	1	2	1	2	3	2	3	2	1	0	0
	7.575	523.462		30.3	0	0	0	0	3	1	3	2	2	3	3	2	3	2	0	0	2	3	2	3	6	2	1	3	3	1	2	1	2	1	3	3	4	0	0	2	1	1	2	1	3	2	2	0	0
	7.58	564.71		30.32	0	0	0	0	3	2	3	1	3	2	3	2	3	2	0	0	2	3	2	3	5	1	1	3	3	2	3	1	3	1	3	2	4	0	1	2	1	1	3	2	3	2	2	0	0
	7.585	561.102		30.34	0	0	0	0	3	1	3	3	3	2	3	1	3	1	0	0	1	3	1	3	5	1	2	3	3	2	3	1	3	1	3	3	4	0	1	2	1	1	3	2	3	2	3	0	0
	7.59	601.37		30.36	0	0	0	0	3	1	3	3	1	3	3	2	2	0	0	0	0	2	2	3	6	2	0	2	3	1	3	2	3	0	3	3	3	0	1	2	1	2	3	1	3	1	1	0	0
	7.595	641.536		30.38	0	0	0	0	2	0	2	1	3	2	3	1	0	0	0	0	0	0	1	3	5	1	1	1	3	1	3	2	3	0	3	3	3	0	1	2	1	2	3	1	3	0	2	0	0
	7.6	512.191		30.4	0	0	0	0	3	2	3	3	3	3	3	2	3	1	0	0	1	3	2	3	6	1	1	2	3	2	3	2	3	1	3	3	4	0	1	2	1	2	3	2	3	1	2	0	0
	7.605	557.402		30.42	0	0	0	0	3	2	3	1	2	3	3	2	3	1	0	0	1	3	2	3	5	2	2	2	2	2	2	1	3	1	2	3	4	0	1	2	1	1	2	2	2	1	2	0	0
	7.61	543.758		30.44	0	0	0	0	3	1	3	2	2	3	3	2	3	0	0	0	0	3	2	3	6	2	0	3	3	2	2	2	3	0	3	3	3	0	1	2	1	2	2	2	3	2	1	0	0
	7.615	571.416		30.46	0	0	0	0	3	0	3	2	3	2	2	2	3	2	0	0	2	3	2	2	4	2	1	3	3	1	2	2	3	0	2	3	2	0	1	2	1	2	2	1	3	2	1	0	0
	7.62	544.458		30.48	0	0	0	0	2	2	3	2	3	3	1	2	2	2	0	0	2	2	2	1	5	0	1	2	2	2	3	2	3	1	3	3	3	0	1	2	1	2	3	2	2	1	2	0	0
	7.625	620.221		30.5	0	0	0	0	3	1	3	3	2	1	2	1	3	0	0	0	0	3	1	2	4	1	2	2	3	2	3	2	3	1	3	3	3	0	1	2	0	2	3	2	3	1	3	0	0
	7.63	583.712		30.52	0	0	0	0	3	2	3	1	2	2	3	1	2	1	0	0	1	2	1	3	5	2	1	2	2	2	3	1	3	0	3	3	3	0	1	2	0	1	3	2	2	1	2	0	0
	7.635	605.855		30.54	0	0	0	0	3	2	3	1	2	2	2	2	3	1	0	0	1	3	2	2	5	2	1	2	3	2	3	2	3	0	3	3	3	0	1	2	0	2	3	2	3	1	2	0	0
	7.64	615.214		30.56	0	0	0	0	2	1	2	2	3	3	2	0	3	2	0	0	2	3	0	2	6	1	1	3	3	2	3	1	2	1	3	3	4	0	1	1	1	1	3	2	3	2	2	0	0
	7.645	543.215		30.58	0	0	0	0	1	3	2	2	3	3	3	2	3	2	0	0	2	3	2	3	6	1	1	3	3	2	3	2	2	1	3	3	4	0	1	1	1	2	3	2	3	2	2	0	0
	7.65	539.367		30.6	0	0	0	0	2	2	2	3	3	1	3	2	3	1	0	0	1	3	2	4	4	2	2	3	2	2	3	2	3	1	3	3	3	0	1	2	1	2	3	2	2	2	3	0	1
	7.655	596.58		30.62	0	0	0	0	2	2	3	3	1	3	3	2	3	1	0	0	1	3	2	3	6	1	2	3	3	2	3	2	3	1	3	3	4	0	1	2	1	2	3	2	3	2	3	0	0
	7.66	593.49		30.64	0	0	0	0	2	2	3	3	3	3	3	2	3	2	0	0	2	3	2	3	6	1	1	1	2	2	3	0	2	1	3	3	3	0	0	2	1	0	3	2	2	0	2	0	0
	7.665	532.243		30.66	0	0	0	0	0	2	1	3	3	3	3	1	2	0	0	0	0	2	1	3	6	2	0	3	3	1	2	1	3	0	3	2	3	0	1	2	1	1	2	1	3	2	1	0	0
	7.67	568.765		30.68	0	0	0	0	3	2	3	3	3	1	2	2	3	2	0	0	2	3	2	2	3	1	2	2	3	2	3	3	1	1	3	2	4	0	0	1	1	3	3	2	3	1	3	0	0
	7.675	580.911		30.7	0	0	0	0	3	2	3	1	2	2	3	0	1	2	0	0	2	1	0	3	4	0	1	3	3	2	3	1	3	1	3	3	3	0	1	2	1	1	3	2	3	2	2	0	0
	7.68	587.595		30.72	0	0	0	0	3	2	3	2	3	3	3	2	3	1	0	0	1	3	2	4	5	1	0	1	3	2	3	1	3	1	3	3	4	0	1	2	1	1	3	2	3	0	1	0	1
	7.685	555.325		30.74	0	0	0	0	3	2	3	3	3	3	3	2	3	2	0	0	2	3	2	3	5	1	1	2	3	2	3	2	1	1	2	3	4	0	1	0	1	2	3	2	3	2	2	0	0
	7.69	525.824		30.76	0	0	0	0	2	2	3	3	3	3	3	2	3	0	0	0	0	3	2	3	6	2	1	2	3	2	2	1	3	0	3	3	3	0	1	2	1	1	2	2	3	1	2	0	0
	7.695	524.858		30.78	0	0	0	0	3	1	1	1	3	2	3	2	3	2	0	0	2	3	2	3	5	1	2	3	2	2	3	2	3	1	3	3	4	0	1	2	1	2	3	2	2	2	3	0	0
	7.7	613.522		30.8	0	0	0	0	3	2	3	1	2	2	3	2	3	1	0	0	1	3	2	3	5	2	1	2	3	1	3	1	3	1	3	3	3	0	1	2	1	1	3	1	3	1	2	0	0
	7.705	621.47		30.82	0	0	0	0	2	2	3	2	3	3	3	2	3	1	0	0	1	3	2	3	5	2	1	3	3	2	2	2	2	1	3	3	3	0	1	1	0	2	2	2	3	2	2	0	0
	7.71	570.713		30.84	0	0	0	0	3	2	3	2	2	2	2	2	3	1	0	0	1	3	2	2	5	2	1	3	3	2	3	1	3	1	2	3	3	1	1	2	0	1	3	2	3	2	2	0	0
	7.715	581.205		30.86	0	0	0	0	3	2	2	1	3	2	2	2	3	0	0	0	0	3	2	2	5	1	2	2	2	2	1	2	3	1	1	2	4	0	1	2	1	2	1	2	2	1	3	0	0
	7.72	591.741		30.88	0	0	0	0	3	3	2	1	3	2	3	2	2	2	0	0	2	2	2	3	5	2	1	3	2	2	3	2	3	1	2	3	4	0	1	2	1	2	3	2	2	2	2	0	0
	7.725	593.484		30.9	0	0	0	0	3	2	3	2	3	2	2	2	3	1	0	0	1	3	2	2	4	2	1	2	2	2	3	2	3	1	3	3	3	0	1	2	1	2	3	2	2	1	2	0	0
	7.73	508.138		30.92	0	0	0	0	3	2	2	2	2	3	2	1	3	2	0	0	2	3	1	2	6	1	1	2	3	2	3	2	2	1	2	3	4	0	0	2	1	2	3	2	3	1	2	0	0
	7.735	560.152		30.94	0	0	0	0	3	1	2	1	3	3	3	1	3	2	0	0	2	3	1	3	4	0	1	2	2	2	2	1	2	1	3	3	4	0	0	2	1	1	2	2	2	1	1	0	0
	7.74	569.816		30.96	0	0	0	0	3	1	2	3	3	2	3	2	3	3	0	0	3	3	2	3	5	1	2	2	3	2	3	2	2	1	3	3	4	0	1	1	1	2	3	2	3	1	3	0	0
	7.745	655.329		30.98	0	0	0	0	3	2	3	3	3	3	3	1	2	1	0	0	1	2	1	3	5	0	1	3	3	2	3	2	2	1	3	2	3	0	0	2	1	2	3	2	3	2	1	0	0
	7.75	612.519		31	0	0	0	0	3	2	2	2	3	3	3	2	3	1	0	0	1	3	2	3	6	1	2	3	3	2	2	2	3	1	3	3	4	0	1	2	1	2	2	2	4	1	3	0	0
	7.755	610.391		31.02	0	0	0	0	2	1	3	1	2	3	2	2	3	2	0	0	2	3	2	2	6	1	1	3	3	2	3	2	2	1	3	3	4	1	0	2	1	2	3	2	3	2	2	0	0
	7.76	604.551		31.04	0	0	0	0	1	0	2	2	2	3	2	1	3	3	0	0	3	3	1	2	6	2	1	3	3	2	3	2	3	1	3	3	4	0	1	2	1	2	3	2	3	2	2	0	0
	7.765	641.224		31.06	0	0	0	0	3	1	3	2	2	2	3	2	3	1	0	0	1	3	2	3	4	1	1	3	2	2	3	2	3	1	3	3	4	0	1	2	1	2	3	2	2	2	2	0	0
	7.77	610.114		31.08	0	0	0	0	3	1	3	2	2	3	2	2	3	0	0	0	0	3	2	2	6	2	1	2	3	2	3	2	1	1	3	3	4	0	0	1	1	2	3	2	3	1	2	0	0
	7.775	573.68		31.1	0	0	0	0	2	1	3	2	2	3	2	2	3	2	0	0	2	3	2	2	5	2	2	3	3	2	2	2	2	1	2	3	4	0	0	2	1	2	2	2	3	2	3	0	0
	7.78	597.458		31.12	0	0	0	0	2	2	3	3	3	3	3	1	3	1	0	0	1	3	1	3	6	2	2	2	2	2	3	2	2	0	3	3	3	0	0	2	1	2	3	2	2	1	3	0	0
	7.785	610.63		31.14	0	0	0	0	3	2	3	2	2	3	3	2	3	1	0	0	1	3	2	3	5	2	1	3	3	2	3	2	3	1	3	3	4	0	1	2	0	2	3	2	3	2	2	0	0
	7.79	543.275		31.16	0	0	0	0	3	2	3	3	3	2	3	1	2	0	0	0	0	2	1	3	3	2	2	2	2	2	3	2	3	1	3	3	3	0	1	2	1	2	3	2	2	2	2	0	0
	7.795	554.317		31.18	0	0	0	0	3	2	3	3	3	3	3	2	3	1	0	0	1	3	2	3	5	2	1	3	2	2	2	2	3	1	3	3	4	0	1	2	1	2	2	2	2	2	2	0	0
	7.8	606.851		31.2	0	0	0	0	2	1	3	3	3	3	3	2	3	1	0	0	1	3	2	3	6	1	1	3	3	2	3	2	2	1	3	3	4	0	1	1	1	2	3	2	3	2	2	0	0
	7.805	419.172		31.22	0	0	0	0	2	2	3	1	3	3	3	2	3	2	0	0	2	3	2	3	5	1	1	2	3	2	2	2	2	1	3	3	4	0	1	1	1	2	2	2	3	1	1	0	0
	7.81	594.213		31.24	0	0	0	0	3	1	2	3	2	1	3	2	3	0	0	0	0	3	2	3	3	0	1	3	3	1	1	1	3	1	3	2	4	0	1	2	1	1	1	1	3	2	2	0	0
	7.815	530.749		31.26	0	0	0	0	3	2	3	0	3	3	2	2	3	1	0	0	1	3	2	2	6	1	1	2	3	2	3	2	3	1	3	3	3	0	1	2	1	2	3	2	3	1	2	0	0
	7.82	563.629		31.28	0	0	0	0	2	2	3	3	2	3	3	1	3	2	0	0	2	3	1	3	6	1	1	3	2	2	3	2	3	1	3	3	4	0	1	2	1	2	3	2	2	2	2	0	0
	7.825	537.656		31.3	0	0	0	0	2	2	3	3	2	2	3	2	3	0	0	0	0	3	2	3	5	2	2	3	3	2	3	2	3	0	3	2	3	0	1	2	1	2	3	2	3	2	3	0	0
	7.83	505.411		31.32	0	0	0	0	2	2	3	2	2	3	2	2	3	1	0	0	1	3	2	2	6	2	0	3	3	2	3	0	3	1	2	3	4	0	1	2	1	0	3	2	3	2	1	0	0
	7.835	499.006		31.34	0	0	0	0	2	2	2	1	3	3	3	2	2	3	0	0	3	2	2	3	6	1	0	3	3	2	3	1	3	1	3	3	4	0	1	2	0	1	3	2	3	2	1	0	0
	7.84	573.739		31.36	0	0	0	0	2	1	3	2	1	2	2	2	3	1	0	0	1	3	2	2	5	1	1	3	3	2	3	1	3	0	3	3	3	0	1	2	0	1	3	2	3	2	2	0	0
	7.845	507.729		31.38	0	0	0	0	1	3	2	1	2	3	3	2	3	3	0	0	3	3	2	3	6	2	1	3	3	2	1	0	2	1	3	3	4	0	1	1	1	0	1	2	3	2	2	0	0
	7.85	485.009		31.4	0	0	0	0	2	3	3	1	3	2	3	2	3	1	0	0	1	3	2	3	5	0	1	2	3	2	3	2	3	1	3	3	3	0	1	2	0	2	3	2	3	1	2	0	0
	7.855	590.288		31.42	0	0	0	0	3	2	3	2	2	3	3	2	3	2	0	0	2	3	2	3	6	2	1	2	3	2	3	2	2	1	3	3	4	0	1	1	0	2	3	2	3	1	2	0	0
	7.86	538.852		31.44	0	0	0	0	3	2	3	0	2	3	2	2	1	1	0	0	1	1	2	2	4	2	1	3	2	2	3	2	3	1	3	3	4	0	1	2	0	2	3	2	2	2	1	0	0
	7.865	556.722		31.46	0	0	0	0	2	2	1	1	2	3	3	2	3	1	0	0	1	3	2	3	5	1	1	2	3	2	3	2	3	1	2	3	4	0	1	2	0	2	3	2	3	1	2	0	0
	7.87	616.668		31.48	0	0	0	0	3	1	3	2	2	3	3	2	3	1	0	0	1	3	2	3	4	1	1	3	1	1	3	0	3	1	3	3	4	0	1	2	0	0	3	1	1	2	1	0	0
	7.875	569.909		31.5	0	0	0	0	3	0	2	2	2	3	3	2	3	1	0	0	1	3	2	3	6	1	1	2	3	2	3	2	2	1	3	3	4	0	1	1	0	2	3	2	3	1	2	0	0
	7.88	509.513		31.52	0	0	0	0	3	3	4	1	2	2	3	2	3	1	0	0	1	3	2	3	5	2	2	2	2	2	3	2	2	1	2	3	4	0	1	1	0	2	3	2	2	1	3	0	0
	7.885	576.261		31.54	0	0	0	0	2	2	2	0	3	3	3	2	3	1	0	0	1	3	2	3	6	2	1	3	3	2	2	2	3	1	3	3	4	0	1	2	0	2	2	2	3	2	2	0	0
	7.89	459.542		31.56	0	0	0	0	3	3	3	3	3	1	3	2	3	1	0	0	1	3	2	3	4	2	1	3	3	2	2	1	3	1	3	3	4	1	1	2	1	1	2	2	3	2	2	0	0
	7.895	488.153		31.58	0	0	0	0	1	2	2	1	3	2	3	1	3	1	0	0	1	3	1	3	5	2	1	3	3	2	2	1	3	1	3	3	4	0	1	2	1	1	2	2	3	2	2	0	0
	7.9	449.618		31.6	0	0	0	0	2	3	3	2	2	3	3	2	3	2	0	0	2	3	2	3	6	1	1	2	2	2	3	1	2	0	3	3	3	0	1	1	0	1	3	2	2	1	2	0	0
	7.905	448.839		31.62	0	0	0	0	3	2	4	2	3	3	3	1	3	1	0	0	1	3	1	3	5	1	1	3	3	2	3	1	2	1	3	3	3	0	1	1	0	1	3	2	3	2	2	0	0
	7.91	535.232		31.64	0	0	0	0	2	2	3	1	3	3	3	2	3	2	0	0	2	3	2	3	6	1	0	3	3	2	3	2	1	1	2	3	4	0	1	0	0	2	3	2	3	2	1	0	0
	7.915	506.831		31.66	0	0	0	0	2	2	2	1	3	3	3	2	3	0	0	0	0	3	2	3	6	2	2	3	3	2	2	2	3	1	3	2	4	0	1	2	0	2	2	2	3	2	3	0	0
	7.92	555.154		31.68	0	0	0	0	1	2	1	1	3	3	2	2	3	1	0	0	1	3	2	2	6	1	1	2	3	1	3	2	1	1	2	2	4	0	0	1	0	2	3	1	3	1	2	0	0
	7.925	554.739		31.7	0	0	0	0	1	2	3	1	3	2	3	2	3	2	0	0	2	3	2	3	4	2	1	2	3	2	3	2	3	0	3	3	1	0	1	2	1	2	3	2	3	1	1	0	0
	7.93	545.21		31.72	0	0	0	0	3	1	3	1	3	3	3	2	3	1	0	0	1	3	2	3	5	2	1	1	3	2	3	2	3	1	3	3	4	0	1	2	1	2	3	2	3	1	2	0	0
	7.935	504.017		31.74	0	0	0	0	3	2	3	2	3	3	3	2	2	1	0	0	1	2	2	3	5	2	1	2	3	2	3	1	3	1	3	3	4	0	1	2	0	1	3	2	3	1	2	0	0
	7.94	547.781		31.76	0	0	0	0	3	3	3	1	3	3	3	1	3	2	0	0	2	3	1	3	6	1	1	3	3	2	1	2	2	1	3	2	4	0	0	2	1	2	1	2	3	2	2	0	0
	7.945	481.718		31.78	0	0	0	0	3	2	2	2	3	3	3	1	2	1	0	0	1	2	2	3	5	2	2	3	3	2	3	1	2	0	3	3	3	0	1	1	1	1	3	2	2	2	3	0	0
	7.95	432.029		31.8	0	0	0	0	3	2	2	2	3	2	3	1	3	1	0	0	1	3	2	3	5	2	1	2	4	2	3	2	3	1	3	3	4	0	1	2	1	2	3	2	3	1	2	0	0
	7.955	456.908		31.82	0	0	0	0	2	2	3	3	3	1	3	2	3	2	0	0	2	3	2	3	4	0	1	3	3	2	2	2	3	1	3	3	4	0	1	2	1	2	2	2	3	2	2	0	0
	7.96	482.801		31.84	0	0	0	0	3	2	3	3	2	3	3	1	3	1	0	0	1	3	2	3	6	1	1	2	4	2	2	2	2	1	3	1	4	0	0	2	0	2	2	2	3	1	2	0	0
	7.965	421.196		31.86	0	0	0	0	3	3	3	3	1	2	3	2	1	2	0	0	2	1	2	3	4	2	2	2	3	0	3	2	3	1	3	3	4	0	1	2	1	2	3	0	3	1	2	0	0
	7.97	432.475		31.88	0	0	0	0	3	2	2	2	3	2	3	1	3	0	0	0	0	3	1	3	5	2	0	2	3	2	3	1	1	1	3	3	4	0	1	0	1	1	3	2	3	1	1	0	0
	7.975	463.942		31.9	0	0	0	0	3	2	2	1	3	3	3	1	3	1	0	0	1	3	1	3	6	2	1	3	3	2	3	0	3	1	3	3	4	0	1	2	1	0	3	2	3	2	2	0	0
	7.98	476.493		31.92	0	0	0	0	3	2	2	1	3	3	3	1	2	1	0	0	1	2	1	4	4	1	0	2	3	1	3	2	3	1	3	2	3	0	1	2	1	2	3	1	3	2	1	0	1
	7.985	616.689		31.94	0	0	0	0	3	2	3	1	3	3	3	1	3	3	0	0	3	3	1	3	6	1	1	2	3	2	2	1	3	1	3	3	4	0	1	2	1	1	2	2	3	1	2	0	0
	7.99	571.288		31.96	0	0	0	0	3	2	3	3	3	3	2	2	3	0	0	0	0	3	2	2	6	2	1	2	2	1	3	1	2	1	2	3	4	0	1	1	1	1	3	1	2	1	2	0	0
	7.995	637.779		31.98	0	0	0	0	3	1	2	1	3	2	3	2	3	2	0	0	2	3	2	3	5	2	1	2	2	2	3	2	3	0	2	3	3	0	1	2	1	2	3	2	2	1	2	0	0
	8	598.898		32	0	0	0	0	3	2	3	2	1	3	2	1	2	0	0	0	0	2	1	2	6	2	1	2	3	2	3	2	3	0	3	3	3	0	1	2	2	2	3	2	3	1	2	0	0
	8.005	566.803		32.02	0	0	0	0	3	2	1	1	3	3	1	1	3	1	0	0	1	3	1	1	6	1	0	3	3	2	2	2	2	0	3	2	3	0	1	1	1	2	2	2	3	2	1	0	0
	8.01	603.269		32.04	0	0	0	0	3	2	3	2	1	3	3	2	3	1	0	0	1	3	2	3	6	3	2	2	3	2	3	2	3	0	2	3	2	0	1	2	2	2	3	2	3	1	3	0	0
	8.015	573.512		32.06	0	0	0	0	2	2	3	1	3	2	3	1	2	0	0	0	0	2	1	3	4	1	1	1	1	2	3	2	2	1	3	3	4	0	1	1	1	2	3	2	1	0	2	0	0
	8.02	575.84		32.08	0	0	0	0	3	1	2	2	2	3	1	2	3	1	0	0	1	3	3	1	6	1	1	1	4	2	3	1	3	1	3	3	4	0	1	2	1	1	3	2	3	0	2	0	0
	8.025	646.705		32.1	0	0	0	0	3	2	3	2	3	2	3	2	3	0	0	0	0	3	2	3	5	2	1	2	3	2	3	2	3	0	3	3	3	0	1	2	1	2	3	2	3	1	2	0	0
	8.03	648.926		32.12	0	0	0	0	2	1	2	3	3	2	3	2	3	1	0	0	1	3	2	3	5	2	1	3	3	2	3	1	2	1	3	3	4	0	0	2	1	1	3	2	3	2	2	0	0
	8.035	633.407		32.14	0	0	0	0	3	2	3	3	3	3	2	2	3	1	0	0	1	3	2	2	6	2	2	2	3	2	3	1	2	1	2	3	4	0	1	1	1	1	3	2	3	1	2	1	0
	8.04	599.789		32.16	0	0	0	0	3	2	3	3	3	2	3	2	3	1	0	0	1	3	2	3	5	0	1	2	1	2	2	0	1	1	3	3	4	0	1	0	1	0	2	2	1	1	2	0	0
	8.045	634.798		32.18	0	0	0	0	2	2	2	1	3	2	3	2	2	1	0	0	1	2	2	3	5	2	1	3	3	1	3	2	3	1	3	3	4	0	1	2	1	2	3	1	3	2	2	0	0
	8.05	687.357		32.2	0	0	0	0	3	0	3	2	1	3	3	2	3	0	0	0	0	3	2	3	6	0	1	3	2	2	2	1	2	1	3	3	4	0	1	1	0	1	2	2	2	2	2	0	0
	8.055	514.4		32.22	0	0	0	0	3	3	3	1	2	3	3	1	3	1	0	0	1	3	1	3	6	1	1	3	2	2	3	2	1	0	3	3	3	0	0	1	0	2	3	2	2	2	2	0	0
	8.06	532.934		32.24	0	0	0	0	2	1	2	1	3	3	2	2	3	3	0	0	3	3	2	2	6	2	1	3	3	2	3	2	2	1	2	3	3	0	0	2	1	2	3	2	3	2	2	0	0
	8.065	551.678		32.26	0	0	0	0	3	1	2	3	2	1	2	2	2	2	0	0	2	2	2	2	3	2	0	3	2	2	3	2	2	1	3	3	4	0	0	2	1	2	3	2	2	2	1	0	0
	8.07	565.62		32.28	0	0	0	0	2	2	3	3	3	1	3	0	3	1	0	0	1	3	0	3	4	0	2	3	3	2	3	1	2	1	3	2	3	0	0	2	1	1	3	2	3	2	3	0	0
	8.075	590.979		32.3	0	0	0	0	2	2	3	2	1	2	2	2	3	1	0	0	1	3	2	2	5	1	2	3	3	2	3	1	3	1	2	2	4	0	1	2	2	1	3	2	3	2	3	0	0
	8.08	609.022		32.32	0	0	0	0	3	1	3	3	3	3	3	2	3	1	0	0	1	3	2	3	6	1	0	2	3	2	3	0	3	1	3	3	4	0	1	2	1	0	3	2	4	0	1	0	0
	8.085	595.249		32.34	0	0	0	0	2	2	2	1	3	2	3	2	3	0	0	0	0	3	2	3	4	2	2	2	3	2	2	1	2	1	2	3	4	0	1	1	1	1	2	2	3	2	3	0	0
	8.09	618.272		32.36	0	0	0	0	2	2	3	3	2	2	3	2	3	2	0	0	2	3	2	3	4	2	1	1	2	2	1	1	2	1	3	3	4	0	0	2	1	1	1	2	2	0	2	0	0
	8.095	571.974		32.38	0	0	0	0	2	1	2	1	4	3	3	2	2	1	0	0	1	2	2	3	6	1	1	3	2	2	3	1	2	1	3	3	4	0	0	2	1	1	3	2	2	2	2	0	0
	8.1	604.782		32.4	0	0	0	0	2	2	3	3	3	2	3	2	2	2	0	0	2	2	2	3	5	2	1	3	3	2	3	1	3	1	3	3	4	0	1	2	0	1	3	2	3	2	2	0	0
	8.105	625.044		32.42	0	0	0	0	3	2	2	3	3	3	3	2	2	1	0	0	1	2	2	3	6	1	1	2	3	2	2	1	3	1	3	2	4	0	1	2	0	1	2	2	3	1	2	0	0
	8.11	651.507		32.44	0	0	0	0	3	0	3	1	2	3	3	1	3	1	0	0	1	3	1	3	5	2	1	3	2	2	3	2	3	1	2	3	3	0	1	2	1	2	3	2	2	2	2	0	0
	8.115	601.983		32.46	0	0	0	0	2	1	3	1	3	2	3	2	3	2	0	0	2	3	2	3	5	1	1	3	3	2	2	1	2	1	3	3	4	0	1	1	2	1	2	2	3	2	2	0	0
	8.12	605.033		32.48	0	0	0	0	3	1	2	1	2	3	3	2	3	1	0	0	1	3	2	3	6	1	1	1	2	1	3	1	3	1	3	2	4	0	1	2	0	1	3	1	2	0	2	0	0
	8.125	647.087		32.5	0	0	0	0	2	2	2	2	3	3	3	2	2	1	0	0	1	2	2	3	6	2	2	3	3	2	3	1	3	1	3	3	4	0	1	2	2	1	3	2	3	2	3	0	0
	8.13	577.857		32.52	0	0	0	0	3	2	2	2	2	3	3	2	3	0	0	0	0	3	2	3	5	1	0	2	3	1	2	1	2	1	3	3	4	0	0	2	1	1	2	1	3	1	1	0	0
	8.135	565.884		32.54	0	0	0	0	3	2	4	0	1	3	3	2	3	0	0	0	0	3	2	3	5	1	1	3	3	2	3	1	2	0	3	3	3	0	0	2	0	1	3	2	3	2	1	0	0
	8.14	614.027		32.56	0	0	0	0	3	2	3	1	3	3	3	0	2	0	0	0	0	2	0	3	6	1	2	2	3	2	3	0	2	1	3	3	4	0	1	1	1	0	3	2	3	1	3	0	0
	8.145	692.331		32.58	0	0	0	0	3	0	2	3	2	3	0	2	3	1	0	0	1	3	2	0	5	2	1	2	3	2	2	1	3	1	3	3	4	0	1	2	0	1	2	2	3	1	2	0	0
	8.15	621.076		32.6	0	0	0	0	3	2	1	0	2	2	3	2	3	1	0	0	1	3	2	3	5	0	2	3	3	2	2	1	2	1	3	3	4	0	0	2	1	1	2	2	4	1	3	0	0
	8.155	547.745		32.62	0	0	0	0	2	1	2	3	2	3	3	2	3	1	0	0	1	3	2	3	6	0	1	2	3	1	2	1	2	1	2	3	4	0	0	2	0	1	2	1	3	1	2	0	0
	8.16	638.43		32.64	0	0	0	0	2	2	3	1	3	2	3	1	3	1	0	0	1	3	1	3	4	2	2	2	3	2	3	1	2	1	3	2	4	0	0	2	0	1	3	2	3	1	2	0	0
	8.165	551.166		32.66	0	0	0	0	2	0	3	1	3	3	3	2	2	2	0	0	2	2	2	3	6	2	2	2	3	2	3	2	2	1	2	3	3	0	0	2	1	2	3	2	3	1	3	0	0
	8.17	671.62		32.68	0	0	0	0	2	1	3	3	3	3	3	1	1	1	0	0	1	1	1	3	5	2	1	2	3	2	2	1	2	1	3	3	4	0	0	2	1	1	2	2	3	1	2	0	0
	8.175	713.537		32.7	0	0	0	0	1	2	3	1	3	2	3	1	2	1	0	0	1	2	1	3	4	1	2	2	3	2	2	1	3	0	3	2	3	0	1	2	1	1	2	2	3	1	2	0	0
	8.18	579.425		32.72	0	0	0	0	1	1	3	1	3	3	2	1	3	0	0	0	0	3	2	2	6	2	2	2	4	2	3	1	2	1	3	3	4	0	0	2	2	1	3	2	3	1	3	0	0
	8.185	693.635		32.74	0	0	0	0	1	2	2	2	3	3	3	2	3	2	0	0	2	3	2	3	6	0	2	3	3	0	3	1	2	1	3	2	3	0	0	2	1	1	3	0	3	2	3	0	0
	8.19	671.127		32.76	0	0	0	0	1	1	2	2	3	3	3	2	3	1	0	0	1	3	2	3	6	1	1	3	3	2	3	1	2	1	3	2	4	0	1	1	2	1	3	2	3	2	2	0	0
	8.195	611.075		32.78	0	0	0	0	0	1	2	3	2	1	3	1	3	1	0	0	1	3	1	3	4	2	1	2	3	1	3	0	3	1	3	3	3	0	1	2	1	0	3	1	3	1	2	0	0
	8.2	650.991		32.8	0	0	0	0	2	1	2	2	3	2	3	2	2	2	0	0	2	2	2	3	5	2	2	1	2	1	3	1	0	1	3	3	3	0	0	0	0	1	3	1	2	0	3	0	0
	8.205	607.512		32.82	0	0	0	0	0	0	3	1	3	3	2	1	3	1	0	0	1	3	1	2	6	1	1	3	3	2	2	1	2	1	3	3	4	1	0	2	0	1	2	2	3	2	2	0	0
	8.21	612.53		32.84	0	0	0	0	2	1	1	2	2	2	2	2	3	2	0	0	2	3	2	2	3	2	2	2	3	1	3	1	2	1	3	2	4	1	0	2	1	1	3	1	3	2	3	0	0
	8.215	567.439		32.86	0	0	0	0	0	1	4	2	2	2	3	2	3	1	0	0	1	3	2	3	5	0	1	3	3	2	3	1	3	1	3	3	3	1	1	2	1	1	3	2	3	2	2	0	0
	8.22	588.846		32.88	0	0	0	0	0	2	3	3	2	3	3	2	2	1	0	0	1	2	2	3	5	0	2	2	2	2	2	2	3	1	3	3	3	1	1	2	0	2	2	2	2	1	3	0	0
	8.225	616.676		32.9	0	0	0	0	0	2	2	3	3	3	3	2	1	2	0	0	2	1	2	3	5	1	2	2	3	2	3	0	2	1	2	3	3	1	0	2	0	0	3	2	3	1	3	0	0
	8.23	681.927		32.92	0	0	0	0	1	0	2	3	3	3	3	2	2	1	0	0	1	2	2	4	5	0	2	1	3	1	3	1	2	0	3	1	3	1	0	2	0	1	3	1	3	0	3	0	0
	8.235	660.228		32.94	0	0	0	0	0	1	3	2	2	2	3	2	3	1	0	0	1	3	2	3	4	0	1	2	3	2	3	1	2	1	3	3	3	1	0	2	0	1	3	2	3	1	1	0	0
	8.24	651.708		32.96	0	0	0	0	0	1	3	3	2	0	3	2	3	1	0	0	1	3	2	3	3	1	2	3	3	2	3	1	2	1	3	3	4	1	0	2	1	1	3	2	3	2	3	0	0
	8.245	557.412		32.98	0	0	0	0	0	2	3	2	3	2	3	2	3	1	0	0	1	3	2	3	5	2	0	2	2	2	3	2	2	1	3	3	4	3	0	2	1	2	3	2	2	1	1	0	0
	8.25	606.426		33	0	0	0	0	1	2	3	2	3	3	3	2	3	2	0	0	2	3	2	3	6	0	2	3	3	0	3	2	2	1	3	3	3	3	0	2	0	2	3	0	3	2	2	0	0
	8.255	621.433		33.02	0	0	0	0	1	1	2	3	3	3	3	2	3	1	0	0	1	3	3	3	6	1	2	3	4	2	3	1	2	0	3	3	3	3	0	2	0	1	3	2	3	2	3	0	0
	8.26	643.731		33.04	0	0	0	0	2	1	3	3	2	3	3	2	3	2	0	0	2	3	2	3	5	1	1	1	3	0	2	1	0	1	2	3	4	1	0	0	0	1	2	0	3	1	2	0	0
	8.265	675.082		33.06	0	0	0	0	0	1	3	2	2	2	3	1	2	2	0	0	2	2	1	3	4	1	1	2	3	2	3	0	2	1	3	3	4	3	0	2	0	0	3	2	3	1	2	0	0
	8.27	712.978		33.08	0	0	0	0	0	0	3	3	3	2	3	0	3	0	0	0	0	3	0	3	5	2	1	2	2	2	3	1	1	0	3	3	3	3	0	1	1	1	3	2	2	1	2	0	0
	8.275	685.345		33.1	0	0	0	0	0	2	3	2	3	2	3	2	3	0	0	0	0	3	2	3	5	0	1	2	3	2	2	0	1	1	3	3	4	3	0	1	0	0	2	2	3	1	2	0	0
	8.28	672.649		33.12	0	0	0	0	0	2	1	3	2	2	2	2	3	2	0	0	2	3	2	2	3	0	2	2	3	2	3	1	2	1	2	3	4	3	0	2	0	1	3	2	3	1	2	0	0
	8.285	673.69		33.14	0	0	0	0	1	2	3	3	3	2	2	2	3	1	0	0	1	3	2	2	5	0	2	1	2	2	1	0	1	0	2	2	3	3	0	1	0	0	1	2	2	0	3	0	0
	8.29	633.191		33.16	0	0	0	0	1	1	2	3	3	3	3	2	3	1	0	0	1	3	2	3	6	3	1	1	3	2	3	1	1	1	2	1	4	3	0	1	0	1	3	2	3	0	2	0	0
	8.295	538.282		33.18	0	0	0	0	1	2	3	3	3	1	3	2	2	0	0	0	0	2	2	3	4	0	1	2	2	2	3	1	0	0	2	2	3	2	0	0	0	1	3	2	2	1	2	0	0
	8.3	605.684		33.2	0	0	0	0	0	2	2	3	2	3	3	2	3	2	0	0	2	3	2	3	6	0	1	2	2	0	3	1	2	1	3	3	4	2	0	2	0	1	3	0	2	1	2	0	0
	8.305	589.202		33.22	0	0	0	0	1	1	2	3	2	1	1	1	3	3	0	0	3	3	1	1	3	0	2	2	2	2	3	2	2	1	3	2	4	2	0	2	0	2	3	2	2	1	3	0	0
	8.31	598.146		33.24	0	0	0	0	0	1	3	3	3	2	2	2	3	0	0	0	0	3	2	2	5	2	1	1	3	2	3	0	2	1	3	3	4	3	0	2	0	0	3	2	3	0	2	0	0
	8.315	661.266		33.26	0	0	0	0	0	2	3	3	3	3	2	2	3	1	0	0	1	3	2	2	4	1	0	3	3	2	3	1	1	1	3	3	4	3	0	1	0	1	3	2	3	2	0	0	0
	8.32	683.269		33.28	0	0	0	0	0	2	3	1	3	2	2	1	3	0	0	0	0	3	1	2	5	3	1	3	3	2	2	1	2	1	3	3	4	3	0	2	0	1	2	2	3	2	2	0	0
	8.325	610.53		33.3	0	0	0	0	1	2	3	2	3	3	3	2	3	1	0	0	1	3	2	3	5	0	1	1	3	2	3	1	1	1	3	3	4	3	0	1	0	1	3	2	3	0	2	0	0
	8.33	602.368		33.32	0	0	0	0	1	1	2	2	3	3	3	1	3	0	0	0	0	3	1	3	6	1	1	2	3	1	2	1	1	1	3	3	4	3	0	1	0	1	2	1	3	1	2	0	0
	8.335	597.955		33.34	0	0	0	0	0	1	3	3	3	3	2	2	3	1	0	0	1	3	2	2	6	1	1	3	3	2	3	1	1	0	2	3	3	3	0	1	0	1	3	2	4	1	2	0	0
	8.34	655.09		33.36	0	0	0	0	0	2	2	1	3	3	2	2	2	0	0	0	0	2	2	2	6	2	1	2	2	2	3	0	0	0	3	2	3	3	0	0	1	0	3	2	2	1	2	0	0
	8.345	647.785		33.38	0	0	0	0	1	1	3	1	3	2	2	1	2	2	0	0	2	2	1	2	3	3	1	2	3	2	3	1	1	1	3	3	4	3	0	1	0	1	3	2	3	1	1	0	0
	8.35	627.503		33.4	0	0	0	0	1	1	2	3	2	2	3	2	3	1	0	0	1	3	2	3	5	0	2	2	3	0	2	1	2	1	3	3	3	3	0	2	0	1	2	0	3	1	2	0	0
	8.355	610.783		33.42	0	0	0	0	0	1	3	3	3	3	3	2	2	1	0	0	1	2	2	3	6	0	1	2	3	2	2	1	2	0	3	3	3	3	0	2	0	1	2	2	3	1	2	0	0
	8.36	558.918		33.44	0	0	0	0	0	1	3	3	3	1	2	2	3	1	0	0	1	3	2	2	4	1	1	3	2	2	1	2	2	1	5	2	3	3	0	2	0	2	1	2	2	2	2	0	0
	8.365	558.377		33.46	0	0	0	0	0	1	3	3	3	0	3	1	3	3	0	0	3	3	1	3	3	0	2	2	3	2	1	1	2	1	4	3	4	3	0	2	0	1	1	2	3	1	3	0	0
	8.37	636.181		33.48	0	0	0	0	0	1	3	3	3	1	2	1	3	2	0	0	2	3	1	3	4	0	2	3	3	2	2	1	1	1	3	3	4	3	0	1	0	1	2	2	3	2	3	0	1
	8.375	578.217		33.5	0	0	0	0	1	1	3	3	2	0	2	2	3	2	0	0	2	3	2	2	2	0	2	2	2	2	3	1	3	1	4	3	4	2	1	2	0	1	3	2	3	0	3	0	0
	8.38	597.507		33.52	0	0	0	0	0	2	1	3	2	0	3	2	3	1	0	0	1	3	2	3	2	1	3	2	3	2	2	0	1	1	4	3	4	3	0	1	0	0	2	2	3	1	3	1	0
	8.385	633.49		33.54	0	0	0	0	0	1	2	1	2	1	3	2	3	2	0	0	2	3	2	3	4	0	1	2	2	2	2	1	1	1	4	3	4	0	0	1	0	1	2	2	2	1	2	0	0
	8.39	602.702		33.56	0	0	0	0	2	1	2	2	2	1	3	2	3	0	0	0	0	3	2	3	5	1	1	3	3	1	3	1	2	1	2	2	4	3	1	1	0	1	3	1	3	2	2	0	0
	8.395	683.33		33.58	0	0	0	0	2	1	2	3	2	1	3	2	3	2	0	0	2	3	2	3	4	2	3	1	3	2	3	1	2	1	4	3	4	3	0	2	0	1	3	2	3	0	3	0	0
	8.4	663.79		33.6	0	0	0	0	0	2	3	3	2	0	1	2	3	1	0	0	1	3	2	1	3	1	2	3	3	2	3	1	2	1	3	3	3	3	0	2	0	1	3	2	3	2	3	0	0
	8.405	640.078		33.62	0	0	0	0	0	1	3	2	2	1	2	1	3	2	0	0	2	3	1	2	4	0	1	3	2	2	2	1	3	0	4	3	3	3	1	2	0	1	2	2	2	2	2	0	0
	8.41	575.814		33.64	0	0	0	0	1	3	3	3	2	0	3	2	3	0	0	0	0	3	2	3	2	1	1	3	3	2	3	1	1	1	3	3	4	1	0	1	0	1	3	2	3	2	2	0	0
	8.415	522.72		33.66	0	0	0	0	0	1	3	3	1	0	3	2	3	1	0	0	1	3	2	3	3	0	1	2	3	2	3	2	0	0	4	3	3	3	0	0	0	2	3	2	3	1	2	0	0
	8.42	517.182		33.68	0	0	0	0	0	1	2	2	2	1	4	2	3	1	0	0	1	3	2	3	3	1	1	2	3	2	1	2	2	1	4	3	3	3	0	2	0	2	1	2	3	2	0	1	0
	8.425	538.315		33.7	0	0	0	0	0	1	2	2	3	1	2	2	3	2	0	0	2	3	2	2	4	1	2	2	3	1	3	2	3	1	3	2	4	3	1	2	0	2	3	1	3	1	2	1	0
	8.43	539.971		33.72	0	0	0	0	1	1	2	3	1	0	2	2	3	2	0	0	2	3	1	3	3	1	1	3	3	2	3	2	1	1	4	2	4	3	1	0	0	2	3	2	3	2	2	0	0
	8.435	628.366		33.74	0	0	0	0	0	0	3	3	2	0	4	2	3	0	0	0	0	3	2	3	4	1	1	3	3	1	3	2	2	1	4	3	3	2	0	2	0	2	3	1	3	2	2	0	0
	8.44	578.378		33.76	0	0	0	0	0	1	3	2	3	0	2	1	3	1	0	0	1	3	1	2	2	3	1	2	3	2	3	2	3	0	4	3	3	2	1	2	0	2	3	2	3	1	2	0	0
	8.445	642.244		33.78	0	0	0	0	0	1	2	2	3	1	1	2	3	1	0	0	1	3	2	1	4	2	0	3	3	2	3	2	2	1	3	3	4	2	0	2	0	2	3	2	3	2	1	0	0
	8.45	613.045		33.8	0	0	0	0	0	1	3	3	2	0	2	2	2	0	0	0	0	2	2	2	3	1	0	3	3	1	3	2	2	1	4	2	3	3	0	2	0	2	3	1	3	2	1	0	0
	8.455	540.112		33.82	0	0	0	0	0	2	1	3	2	1	2	1	3	1	0	0	1	3	1	2	4	2	1	2	3	2	2	2	1	1	4	3	4	2	0	1	0	2	2	2	3	1	1	0	0
	8.46	567.137		33.84	0	0	0	0	0	1	2	2	0	0	2	2	3	1	0	0	1	3	2	1	5	2	1	3	3	2	3	2	3	1	3	3	4	2	1	2	0	2	3	2	3	2	2	0	0
	8.465	601.735		33.86	0	0	0	0	0	1	3	1	2	0	2	1	3	1	0	0	1	3	0	3	4	2	3	3	3	2	3	2	2	1	5	3	3	3	0	2	0	2	3	2	3	2	4	0	0
	8.47	606.863		33.88	0	0	0	0	0	2	3	2	2	0	2	2	2	2	0	0	2	2	1	3	3	2	3	3	3	1	3	0	2	0	4	3	3	2	0	2	0	0	3	1	3	2	4	0	0
	8.475	506.344		33.9	0	0	0	0	0	2	1	2	2	0	2	2	2	2	0	0	2	2	2	2	2	2	3	1	3	1	3	1	2	1	3	3	4	3	0	2	0	1	3	1	3	0	3	0	0
	8.48	601.799		33.92	0	0	0	0	0	1	3	2	2	1	2	2	3	0	0	0	0	3	1	3	4	1	3	2	3	2	3	2	1	1	4	3	4	3	0	1	0	2	3	2	3	1	4	0	0
	8.485	630.185		33.94	0	0	0	0	0	2	3	2	1	1	2	2	3	2	0	0	2	3	2	2	5	1	3	3	3	2	3	2	2	0	3	3	3	3	0	2	0	2	3	2	3	2	4	0	0
	8.49	671.918		33.96	0	0	0	0	0	2	2	3	3	0	2	1	2	2	0	0	2	2	0	3	4	1	2	2	3	1	3	1	2	1	4	2	4	2	0	2	0	1	3	1	3	1	3	0	0
	8.495	659.11		33.98	0	0	0	0	0	1	3	3	3	0	2	1	3	2	0	0	2	3	1	2	4	1	3	3	2	1	3	1	2	0	4	3	3	3	0	2	0	1	3	1	2	2	4	0	0
	8.5	564.14		34	0	0	0	0	0	1	3	2	3	0	1	0	3	1	0	0	1	3	0	1	2	2	3	1	3	2	2	1	3	1	3	3	4	2	1	2	1	1	2	2	3	1	4	0	0
	8.505	605.845		34.02	0	0	0	0	0	2	3	3	2	1	3	1	2	1	0	0	1	2	1	3	3	0	3	3	3	2	3	2	1	1	3	3	4	3	1	0	0	2	3	2	3	2	4	0	0
	8.51	551.372		34.04	0	0	0	0	0	1	3	3	3	0	1	2	3	1	0	0	1	3	2	1	3	1	3	1	3	1	2	1	2	1	5	3	4	3	0	2	0	1	2	1	3	0	4	0	0
	8.515	510.429		34.06	0	0	0	0	0	2	3	1	3	0	3	2	3	1	0	0	1	3	2	3	3	1	2	3	1	2	3	2	2	1	4	2	4	3	0	2	0	2	3	2	1	2	3	0	0
	8.52	562.732		34.08	0	0	0	0	0	1	1	1	3	0	2	1	2	1	0	0	1	2	0	3	2	2	3	3	2	2	2	1	1	1	4	3	4	3	0	1	0	1	2	2	2	2	4	0	0
	8.525	644.905		34.1	0	0	0	0	0	0	2	2	2	0	2	1	2	1	0	0	1	2	0	3	2	1	2	2	3	2	3	2	1	1	4	3	4	3	0	1	0	2	3	2	3	2	3	0	0
	8.53	618.806		34.12	0	0	0	0	0	1	4	2	2	0	2	2	2	1	0	0	1	2	2	2	4	2	3	1	3	2	3	2	2	0	4	3	3	3	1	1	0	2	3	2	3	0	4	0	0
	8.535	570.308		34.14	0	0	0	0	0	0	4	3	3	1	2	3	3	1	0	0	1	3	2	3	3	1	3	3	1	2	3	2	2	1	4	3	4	3	0	2	0	2	3	2	1	2	4	0	0
	8.54	548.059		34.16	0	0	0	0	0	0	4	1	2	0	2	1	3	1	0	0	1	3	1	2	2	0	1	3	3	2	3	2	2	1	2	3	3	3	0	2	0	2	3	2	3	2	2	0	0
	8.545	580.619		34.18	0	0	0	0	0	1	3	3	2	1	3	2	3	2	0	0	2	3	2	3	4	0	3	2	3	1	3	2	2	1	3	2	3	3	0	2	0	2	3	1	3	1	3	0	0
	8.55	444.464		34.2	0	0	0	0	0	1	3	2	2	0	3	2	3	2	0	0	2	3	2	2	5	1	2	1	2	2	3	2	2	1	4	3	4	3	0	2	0	2	3	2	2	0	3	0	0
	8.555	588.027		34.22	0	0	0	0	0	1	3	3	2	0	2	2	3	1	0	0	1	3	2	3	2	0	2	2	2	2	2	1	2	1	3	2	4	2	0	2	1	1	2	2	2	1	3	0	1
	8.56	674.75		34.24	0	0	0	0	0	1	3	3	3	1	2	2	3	0	0	0	0	3	2	2	5	0	2	2	3	2	3	1	2	1	4	3	4	2	0	2	0	1	3	2	3	1	3	0	0
	8.565	644.417		34.26	0	0	0	0	0	1	2	3	2	0	4	2	3	0	0	0	0	3	2	3	3	0	3	2	3	2	3	2	1	1	4	3	4	3	1	0	0	2	3	2	3	1	3	0	0
	8.57	643.124		34.28	0	0	0	0	0	2	3	3	1	0	2	2	2	1	0	0	1	2	2	2	4	2	3	3	3	2	3	1	2	0	4	3	3	2	0	2	1	1	3	2	3	2	4	0	0
	8.575	552.962		34.3	0	0	0	0	0	2	3	2	1	0	3	2	2	1	0	0	1	2	2	3	3	1	3	2	3	1	3	1	3	0	4	3	3	3	1	2	0	1	3	1	3	1	4	0	0
	8.58	728.093		34.32	0	0	0	0	0	2	3	3	2	0	2	2	3	0	0	0	0	3	2	2	4	0	2	3	3	2	2	2	3	1	4	3	4	3	1	2	0	2	2	2	3	2	3	0	0
	8.585	635.641		34.34	0	0	0	0	0	2	3	3	3	0	1	2	3	0	0	0	0	3	2	1	3	1	3	2	3	2	3	2	2	0	4	2	2	3	0	2	0	2	3	2	3	1	4	0	0
	8.59	594.842		34.36	0	0	0	0	1	1	3	3	2	0	3	1	2	2	0	0	2	2	1	3	4	2	2	1	3	2	3	2	3	1	3	2	4	3	1	2	1	2	3	2	3	0	3	0	0
	8.595	642.375		34.38	0	0	0	0	0	2	3	3	3	2	2	2	3	0	0	0	0	3	2	2	3	1	2	3	3	2	3	1	2	1	4	3	4	2	0	2	0	1	3	2	3	2	2	0	0
	8.6	653.02		34.4	0	0	0	0	0	2	3	2	2	0	1	2	3	1	0	0	1	3	2	2	3	0	2	3	3	2	3	2	3	0	3	3	2	3	1	2	0	2	3	2	2	2	3	0	0
	8.605	703.324		34.42	0	0	0	0	0	1	2	2	3	1	1	3	3	0	0	0	0	3	2	3	5	0	2	3	3	3	2	1	2	0	4	3	3	2	1	1	0	1	3	2	2	2	3	0	0
	8.61	647.622		34.44	0	0	0	0	0	2	3	3	2	0	2	2	3	1	0	0	1	3	1	3	2	1	2	3	3	1	2	2	3	1	4	3	4	3	1	2	0	2	2	1	3	2	3	0	0
	8.615	707.501		34.46	0	0	0	0	0	3	3	3	3	1	0	1	3	2	0	0	2	3	1	1	5	1	3	3	4	1	3	2	3	0	4	3	3	2	1	2	0	2	3	1	3	2	3	1	0
	8.62	722.533		34.48	0	0	0	0	0	1	3	3	3	0	0	1	2	1	0	0	1	2	0	2	3	0	3	2	4	1	3	2	3	0	4	3	3	3	1	2	0	2	3	1	3	2	4	0	0
	8.625	673.439		34.5	0	0	0	0	0	1	4	3	2	1	0	2	3	1	0	0	1	3	1	1	3	1	3	1	3	2	2	2	3	0	4	3	2	3	1	2	0	2	2	2	3	1	4	0	0
	8.63	728.928		34.52	0	0	0	0	0	2	3	3	2	1	0	2	3	1	0	0	1	3	1	1	4	1	3	3	3	2	3	2	2	1	4	3	4	2	1	1	0	2	3	2	3	2	4	0	0
	8.635	604.954		34.54	0	0	0	0	0	2	3	2	2	0	0	3	3	0	0	0	0	3	0	3	4	1	3	3	3	2	1	2	3	0	4	2	3	3	1	2	0	2	1	2	3	2	3	1	0
	8.64	550.902		34.56	0	0	0	0	0	3	3	3	3	1	0	1	3	1	0	0	1	3	0	1	5	1	2	3	3	2	3	2	1	1	4	3	4	3	0	1	0	2	3	2	3	2	3	0	0
	8.645	612.568		34.58	0	0	0	0	0	1	3	3	2	0	0	1	2	3	0	0	3	2	0	1	4	1	3	2	3	1	3	2	2	1	3	3	3	3	0	2	0	2	3	1	3	1	3	1	0
	8.65	654.632		34.6	0	0	0	0	0	1	2	3	3	1	0	1	2	0	0	0	0	2	0	1	4	1	3	1	3	2	3	2	2	1	4	2	4	3	0	2	0	2	3	2	3	0	4	0	0
	8.655	610.489		34.62	0	0	0	0	0	0	3	3	1	1	0	0	2	2	0	0	2	2	0	0	4	2	2	2	3	2	3	2	3	0	4	3	3	3	1	2	0	2	3	2	3	1	3	0	0
	8.66	691.561		34.64	0	0	0	0	0	1	3	3	3	1	0	2	3	1	0	0	1	3	1	1	3	1	3	3	3	2	3	1	2	1	4	2	4	3	0	2	0	1	3	2	3	2	4	0	0
	8.665	645.82		34.66	0	0	0	0	0	1	3	3	2	1	2	2	3	0	0	0	0	3	1	3	4	1	2	3	3	2	2	2	1	0	4	3	3	3	0	1	0	2	2	2	3	2	1	1	0
	8.67	669.768		34.68	0	0	0	0	0	1	3	3	3	1	2	2	3	0	0	0	0	3	1	4	4	1	2	2	1	2	3	0	2	1	3	3	4	3	1	1	0	0	3	2	1	1	4	0	0
	8.675	606.745		34.7	0	0	0	0	0	1	3	3	3	0	0	2	2	0	0	0	0	2	1	1	3	0	3	2	3	2	3	2	3	1	4	3	3	3	1	2	0	2	3	2	3	1	4	0	0
	8.68	641.106		34.72	0	0	0	0	0	1	4	3	2	0	2	3	3	2	0	0	2	3	2	3	2	0	2	3	3	2	3	2	3	1	4	3	4	2	1	2	0	2	3	2	3	2	3	0	0
	8.685	667.715		34.74	0	0	0	0	0	1	3	2	2	0	1	3	2	2	0	0	2	2	2	2	2	0	3	1	2	2	2	1	2	1	3	3	4	3	0	2	0	1	2	2	2	0	3	0	0
	8.69	578.056		34.76	0	0	0	0	0	1	3	3	3	1	1	2	2	0	0	0	0	2	1	2	4	1	3	1	2	2	3	2	2	1	4	2	4	3	0	2	0	2	3	2	2	0	3	0	0
	8.695	648.011		34.78	0	0	0	0	0	1	4	3	1	1	1	1	2	1	0	0	1	2	0	3	5	1	2	3	3	2	2	2	3	1	4	3	4	0	1	2	0	2	2	2	3	2	3	0	1
	8.7	649.659		34.8	0	0	0	0	0	1	3	1	3	0	2	0	2	1	0	0	1	2	0	2	2	1	3	3	3	2	3	1	2	0	3	3	2	3	1	1	0	1	3	2	3	2	4	0	0
	8.705	661.698		34.82	0	0	0	0	0	0	3	3	3	0	3	2	3	1	0	0	1	3	2	3	3	1	3	3	3	1	3	1	1	0	3	3	3	3	0	1	0	1	3	1	3	1	4	0	0
	8.71	622.745		34.84	0	0	0	0	0	1	2	2	2	1	3	1	2	2	0	0	2	2	1	3	2	1	3	2	3	1	3	2	2	1	4	3	4	3	0	2	0	2	3	1	3	2	3	0	0
	8.715	672.854		34.86	0	0	0	0	0	1	3	3	3	1	3	2	2	0	0	0	0	2	2	3	5	1	3	4	2	2	3	2	2	1	4	3	4	2	1	1	0	2	3	2	2	2	4	0	0
	8.72	660.596		34.88	0	0	0	0	0	1	2	3	3	1	3	1	2	0	0	0	0	2	1	3	5	0	3	4	3	2	3	0	2	1	3	3	3	3	0	2	0	0	3	2	3	2	4	0	0
	8.725	582.871		34.9	0	0	0	0	0	1	3	3	3	1	3	1	2	0	0	0	0	2	1	4	5	1	3	4	3	2	3	2	3	1	4	3	4	2	1	2	0	2	3	2	3	2	5	0	0
	8.73	691.016		34.92	0	0	0	0	0	1	3	3	3	2	3	2	3	2	0	0	2	3	2	3	5	1	3	4	3	2	3	2	3	1	3	3	4	2	1	2	0	2	3	2	3	2	4	0	0
	8.735	716.361		34.94	0	0	0	0	0	1	2	1	3	0	3	2	3	2	0	0	2	3	2	3	4	1	2	3	3	2	2	1	2	1	3	3	4	2	1	1	0	1	2	2	3	1	3	0	0
	8.74	653.107		34.96	0	0	0	0	0	1	3	3	3	1	2	1	2	1	0	0	1	2	1	2	4	0	3	2	2	2	1	1	3	1	4	3	4	2	1	2	0	1	1	2	2	1	4	0	0
	8.745	594.321		34.98	0	0	0	0	0	1	3	1	2	1	2	2	2	1	0	0	1	2	2	2	4	0	3	3	2	2	2	2	0	1	4	2	4	3	0	0	0	2	2	2	2	2	4	0	0
	8.75	675.09		35	0	0	0	0	0	1	3	2	3	1	2	2	3	1	0	0	1	3	2	3	4	1	3	2	3	2	3	2	2	1	4	3	4	1	0	2	0	2	3	2	3	1	5	0	0
	8.755	651.393		35.02	0	0	0	0	0	1	3	3	3	1	3	2	3	1	0	0	1	3	2	4	4	0	3	3	3	2	2	2	2	1	4	3	4	1	1	1	0	2	2	2	3	2	5	0	0
	8.76	610.173		35.04	0	0	0	0	0	1	3	3	3	1	0	2	3	3	0	0	3	3	2	0	5	0	3	4	3	2	2	2	3	1	4	3	4	2	1	2	0	2	2	2	3	2	4	0	0
	8.765	615.44		35.06	0	0	0	0	0	1	4	3	3	1	2	2	3	1	0	0	1	3	1	4	2	0	1	2	2	1	3	2	2	1	3	3	3	3	1	1	0	2	3	1	2	1	2	0	0
	8.77	593.754		35.08	0	0	0	0	0	1	3	2	3	1	0	2	3	1	0	0	1	3	2	1	4	0	3	3	3	1	3	2	1	0	3	3	2	3	0	1	0	2	3	1	3	1	5	0	0
	8.775	634.567		35.1	0	0	0	0	0	1	2	3	3	0	2	2	3	2	0	0	2	3	2	3	4	1	3	4	2	2	3	1	3	1	2	3	3	3	1	2	0	1	3	2	2	2	5	0	0
	8.78	431.136		35.12	0	0	0	0	0	1	3	3	3	0	1	1	3	2	0	0	2	3	0	2	4	1	3	4	3	1	3	2	3	0	4	3	3	1	1	2	0	2	3	1	3	2	4	0	0
	8.785	535.31		35.14	0	0	0	0	0	1	3	3	2	1	2	2	3	3	0	0	3	3	2	2	5	0	3	3	2	2	3	1	1	1	4	3	4	2	0	1	0	1	3	2	2	1	4	0	0
	8.79	619.222		35.16	0	0	0	0	0	1	3	3	2	1	3	2	3	2	0	0	2	3	2	3	5	1	3	4	3	1	3	1	2	1	2	3	3	1	0	2	0	1	3	1	3	2	4	0	0
	8.795	592.934		35.18	0	0	0	0	0	1	3	2	1	1	3	2	3	1	0	0	1	3	2	3	4	0	3	3	3	2	3	0	3	0	3	3	2	3	1	2	0	0	3	2	3	1	4	0	0
	8.8	559.066		35.2	0	0	0	0	0	1	3	3	3	0	2	2	3	1	0	0	1	3	2	2	1	0	3	2	2	2	1	0	2	1	3	3	4	3	0	2	0	0	1	2	2	2	4	0	0
	8.805	623.691		35.22	0	0	0	0	0	0	2	3	3	1	2	0	3	3	0	0	3	3	0	2	5	1	3	4	2	2	3	2	3	0	3	3	3	3	1	2	0	2	3	2	2	2	4	0	0
	8.81	648.903		35.24	0	0	0	0	0	1	3	2	3	1	3	1	2	1	0	0	1	2	1	3	3	0	3	3	3	1	3	2	2	1	3	3	4	3	1	1	0	2	3	1	3	2	3	0	0
	8.815	548.225		35.26	0	0	0	0	0	0	4	3	2	1	2	1	3	2	0	0	2	3	1	2	4	0	3	3	3	2	3	2	2	1	4	3	4	3	0	2	0	2	3	2	3	2	4	0	0
	8.82	559.647		35.28	0	0	0	0	0	1	3	3	1	0	2	2	3	1	0	0	1	3	2	2	4	1	2	3	3	2	2	2	2	0	4	3	2	3	0	2	0	2	2	2	3	1	3	0	0
	8.825	602.382		35.3	0	0	0	0	0	1	3	3	3	0	2	3	3	1	0	0	1	3	2	3	2	0	3	3	3	2	3	2	3	1	3	3	4	2	1	2	0	2	3	2	3	2	4	0	0
	8.83	598.369		35.32	0	0	0	0	0	1	4	3	2	0	3	1	2	1	0	0	1	2	1	4	4	1	3	4	3	2	3	2	3	1	4	3	5	3	1	2	0	2	3	2	3	2	5	0	0
	8.835	582.574		35.34	0	0	0	0	0	2	4	3	2	0	2	2	3	2	0	0	2	3	2	3	2	0	2	2	3	1	3	1	3	1	5	3	4	3	1	2	0	1	3	1	3	2	4	0	0
	8.84	529.394		35.36	0	0	0	0	0	2	3	2	3	1	3	1	3	0	0	0	0	3	1	3	4	1	3	3	1	2	3	2	2	0	4	3	3	3	0	2	0	2	3	2	1	2	4	0	0
	8.845	584.792		35.38	0	0	0	0	0	2	3	3	3	1	2	1	3	1	0	0	1	3	1	2	4	0	2	4	3	2	3	2	2	0	4	3	3	3	0	2	0	2	3	2	3	2	2	0	0
	8.85	570.514		35.4	0	0	0	0	0	2	3	3	2	0	3	2	3	1	0	0	1	3	2	4	4	1	2	4	3	2	2	1	3	1	4	3	4	3	1	2	0	1	2	2	3	2	4	0	0
	8.855	531.121		35.42	0	0	0	0	0	2	3	3	3	0	2	1	3	2	0	0	2	3	1	3	3	1	3	1	3	2	3	1	2	1	4	3	3	2	0	2	0	1	3	2	3	0	5	0	0
	8.86	530.19		35.44	0	0	0	0	0	1	2	3	3	1	3	2	3	2	0	0	2	3	2	4	5	1	3	4	2	2	3	2	2	1	4	3	4	3	0	2	1	2	3	2	2	2	5	0	0
	8.865	579.272		35.46	0	0	0	0	0	1	4	2	3	1	2	2	3	1	0	0	1	3	2	3	4	1	3	3	2	2	2	2	1	1	3	3	4	2	0	1	1	2	2	2	2	1	4	0	0
	8.87	553.344		35.48	0	0	0	0	0	2	3	2	3	0	2	2	3	1	0	0	1	3	2	3	3	0	2	2	3	2	3	2	2	1	5	3	4	3	0	2	1	2	3	2	3	0	4	0	0
	8.875	658.228		35.5	0	0	0	0	0	2	3	3	3	0	3	2	2	2	0	0	2	2	2	3	4	0	3	3	3	1	3	2	3	0	2	3	2	3	1	2	1	2	3	1	3	1	4	0	0
	8.88	625.403		35.52	0	0	0	0	0	1	3	3	2	0	2	1	3	2	0	0	2	3	1	2	2	1	3	3	3	2	3	1	2	1	4	3	4	2	0	2	0	1	3	2	3	1	3	0	0
	8.885	577.654		35.54	0	0	0	0	0	1	4	3	3	1	2	2	3	1	0	0	1	3	2	2	3	0	3	2	3	2	3	1	2	0	3	3	3	2	0	2	0	1	3	2	3	1	4	0	0
	8.89	493.699		35.56	0	0	0	0	0	2	3	2	2	0	1	1	3	2	0	0	2	3	1	1	4	1	3	3	3	2	2	1	3	1	4	3	4	2	1	2	0	1	2	2	3	1	4	0	0
	8.895	565.272		35.58	0	0	0	0	0	0	3	3	3	0	3	1	3	1	0	0	1	3	1	3	2	1	3	4	3	1	3	2	2	1	4	3	3	3	0	2	0	2	3	1	3	2	3	0	0
	8.9	544.899		35.6	0	0	0	0	0	1	3	1	3	0	2	1	2	3	0	0	3	2	1	2	4	1	3	4	3	2	2	2	3	1	4	3	3	2	1	2	0	2	2	2	3	2	4	0	0
	8.905	587.054		35.62	0	0	0	0	0	2	3	2	2	0	1	1	3	1	0	0	1	3	1	1	2	0	3	2	3	2	3	2	2	1	4	3	4	2	0	2	0	2	3	2	3	1	4	0	0
	8.91	562.815		35.64	0	0	0	0	0	2	2	2	3	0	1	1	3	2	0	0	2	3	1	1	4	1	3	4	3	2	3	2	3	1	4	3	4	3	1	2	0	2	3	2	3	2	4	0	0
	8.915	511.198		35.66	0	0	0	0	0	1	3	3	2	1	2	2	3	1	0	0	1	3	2	3	4	1	3	3	3	2	3	2	3	1	4	3	4	3	1	2	0	2	3	2	3	2	5	0	0
	8.92	604.254		35.68	0	0	0	0	0	1	3	3	2	0	2	2	2	2	0	0	2	2	2	3	3	0	3	4	3	2	3	2	2	1	3	2	4	2	0	2	0	2	3	2	3	2	4	0	0
	8.925	650.692		35.7	0	0	0	0	0	1	3	3	3	1	2	1	3	1	0	0	1	3	1	3	3	1	3	3	3	2	3	2	2	1	3	3	3	3	0	2	0	2	3	2	3	2	4	0	0
	8.93	616.04		35.72	0	0	0	0	0	1	3	3	3	0	3	2	3	1	0	0	1	3	2	3	4	1	2	3	2	2	2	2	3	1	4	3	3	2	1	2	0	2	2	2	2	1	3	0	0
	8.935	634.843		35.74	0	0	0	0	0	2	3	2	1	1	2	2	3	1	0	0	1	3	2	2	5	1	3	4	2	2	3	2	2	1	4	3	4	3	1	1	0	2	3	2	2	2	4	0	0
	8.94	655.678		35.76	0	0	0	0	0	3	3	3	2	0	2	1	3	2	0	0	2	3	1	2	4	1	3	3	1	2	2	2	3	1	4	2	4	1	1	2	0	2	2	2	1	1	4	0	0
	8.945	569.653		35.78	0	0	0	0	0	0	3	2	2	0	2	1	3	1	0	0	1	3	1	2	4	0	3	3	3	2	3	2	2	1	4	3	4	3	1	1	0	2	3	2	3	2	5	0	0
	8.95	584.841		35.8	0	0	0	0	0	2	4	3	2	0	1	0	3	2	0	0	2	3	0	2	4	1	3	3	3	2	3	2	2	1	4	3	4	3	0	2	0	2	3	2	3	1	5	0	0
	8.955	531.929		35.82	0	0	0	0	0	2	5	3	3	0	1	2	3	0	0	0	0	3	2	1	2	1	3	3	2	2	2	2	2	1	4	2	4	2	1	1	0	2	2	2	3	1	3	0	0
	8.96	509.472		35.84	0	0	0	0	0	3	3	2	3	0	3	1	1	1	0	0	1	1	1	4	4	0	3	4	3	2	3	1	3	1	3	3	3	3	1	2	0	1	3	2	3	2	5	0	0
	8.965	471.201		35.86	0	0	0	0	0	1	4	3	3	1	3	1	2	0	0	0	0	2	1	2	6	0	2	3	3	2	3	2	3	1	4	3	4	3	1	2	0	2	3	2	3	1	3	0	0
	8.97	415.466		35.88	0	0	0	0	0	1	3	2	3	0	2	2	2	0	0	0	0	2	2	2	4	1	3	3	3	2	3	2	2	1	4	3	4	2	1	1	0	2	3	2	3	1	4	0	0
	8.975	600.169		35.9	0	0	0	0	0	1	3	3	1	1	2	2	3	1	0	0	1	3	2	2	4	1	3	4	3	2	3	2	2	1	4	3	4	3	1	1	0	2	3	2	3	2	3	0	0
	8.98	586.169		35.92	0	0	0	0	0	2	1	3	2	1	2	2	3	2	0	0	2	3	2	2	5	1	3	4	3	2	3	2	2	1	3	3	4	3	0	2	0	2	3	2	3	2	4	0	0
	8.985	566.182		35.94	0	0	0	0	0	1	3	2	1	1	2	1	2	3	0	0	3	2	1	2	4	1	3	3	3	2	2	2	3	0	2	3	3	3	1	2	0	2	2	2	3	2	4	0	0
	8.99	593.273		35.96	0	0	0	0	0	2	3	3	3	1	2	1	3	0	0	0	0	3	1	2	4	1	3	3	3	2	3	2	3	1	4	3	4	2	1	2	0	2	3	2	3	2	4	0	0
	8.995	629.715		35.98	0	0	0	0	0	2	3	2	2	1	3	2	2	2	0	0	2	2	2	3	4	0	2	4	3	2	2	1	3	1	4	3	4	0	1	2	0	1	2	2	3	2	2	0	0
	9	648.371		36	0	0	0	0	0	1	6	2	2	0	3	2	3	2	0	0	2	3	2	3	2	1	3	2	2	2	3	2	3	1	4	2	4	1	1	2	0	2	3	2	2	1	4	0	0
	9.005	667.812		36.02	0	0	0	0	0	1	4	3	2	1	3	2	3	2	0	0	2	3	2	3	5	0	3	3	3	2	3	2	1	1	4	3	4	2	0	1	0	2	3	2	3	2	5	0	0
	9.01	579.953		36.04	0	0	0	0	0	1	4	3	2	1	3	2	3	2	0	0	2	3	2	3	5	1	3	4	3	2	3	2	3	0	4	2	3	2	1	2	0	2	3	2	3	2	4	0	0
	9.015	626.44		36.06	0	0	0	0	0	1	3	3	2	1	3	2	3	1	0	0	1	3	2	3	4	1	3	4	3	2	3	1	3	1	4	3	4	3	1	2	0	1	3	2	3	2	4	0	0
	9.02	657.331		36.08	0	0	0	0	0	1	6	3	3	0	2	1	3	0	0	0	0	3	1	2	4	0	3	3	3	2	3	2	2	1	4	3	4	3	0	2	0	2	3	2	3	1	4	0	0
	9.025	641.307		36.1	0	0	0	0	0	0	4	1	3	1	3	2	3	2	0	0	2	3	2	3	3	1	3	3	3	2	3	2	1	0	4	3	3	3	0	1	0	2	3	2	3	2	4	0	0
	9.03	567.516		36.12	0	0	0	0	0	0	4	3	2	0	2	1	2	1	0	0	1	2	1	2	3	0	3	2	3	2	2	2	2	1	4	3	4	3	0	2	0	2	2	2	3	1	4	0	0
	9.035	683.277		36.14	0	0	0	0	0	1	4	3	1	1	3	2	1	1	0	0	1	1	2	3	3	1	3	3	3	2	3	2	2	1	4	3	4	3	1	1	0	2	3	2	3	2	4	0	0
	9.04	735.65		36.16	0	0	0	0	0	0	3	3	0	2	2	2	2	0	0	0	0	2	2	3	3	1	3	3	3	2	3	2	2	1	4	3	3	3	0	2	0	2	3	2	3	1	4	0	0
	9.045	613.08		36.18	0	0	0	0	0	1	4	3	1	1	4	2	3	1	0	0	1	3	2	4	5	0	3	4	2	2	3	2	3	0	4	3	3	2	1	2	0	2	3	2	2	2	5	0	0
	9.05	706.697		36.2	0	0	0	0	0	1	2	2	1	1	3	1	3	2	0	0	2	3	1	2	4	1	3	3	3	2	3	2	3	0	4	3	3	3	1	2	0	2	3	2	3	2	4	0	0
	9.055	729.79		36.22	0	0	0	0	0	1	5	3	0	2	2	2	3	3	0	0	3	3	2	3	2	1	3	4	3	2	2	2	2	1	3	3	4	3	1	1	1	2	2	2	3	2	4	0	0
	9.06	700.53		36.24	0	0	0	0	0	1	2	3	1	2	2	2	3	1	0	0	1	3	2	3	5	1	3	3	3	1	3	2	1	1	3	3	3	2	1	0	0	2	3	1	3	1	5	0	0
	9.065	658.562		36.26	0	0	0	0	0	1	4	1	0	2	3	2	3	2	0	0	2	3	2	4	3	1	3	2	3	2	2	2	3	1	3	3	4	3	1	2	0	2	2	2	3	1	4	0	0
	9.07	677.728		36.28	0	0	0	0	0	1	3	3	0	1	3	2	2	1	0	0	1	2	2	3	5	0	3	3	3	2	3	2	3	0	4	2	3	3	1	2	0	2	3	2	3	2	5	0	0
	9.075	758.379		36.3	0	0	0	0	0	1	5	2	0	3	2	3	3	2	0	0	2	3	2	4	5	1	3	4	1	1	3	2	3	1	4	3	3	3	1	2	0	2	3	1	1	2	5	0	0
	9.08	699.429		36.32	0	0	0	0	0	1	4	2	1	1	2	2	3	2	0	0	2	3	2	3	2	1	3	3	3	2	3	2	3	1	3	3	4	3	1	2	0	2	3	2	3	2	5	0	0
	9.085	667.122		36.34	0	0	0	0	0	1	4	1	0	0	2	1	3	0	0	0	0	3	1	1	3	1	3	3	3	2	3	1	3	1	3	3	4	3	1	2	0	1	3	2	3	2	4	0	0
	9.09	648.968		36.36	0	0	0	0	0	1	3	1	1	3	4	2	3	1	0	0	1	3	2	3	5	1	3	4	3	1	3	2	3	1	3	2	4	3	1	2	0	2	3	1	3	2	3	0	0
	9.095	636.829		36.38	0	0	0	0	0	1	5	2	0	2	3	2	3	1	0	0	1	3	2	3	4	2	3	4	3	2	3	2	2	1	4	3	4	3	0	2	0	2	3	2	3	2	5	0	0
	9.1	556.274		36.4	0	0	0	0	0	1	3	2	1	1	2	2	2	1	0	0	1	2	2	1	4	0	2	4	3	2	2	2	2	1	4	3	4	3	1	1	0	2	2	2	3	2	2	0	0
	9.105	641.965		36.42	0	0	0	0	0	0	2	1	0	1	3	3	3	1	0	0	1	3	2	4	4	1	2	3	2	2	2	2	3	1	4	3	4	1	1	2	0	2	2	2	2	1	4	0	0
	9.11	720.122		36.44	0	0	0	0	0	1	4	2	1	2	2	2	3	0	0	0	0	3	2	3	3	0	3	3	3	2	3	2	3	1	4	3	4	2	1	2	0	2	3	2	3	2	4	0	0
	9.115	641.214		36.46	0	0	0	0	0	1	4	1	1	1	2	1	3	2	0	0	2	3	1	3	3	0	3	2	3	2	3	2	3	1	4	2	4	2	1	2	0	2	3	2	3	1	4	0	0
	9.12	603.006		36.48	0	0	0	0	0	1	2	1	0	2	3	2	3	1	0	0	1	3	2	3	3	0	2	4	3	2	2	2	1	1	4	3	4	3	0	1	0	2	2	2	3	2	3	0	0
	9.125	648.19		36.5	0	0	0	0	0	1	4	2	1	2	3	2	3	0	0	0	0	3	2	4	2	0	3	2	3	2	3	2	3	1	4	3	4	3	1	2	0	2	3	2	3	2	4	0	0
	9.13	617.875		36.52	0	0	0	0	0	1	3	1	0	3	1	2	3	1	0	0	1	3	2	2	5	1	3	4	3	2	1	1	3	1	4	3	4	3	1	2	0	1	1	2	3	2	5	0	0
	9.135	600.408		36.54	0	0	0	0	0	1	3	2	1	2	2	2	3	2	0	0	2	3	2	3	3	1	3	3	3	2	3	2	1	1	4	3	4	3	1	0	0	2	3	2	3	2	4	0	0
	9.14	536.586		36.56	0	0	0	0	0	1	4	3	0	2	3	2	3	3	0	0	3	3	2	3	5	1	3	4	3	2	3	2	2	1	4	3	4	3	0	2	0	2	3	2	3	2	5	0	0
	9.145	597.664		36.58	0	0	0	0	0	1	4	2	1	2	4	2	2	1	0	0	1	2	2	4	6	0	3	4	3	2	3	2	1	1	3	3	4	3	0	1	0	2	3	2	3	2	5	0	0
	9.15	591.517		36.6	0	0	0	0	0	1	3	2	0	1	4	2	3	1	0	0	1	3	2	3	5	1	3	4	3	2	2	1	2	1	4	3	4	3	0	2	0	1	2	2	3	2	4	0	0
	9.155	633.618		36.62	0	0	0	0	0	0	4	2	0	2	2	2	2	2	0	0	2	2	2	3	4	0	3	4	3	2	3	2	3	0	4	3	2	3	1	2	0	2	3	2	3	2	4	0	0
	9.16	589.818		36.64	0	0	0	0	0	1	4	2	0	3	2	2	3	2	0	0	2	3	2	3	4	0	3	4	2	1	3	2	2	1	4	3	4	3	1	1	1	2	3	1	2	2	5	0	0
	9.165	682.885		36.66	0	0	0	0	0	0	6	2	1	1	3	2	2	1	0	0	1	2	2	2	4	0	3	3	3	2	3	2	2	1	4	2	4	3	1	1	0	2	3	2	3	1	4	0	0
	9.17	573.964		36.68	0	0	0	0	0	1	2	2	1	1	4	2	3	2	0	0	2	3	2	3	4	0	3	3	1	2	2	2	3	0	3	3	2	3	1	2	0	2	2	2	1	1	3	0	0
	9.175	677.151		36.7	0	0	0	0	0	1	4	2	1	3	3	1	3	1	0	0	1	3	1	4	4	0	2	2	3	2	3	2	2	1	4	3	4	3	1	1	0	2	3	2	3	0	4	0	0
	9.18	545.768		36.72	0	0	0	0	0	1	3	2	0	1	1	2	3	3	0	0	3	3	2	1	3	0	3	4	3	2	3	3	2	1	4	3	4	2	1	1	1	3	3	2	3	2	3	0	0
	9.185	654.097		36.74	0	0	0	0	0	2	4	1	1	2	2	2	3	1	0	0	1	3	2	3	4	1	3	4	3	2	3	2	2	0	2	2	3	2	1	1	0	2	3	2	3	2	4	0	0
	9.19	529.673		36.76	0	0	0	0	0	0	4	2	0	2	2	2	3	1	0	0	1	3	2	3	2	1	2	3	3	2	3	1	3	1	4	3	4	2	1	2	0	1	3	2	3	2	3	0	0
	9.195	550.997		36.78	0	0	0	0	0	1	4	2	0	2	2	2	2	0	0	0	0	2	2	2	3	0	3	4	3	2	2	2	1	1	4	3	4	1	0	1	0	2	2	2	3	2	3	0	0
	9.2	649.83		36.8	0	0	0	0	0	2	5	1	1	1	2	2	3	1	0	0	1	3	2	2	3	1	2	2	3	2	3	2	2	1	4	2	4	2	1	1	0	2	3	2	3	1	3	0	0
	9.205	651.353		36.82	0	0	0	0	0	2	4	2	1	1	3	2	3	0	0	0	0	3	2	3	5	0	3	4	2	2	2	2	2	0	3	3	3	3	1	1	0	2	2	2	2	2	5	0	0
	9.21	580.815		36.84	0	0	0	0	0	1	3	3	0	2	3	1	3	1	0	0	1	3	1	4	5	1	3	4	3	2	2	2	2	0	4	3	3	3	0	2	0	2	2	2	3	2	5	0	0
	9.215	644.343		36.86	0	0	0	0	0	0	2	2	0	1	3	1	3	2	0	0	2	3	1	3	4	1	4	4	3	2	3	2	3	1	4	3	4	3	1	2	1	2	3	2	3	2	5	0	0
	9.22	637.854		36.88	0	0	0	0	0	1	5	2	0	3	3	1	2	2	0	0	2	2	1	3	3	0	3	4	2	2	2	2	1	1	4	3	4	3	0	1	1	2	2	2	2	2	3	0	0
	9.225	683.43		36.9	0	0	0	0	0	2	5	3	1	3	1	1	3	1	0	0	1	3	1	1	3	0	2	3	3	2	3	2	2	1	4	3	4	3	0	2	0	2	3	2	3	2	3	0	0
	9.23	592.6		36.92	0	0	0	0	0	1	4	3	1	1	4	2	3	2	0	0	2	3	2	5	3	0	3	3	3	2	2	2	3	0	3	2	3	3	1	2	0	2	2	2	3	2	4	0	1
	9.235	592.959		36.94	0	0	0	0	0	1	2	2	1	1	1	2	2	1	0	0	1	2	2	1	3	1	2	3	2	2	3	1	3	1	4	2	3	3	1	2	0	1	3	2	2	2	2	0	0
	9.24	628.419		36.96	0	0	0	0	0	0	5	2	0	2	2	1	2	1	0	0	1	2	1	3	5	0	3	4	3	2	3	2	2	1	4	2	3	1	0	2	0	2	3	2	3	2	5	0	0
	9.245	634.165		36.98	0	0	0	0	0	1	2	2	0	2	2	1	3	1	0	0	1	3	1	3	3	1	3	4	4	2	3	2	3	1	4	3	3	1	1	2	0	2	3	2	4	2	4	0	0
	9.25	582.406		37	0	0	0	0	0	1	6	3	0	2	4	2	3	1	0	0	1	3	2	3	6	0	3	4	2	2	3	2	3	1	4	3	4	1	1	2	0	2	3	2	2	2	4	0	0
	9.255	621.257		37.02	0	0	0	0	0	1	2	3	0	2	2	1	3	0	0	0	0	3	1	1	6	0	3	3	3	2	2	2	3	1	4	3	4	2	1	2	0	2	2	2	3	1	4	0	0
	9.26	662.702		37.04	0	0	0	0	0	1	5	3	1	2	1	1	3	1	0	0	1	3	1	2	4	1	3	2	3	2	2	1	3	1	4	3	3	0	1	2	0	1	2	2	3	1	5	0	0
	9.265	653.519		37.06	0	0	0	0	0	1	5	3	0	1	2	3	3	1	0	0	1	3	3	3	2	1	3	3	3	1	3	2	3	1	4	3	4	1	1	2	0	2	3	1	3	2	5	0	0
	9.27	662.913		37.08	0	0	0	0	0	0	5	1	1	1	1	0	3	1	0	0	1	3	0	2	3	1	3	4	3	2	2	2	2	1	5	3	4	1	1	1	0	2	2	2	3	2	4	0	0
	9.275	609.039		37.1	0	0	0	0	0	1	4	1	1	3	2	1	3	0	0	0	0	3	1	2	2	0	3	3	2	1	1	2	2	0	4	3	3	1	1	2	0	2	1	1	2	2	3	0	0
	9.28	674.316		37.12	0	0	0	0	0	1	6	3	0	2	3	1	3	3	0	0	3	3	1	3	5	1	3	4	3	1	2	2	3	1	4	3	4	1	1	2	0	2	2	1	3	2	4	0	0
	9.285	618.653		37.14	0	0	0	0	0	0	3	2	0	1	2	2	1	2	0	0	2	1	1	4	4	1	3	3	3	2	2	2	2	1	4	2	4	0	0	2	1	2	2	2	3	1	4	0	0
	9.29	730.33		37.16	0	0	0	0	0	2	5	3	0	1	2	2	3	2	0	0	2	3	1	3	3	1	3	4	3	2	3	2	2	1	4	3	3	1	0	2	0	2	3	2	3	2	3	0	0
	9.295	692.323		37.18	0	0	0	0	0	1	4	2	0	0	2	0	3	0	0	0	0	3	0	3	2	1	3	3	3	2	3	1	3	1	3	3	4	1	1	2	0	1	3	2	3	2	4	0	0
	9.3	665.177		37.2	0	0	0	0	0	1	5	3	0	1	2	1	3	2	0	0	2	3	1	1	4	0	3	3	3	1	3	2	3	1	4	3	4	1	1	2	1	2	3	1	3	2	4	0	0
	9.305	573.689		37.22	0	0	0	0	0	0	4	3	1	3	2	2	3	1	0	0	1	3	2	3	3	1	3	3	3	1	2	1	2	1	3	3	4	1	0	2	0	1	2	1	3	2	4	0	0
	9.31	600.29		37.24	0	0	0	0	0	1	4	3	1	0	2	3	3	2	0	0	2	3	2	3	4	0	3	4	2	2	3	2	3	1	4	1	4	1	1	2	0	2	3	2	2	2	4	0	0
	9.315	621.294		37.26	0	0	0	0	0	2	3	2	0	1	2	3	3	2	0	0	2	3	2	4	4	1	3	4	2	2	3	2	3	1	4	3	4	1	1	2	0	2	3	2	2	2	5	0	0
	9.32	624.574		37.28	0	0	0	0	0	0	4	2	0	3	1	1	3	1	0	0	1	3	1	1	5	0	3	4	3	2	3	1	3	1	4	2	4	1	1	2	1	1	3	2	3	2	4	0	0
	9.325	660.927		37.3	0	0	0	0	0	0	5	2	1	1	3	3	3	1	0	0	1	3	2	4	4	0	2	2	3	2	3	2	0	1	4	2	4	2	0	0	0	2	3	2	3	1	4	0	0
	9.33	625.142		37.32	0	0	0	0	0	2	4	4	0	2	3	2	3	2	0	0	2	3	2	4	4	1	3	3	3	2	3	2	3	1	4	3	4	2	1	2	1	2	3	2	3	2	5	0	0
	9.335	608.825		37.34	0	0	0	0	0	0	5	3	0	2	3	2	3	2	0	0	2	3	2	4	3	0	3	2	3	2	3	1	3	0	4	3	3	1	1	2	0	1	3	2	3	2	5	0	0
	9.34	639.713		37.36	0	0	0	0	0	1	2	3	0	1	2	2	3	1	0	0	1	3	2	3	4	0	3	4	2	2	2	2	1	1	4	3	4	1	0	1	1	2	2	2	2	2	5	0	0
	9.345	582.149		37.38	0	0	0	0	0	1	3	1	0	1	4	2	3	2	0	0	2	3	2	4	4	0	3	3	3	2	2	2	2	1	4	3	4	1	0	2	0	2	2	2	3	2	5	0	0
	9.35	557.018		37.4	0	0	0	0	0	1	3	2	1	2	2	2	2	2	0	0	2	2	2	3	5	0	2	4	3	2	3	2	3	1	3	3	4	2	1	2	0	2	3	2	3	2	4	0	0
	9.355	646.511		37.42	0	0	0	0	0	2	5	3	0	2	2	2	3	0	0	0	0	3	2	2	5	0	3	4	3	2	3	1	3	1	4	3	4	1	1	2	1	1	3	2	3	2	4	0	0
	9.36	678.98		37.44	0	0	0	0	0	1	6	3	0	3	3	2	1	0	0	0	0	1	2	2	5	0	3	4	3	2	2	2	3	0	4	3	3	2	1	2	0	2	2	2	3	2	4	0	0
	9.365	712.949		37.46	0	0	0	0	0	0	2	3	0	2	3	2	3	0	0	0	0	3	2	2	4	0	3	4	3	1	3	2	2	1	4	3	4	2	0	2	0	2	3	1	3	2	3	0	0
	9.37	677.661		37.48	0	0	0	0	0	1	2	3	1	3	0	2	2	2	0	0	2	2	0	2	4	1	3	3	2	2	2	0	1	0	3	2	3	3	0	1	1	0	2	2	2	1	3	0	0
	9.375	652.537		37.5	0	0	0	0	0	1	2	3	0	1	3	2	3	1	0	0	1	3	2	4	4	1	2	4	3	1	2	2	2	1	4	2	4	3	0	2	0	2	2	1	3	2	4	0	0
	9.38	677.851		37.52	0	0	0	0	0	2	3	4	1	3	3	1	3	2	0	0	2	3	1	3	4	1	3	3	2	2	3	2	2	1	4	3	4	2	0	2	1	2	3	2	2	2	5	0	0
	9.385	692.63		37.54	0	0	0	0	0	1	3	4	0	2	3	2	3	1	0	0	1	3	2	3	2	0	1	4	3	1	2	2	2	0	4	3	3	2	0	2	0	2	2	1	3	2	1	0	0
	9.39	684.496		37.56	0	0	0	0	0	2	6	4	1	2	3	2	3	1	0	0	1	3	2	4	2	0	3	2	2	2	3	2	2	1	4	2	4	3	0	2	1	2	3	2	2	1	4	0	0
	9.395	630.795		37.58	0	0	0	0	0	1	4	3	0	1	2	2	1	2	0	0	2	1	2	2	4	0	3	2	2	2	3	2	1	1	3	3	3	3	0	1	1	2	3	2	2	1	4	0	0
	9.4	703.786		37.6	0	0	0	0	0	1	4	3	0	3	2	2	3	2	0	0	2	3	2	2	5	0	3	4	3	2	2	2	2	1	4	3	4	3	0	2	0	2	2	2	3	2	4	0	0
	9.405	717.854		37.62	0	0	0	0	0	2	3	2	0	2	4	2	3	0	0	0	0	3	2	4	4	0	3	3	3	2	3	2	2	1	4	1	2	4	0	2	0	2	3	2	3	1	4	0	0
	9.41	703.983		37.64	0	0	0	0	0	1	2	4	0	3	2	2	3	1	0	0	1	3	2	3	3	1	3	2	3	2	1	2	3	1	3	3	4	3	1	2	0	2	1	2	3	2	5	0	0
	9.415	579.807		37.66	0	0	0	0	0	1	3	4	0	2	3	2	3	0	0	0	0	3	2	2	4	0	3	4	3	2	3	2	2	1	4	3	3	3	0	2	0	2	3	2	3	2	3	0	0
	9.42	584.934		37.68	0	0	0	0	0	1	4	2	1	2	3	1	3	1	0	0	1	3	0	3	4	0	3	4	3	2	3	2	2	1	3	3	3	3	0	2	0	2	3	2	3	2	3	0	0
	9.425	673.773		37.7	0	0	0	0	0	1	5	3	1	1	4	2	3	1	0	0	1	3	2	3	5	0	3	4	3	2	3	2	1	1	3	3	4	3	0	1	0	2	3	2	3	2	4	0	0
	9.43	596.228		37.72	0	0	0	0	0	2	3	3	1	0	4	2	3	0	0	0	0	3	2	3	4	0	3	3	3	2	3	2	3	1	4	3	4	3	1	2	1	2	3	2	3	1	4	0	0
	9.435	637.153		37.74	0	0	0	0	0	1	4	2	1	2	4	1	3	3	0	0	3	3	1	3	4	0	3	3	3	2	3	2	3	1	4	3	4	3	1	2	1	2	3	2	3	2	4	0	0
	9.44	757.85		37.76	0	0	0	0	0	1	3	2	1	1	2	2	3	0	0	0	0	3	2	2	4	0	3	3	3	1	2	2	3	0	5	3	3	2	1	2	0	2	2	1	3	1	4	0	0
	9.445	666.373		37.78	0	0	0	0	0	2	4	3	1	0	4	1	3	3	0	0	3	3	1	3	1	0	3	1	3	2	2	2	2	1	4	3	3	3	0	2	1	2	2	2	3	1	3	0	0
	9.45	677.266		37.8	0	0	0	0	0	1	4	4	0	1	2	1	3	2	0	0	2	3	1	2	1	0	3	2	3	2	3	2	2	1	4	2	4	2	1	1	0	2	3	2	3	1	3	0	0
	9.455	675.502		37.82	0	0	0	0	0	2	4	1	0	1	3	2	3	2	0	0	2	3	2	2	3	0	2	2	3	2	3	2	2	1	4	3	3	3	1	1	1	2	3	2	3	2	2	0	0
	9.46	655.444		37.84	0	0	0	0	0	2	3	3	1	0	2	2	2	1	0	0	1	2	2	1	3	0	3	3	3	2	2	2	2	1	4	3	4	3	0	2	1	2	2	2	3	2	4	0	0
	9.465	607.119		37.86	0	0	0	0	0	1	1	2	0	1	3	1	3	1	0	0	1	3	1	3	1	0	3	1	3	2	2	2	1	1	4	3	4	2	0	1	0	2	2	2	3	1	4	0	0
	9.47	688.835		37.88	0	0	0	0	0	2	2	3	0	3	3	2	3	2	0	0	2	3	2	2	5	0	3	3	3	1	3	2	2	1	4	3	4	3	0	2	0	2	3	1	3	2	4	0	0
	9.475	689.038		37.9	0	0	0	0	0	1	3	3	2	1	3	2	3	2	0	0	2	3	2	3	3	0	3	3	3	2	3	2	1	1	3	3	4	3	0	1	0	2	3	2	3	2	4	0	0
	9.48	709.011		37.92	0	0	0	0	0	1	3	2	1	2	3	2	3	2	0	0	2	3	2	4	2	1	2	3	3	2	3	2	1	1	4	4	4	3	0	1	0	2	3	2	3	2	3	0	0
	9.485	713.552		37.94	0	0	0	0	0	1	3	2	1	2	2	2	3	3	0	0	3	3	2	3	3	1	3	2	3	2	3	2	1	1	4	2	4	3	0	1	0	2	3	2	3	1	5	0	0
	9.49	726.825		37.96	0	0	0	0	0	1	5	3	1	1	3	1	3	1	0	0	1	3	1	3	0	1	3	1	3	2	3	2	2	1	4	2	4	3	0	2	0	2	3	2	3	1	3	0	0
	9.495	631.693		37.98	0	0	0	0	0	2	4	3	1	1	2	2	3	2	0	0	2	3	2	2	2	1	3	3	3	2	2	2	2	1	4	3	4	3	0	2	0	2	2	2	3	2	4	0	0
	9.5	654.995		38	0	0	0	0	0	1	3	2	0	3	3	1	3	2	0	0	2	3	1	3	5	0	3	3	2	2	3	1	3	1	3	3	4	3	1	2	0	1	3	2	2	2	5	0	0
	9.505	656.962		38.02	0	0	0	0	0	0	3	3	1	2	2	2	3	1	0	0	1	3	2	2	3	1	3	3	2	2	3	2	3	1	4	3	4	3	1	2	0	2	3	2	2	2	4	0	0
	9.51	680.914		38.04	0	0	0	0	0	1	3	4	1	0	2	2	3	0	0	0	0	3	2	3	1	1	3	1	3	2	3	2	2	0	4	3	3	3	0	2	0	2	3	2	3	1	5	0	0
	9.515	702.686		38.06	0	0	0	0	0	0	5	4	0	2	3	2	2	2	0	0	2	2	2	4	2	0	3	2	3	2	3	1	3	1	4	2	4	3	1	2	1	1	3	2	3	1	4	0	0
	9.52	626.542		38.08	0	0	0	0	0	1	3	3	0	1	3	0	3	1	0	0	1	3	0	3	2	1	4	2	3	2	3	0	3	1	4	3	4	3	1	2	1	0	3	2	3	2	4	1	0
	9.525	671.267		38.1	0	0	0	0	0	1	3	2	1	3	3	2	3	1	0	0	1	3	2	2	4	0	3	3	3	2	2	2	2	1	4	3	4	3	1	1	0	2	2	2	3	2	3	0	0
	9.53	654.995		38.12	0	0	0	0	0	2	3	4	1	3	3	2	3	2	0	0	2	3	2	4	1	1	3	2	3	1	3	2	3	1	3	3	3	3	1	2	0	2	3	1	3	2	4	0	0
	9.535	608.67		38.14	0	0	0	0	0	2	4	2	1	2	1	2	3	1	0	0	1	3	2	1	2	1	3	2	3	2	3	2	2	0	3	3	2	3	1	1	0	2	3	2	3	1	4	0	0
	9.54	633.436		38.16	0	0	0	0	0	2	6	4	1	3	2	2	2	2	0	0	2	2	2	2	2	0	3	2	2	2	2	2	2	0	3	3	2	2	0	2	0	2	2	2	2	2	4	0	0
	9.545	650.991		38.18	0	0	0	0	0	2	3	3	1	2	1	1	3	2	0	0	2	3	1	2	2	1	4	1	3	2	2	2	2	1	3	3	4	2	0	2	0	2	2	2	3	0	4	1	0
	9.55	569.037		38.2	0	0	0	0	0	2	4	3	0	3	3	2	2	2	0	0	2	2	2	4	3	0	3	3	3	2	2	2	2	0	3	2	2	3	1	1	0	2	2	2	3	2	4	0	0
	9.555	674.501		38.22	0	0	0	0	0	1	4	3	0	2	2	3	3	2	0	0	2	3	3	2	1	0	3	2	2	2	2	2	2	1	3	3	4	2	0	2	0	2	2	2	2	2	3	0	0
	9.56	720.927		38.24	0	0	0	0	0	2	3	2	1	2	3	2	3	1	0	0	1	3	2	4	2	0	3	1	1	2	3	2	2	1	4	3	4	3	0	2	0	2	3	2	1	1	4	0	0
	9.565	636.575		38.26	0	0	0	0	0	2	3	3	0	1	3	2	3	2	0	0	2	3	2	4	3	0	3	3	3	2	3	2	3	1	4	3	4	3	1	2	0	2	3	2	3	2	5	0	0
	9.57	630.648		38.28	0	0	0	0	0	1	5	3	2	2	2	1	2	1	0	0	1	2	1	3	1	0	2	1	3	2	2	2	2	1	4	3	4	3	0	2	0	2	2	2	3	1	3	0	0
	9.575	724.686		38.3	0	0	0	0	0	1	4	3	1	2	2	2	3	1	0	0	1	3	2	3	2	0	3	2	3	2	3	2	2	1	4	3	4	3	0	2	1	2	3	2	3	2	4	0	0
	9.58	735.567		38.32	0	0	0	0	0	1	4	3	1	0	3	2	3	3	0	0	3	3	2	3	2	0	3	2	3	2	3	2	3	1	4	3	3	3	1	2	0	2	3	2	3	2	4	0	0
	9.585	625.581		38.34	0	0	0	0	0	2	5	3	0	3	3	1	2	0	0	0	0	2	1	3	2	0	3	2	3	2	3	2	3	1	4	3	4	3	1	2	0	2	3	2	3	2	4	0	0
	9.59	765.688		38.36	0	0	0	0	0	2	5	2	1	0	3	1	3	2	0	0	2	3	1	3	1	0	1	1	2	2	3	2	2	1	4	3	4	3	1	1	0	2	3	2	2	1	2	0	0
	9.595	694.032		38.38	0	0	0	0	0	1	4	3	1	1	3	2	3	2	0	0	2	3	2	3	2	0	3	1	3	2	3	2	3	1	4	3	4	3	1	2	0	2	3	2	3	1	4	0	0
	9.6	693.481		38.4	0	0	0	0	0	2	5	3	2	2	2	3	3	1	0	0	1	3	3	2	1	0	3	2	3	2	2	2	3	0	4	3	3	3	1	2	0	2	2	2	3	2	4	0	0
	9.605	716.213		38.42	0	0	0	0	0	1	4	1	0	2	3	2	2	2	0	0	2	2	2	3	0	0	3	2	3	2	3	2	3	1	2	3	3	3	1	2	0	2	3	2	3	2	3	0	0
	9.61	689.755		38.44	0	0	0	0	0	2	4	3	0	1	2	2	3	3	0	0	3	3	2	3	2	0	3	2	3	2	3	2	3	1	3	3	3	3	1	2	0	2	3	2	3	2	4	0	0
	9.615	678.944		38.46	0	0	0	0	0	2	5	3	0	2	2	2	3	1	0	0	1	3	2	3	2	0	2	3	2	2	3	1	0	1	3	3	3	2	0	0	0	1	3	2	2	2	3	0	0
	9.62	645.637		38.48	0	0	0	0	0	1	4	3	2	2	3	1	3	2	0	0	2	3	1	3	2	0	3	1	2	2	3	2	3	1	4	3	3	3	1	2	0	2	3	2	2	1	3	0	0
	9.625	648.984		38.5	0	0	0	0	0	1	3	3	0	1	2	2	3	2	0	0	2	3	2	2	2	1	3	3	3	1	2	1	2	1	3	3	4	3	0	2	0	1	2	1	3	2	3	0	0
	9.63	646.395		38.52	0	0	0	0	0	2	3	2	1	2	2	2	3	0	0	0	0	3	2	3	3	1	3	3	3	2	3	2	1	1	4	3	4	2	0	1	0	2	3	2	3	2	4	0	0
	9.635	611.961		38.54	0	0	0	0	0	2	3	3	0	2	3	1	3	0	0	0	0	3	1	4	2	0	3	1	3	2	2	2	2	1	3	1	3	3	0	2	0	2	2	2	3	0	4	0	0
	9.64	729.47		38.56	0	0	0	0	0	0	4	2	0	3	2	1	3	2	0	0	2	3	1	3	2	1	3	1	3	2	3	1	2	1	3	3	4	3	1	1	0	1	3	2	3	1	4	0	0
	9.645	619.894		38.58	0	0	0	0	0	1	3	3	0	2	2	2	3	0	0	0	0	3	2	2	2	0	3	2	2	2	3	2	2	1	4	3	4	3	1	1	0	2	3	2	2	2	4	0	0
	9.65	704.555		38.6	0	0	0	0	0	2	4	2	1	2	3	2	3	2	0	0	2	3	2	4	3	0	3	2	3	2	3	1	2	1	4	3	3	2	0	2	0	1	3	2	3	1	4	0	0
	9.655	733.184		38.62	0	0	0	0	0	2	4	2	1	1	4	1	3	2	0	0	2	3	1	3	2	1	2	1	3	2	3	2	2	1	4	3	2	3	0	2	0	2	3	2	3	1	2	0	0
	9.66	634.997		38.64	0	0	0	0	0	2	3	2	1	3	2	1	2	1	0	0	1	2	1	1	3	0	2	2	3	2	3	2	2	1	4	3	2	3	0	2	0	2	3	2	3	2	2	0	0
	9.665	632.982		38.66	0	0	0	0	0	2	4	2	1	3	2	0	3	1	0	0	1	3	0	2	3	1	3	3	3	2	3	2	2	0	4	3	3	3	0	2	0	2	3	2	3	2	3	0	0
	9.67	675.118		38.68	0	0	0	0	0	2	4	2	1	3	3	1	3	0	0	0	0	3	1	3	2	0	3	0	3	2	3	2	2	0	4	3	2	2	0	2	0	2	3	2	3	0	3	0	0
	9.675	661.223		38.7	0	0	0	0	0	2	3	1	1	3	3	0	3	2	0	0	2	3	0	3	3	0	2	1	3	1	3	1	2	1	4	3	3	3	0	2	0	1	3	1	3	1	3	0	0
	9.68	686.427		38.72	0	0	0	0	0	2	2	3	0	2	3	2	3	0	0	0	0	3	2	3	1	0	3	2	3	2	3	2	1	1	4	2	3	3	1	0	0	2	3	2	3	2	3	0	0
	9.685	552.573		38.74	0	0	0	0	0	2	4	2	0	2	3	1	2	2	0	0	2	2	1	4	1	0	3	2	3	2	3	0	3	1	4	3	4	2	1	2	0	0	3	2	3	2	4	0	0
	9.69	601.973		38.76	0	0	0	0	0	2	3	2	0	3	2	2	3	1	0	0	1	3	2	1	3	0	3	2	3	2	3	1	3	1	3	3	4	3	1	2	0	1	3	2	3	2	3	0	0
	9.695	524.77		38.78	0	0	0	0	0	2	4	2	0	1	3	3	3	0	0	0	0	3	2	3	2	0	3	2	3	2	2	1	2	1	4	3	4	3	1	1	0	1	2	2	3	2	3	0	0
	9.7	543.287		38.8	0	0	0	0	0	1	4	1	0	3	3	2	3	1	0	0	1	3	2	4	2	0	3	0	2	2	2	1	1	1	4	3	4	2	0	1	0	1	2	2	2	0	4	0	0
	9.705	570.612		38.82	0	0	0	0	0	2	3	2	0	2	2	2	3	2	0	0	2	3	1	2	4	0	3	1	2	2	3	1	3	0	4	2	3	2	1	2	0	1	3	2	2	0	4	0	0
	9.71	644.956		38.84	0	0	0	0	0	0	4	0	0	2	3	1	3	0	0	0	0	3	1	4	2	0	3	2	3	2	3	1	2	1	4	3	2	2	1	1	0	1	3	2	3	2	5	0	0
	9.715	676.748		38.86	0	0	0	0	0	2	3	2	0	2	1	2	3	2	0	0	2	3	1	2	1	0	3	2	2	2	2	1	3	1	4	3	4	3	1	2	0	1	2	2	2	2	3	0	0
	9.72	649.398		38.88	0	0	0	0	0	2	3	3	0	2	3	2	3	0	0	0	0	3	2	2	3	0	3	2	2	2	2	2	2	1	3	2	4	3	0	2	0	2	2	2	2	2	3	0	0
	9.725	691.253		38.9	0	0	0	0	0	1	4	2	0	2	3	2	3	0	0	0	0	3	2	4	2	0	3	1	3	2	3	1	2	1	4	3	3	3	0	2	0	1	3	2	3	1	4	0	0
	9.73	632.143		38.92	0	0	0	0	0	2	5	2	1	2	2	1	3	1	0	0	1	3	1	2	1	0	3	1	1	2	3	1	2	1	3	3	4	3	0	2	0	1	3	2	1	1	3	0	0
	9.735	611.887		38.94	0	0	0	0	0	0	5	0	0	1	1	1	3	0	0	0	0	3	1	2	3	0	3	1	2	2	3	2	3	0	4	3	3	3	1	2	0	2	3	2	2	1	5	0	0
	9.74	739.236		38.96	0	0	0	0	0	1	4	3	0	2	1	1	3	1	0	0	1	3	1	2	3	0	3	2	3	2	3	2	2	1	4	3	3	3	1	1	0	2	3	2	3	1	4	0	0
	9.745	595.91		38.98	0	0	0	0	0	2	4	2	0	2	2	2	3	0	0	0	0	3	1	3	2	0	3	1	3	1	3	0	3	1	4	2	4	3	1	2	0	0	3	1	3	1	3	0	0
	9.75	606.649		39	0	0	0	0	0	1	3	2	2	3	2	3	1	2	0	0	2	1	2	3	4	0	3	3	3	1	2	2	2	1	4	3	4	2	1	1	0	2	2	1	3	2	4	0	0
	9.755	628.007		39.02	0	0	0	0	0	2	4	3	0	3	3	2	3	2	0	0	2	3	2	3	3	0	3	2	3	2	2	2	3	0	4	3	3	2	1	2	0	2	2	2	3	2	4	0	0
	9.76	642.714		39.04	0	0	0	0	0	2	4	3	0	1	3	2	2	1	0	0	1	2	2	2	2	0	3	2	3	2	3	1	3	1	4	3	3	3	1	2	0	1	3	2	3	2	3	0	0
	9.765	613.422		39.06	0	0	0	0	0	2	5	1	1	2	2	2	3	2	0	0	2	3	2	3	3	1	3	2	3	2	3	2	3	0	4	3	2	3	1	2	0	2	3	2	3	2	5	0	0
	9.77	612.733		39.08	0	0	0	0	0	2	4	1	0	3	3	2	3	1	0	0	1	3	2	3	4	0	3	1	2	2	2	1	3	1	4	3	4	2	1	2	0	1	2	2	2	1	5	0	0
	9.775	610.238		39.1	0	0	0	0	0	0	3	3	0	2	3	2	3	1	0	0	1	3	1	4	4	0	3	2	2	2	2	1	2	1	4	3	4	2	0	2	0	1	2	2	2	2	5	0	0
	9.78	672.183		39.12	0	0	0	0	0	2	5	2	0	2	3	1	2	2	0	0	2	2	1	3	4	0	3	2	3	2	2	2	2	1	2	3	4	2	0	2	0	2	2	2	3	1	5	0	0
	9.785	669.405		39.14	0	0	0	0	0	2	3	3	0	1	3	2	3	0	0	0	0	3	2	3	4	0	3	3	3	1	3	1	2	1	4	3	2	3	0	2	0	1	3	1	3	2	5	0	0
	9.79	708.24		39.16	0	0	0	0	0	1	4	2	1	3	2	1	3	1	0	0	1	3	1	3	3	0	3	2	3	2	3	2	1	1	4	3	4	3	0	1	0	2	3	2	3	2	5	0	0
	9.795	589.006		39.18	0	0	0	0	0	0	5	2	0	2	2	2	3	0	0	0	0	3	2	3	2	0	2	2	3	2	2	1	2	1	4	3	3	3	0	2	0	1	2	2	3	2	4	0	0
	9.8	569.344		39.2	0	0	0	0	0	2	5	3	0	3	2	2	3	2	0	0	2	3	2	2	3	0	2	1	2	1	2	2	3	1	4	3	4	3	1	2	0	2	2	1	2	1	3	0	0
	9.805	578.84		39.22	0	0	0	0	0	2	5	1	0	2	3	0	3	0	0	0	0	3	0	2	4	0	3	0	3	2	3	2	2	1	4	3	4	3	0	2	0	2	3	2	3	0	4	0	0
	9.81	686.981		39.24	0	0	0	0	0	2	5	3	1	0	3	1	3	0	0	0	0	3	1	2	3	0	3	0	3	2	3	2	3	1	4	3	4	1	1	2	0	2	3	2	3	0	4	0	0
	9.815	687.606		39.26	0	0	0	0	0	1	3	2	0	2	2	2	2	1	0	0	1	2	2	2	3	1	3	1	3	2	3	2	1	1	3	3	4	3	0	1	0	2	3	2	3	1	5	0	0
	9.82	720.384		39.28	0	0	0	0	0	2	3	3	0	2	2	2	3	0	0	0	0	3	2	2	3	0	3	1	3	2	3	2	2	0	4	3	3	3	0	2	0	2	3	2	3	1	4	0	0
	9.825	598.118		39.3	0	0	0	0	0	1	4	1	0	2	2	2	2	1	0	0	1	2	2	2	3	0	3	1	2	2	3	1	2	1	4	2	4	3	0	2	0	1	3	2	2	1	5	0	0
	9.83	621.521		39.32	0	0	0	0	0	1	5	2	0	2	3	2	3	2	0	0	2	3	2	3	2	0	3	2	3	1	3	2	2	1	4	3	4	3	0	2	0	2	3	1	3	2	3	0	0
	9.835	691.021		39.34	0	0	0	0	0	0	5	4	1	2	3	1	3	2	0	0	2	3	1	2	3	0	2	1	3	2	3	2	2	1	4	2	4	3	1	1	0	2	3	2	3	1	2	0	0
	9.84	641.589		39.36	0	0	0	0	0	2	3	2	1	1	3	2	3	1	0	0	1	3	2	2	2	0	3	1	3	2	2	2	1	0	4	2	3	2	0	1	0	2	2	2	3	1	3	0	0
	9.845	629.187		39.38	0	0	0	0	0	2	3	2	0	1	3	0	3	2	0	0	2	3	0	2	1	0	3	1	3	2	3	0	1	1	4	3	4	2	0	1	0	0	3	2	3	1	3	0	0
	9.85	572.298		39.4	0	0	0	0	0	1	4	1	0	2	3	2	3	1	0	0	1	3	2	4	1	0	3	0	3	2	3	2	3	1	4	3	4	3	1	2	0	2	3	2	3	0	4	0	0
	9.855	680.57		39.42	0	0	0	0	0	2	4	2	0	3	4	2	2	1	0	0	1	2	2	4	2	0	3	2	3	2	2	2	3	1	4	3	4	3	1	2	0	2	2	2	3	2	4	0	0
	9.86	624.632		39.44	0	0	0	0	0	1	5	3	0	2	2	2	3	1	0	0	1	3	2	3	2	0	3	0	1	2	3	2	3	1	4	1	4	3	1	2	1	2	3	2	1	0	4	0	0
	9.865	569.549		39.46	0	0	0	0	0	2	3	2	0	2	4	2	3	2	0	0	2	3	2	4	3	0	3	2	3	2	3	1	3	1	5	3	4	3	1	2	0	1	3	2	3	2	4	0	0
	9.87	752.501		39.48	0	0	0	0	0	1	3	2	1	1	4	1	3	2	0	0	2	3	1	4	2	0	3	1	2	2	3	2	1	1	4	3	4	3	0	1	0	2	3	2	2	1	4	0	0
	9.875	623.284		39.5	0	0	0	0	0	2	3	2	0	2	4	1	3	0	0	0	0	3	1	4	3	1	2	2	3	2	2	2	2	1	3	2	4	3	0	2	0	2	2	2	3	2	3	0	0
	9.88	623.576		39.52	0	0	0	0	0	2	4	3	0	2	3	1	3	1	0	0	1	3	1	3	3	1	3	1	3	1	3	2	2	1	4	2	4	3	0	2	0	2	3	1	3	1	4	0	0
	9.885	588.682		39.54	0	0	0	0	0	1	5	3	1	2	2	1	3	1	0	0	1	3	1	2	3	1	3	2	3	1	3	2	1	0	4	3	3	3	0	1	0	2	3	1	3	2	4	0	0
	9.89	610.898		39.56	0	0	0	0	0	2	4	3	0	2	4	2	3	1	0	0	1	3	2	4	3	0	3	2	3	2	3	2	1	0	3	2	3	3	0	1	0	2	3	2	3	2	4	0	0
	9.895	544.944		39.58	0	0	0	0	0	2	4	1	0	2	2	2	1	1	0	0	1	1	2	1	3	1	3	2	3	2	3	0	2	1	4	3	4	3	0	2	0	0	3	2	3	2	3	0	0
	9.9	630.281		39.6	0	0	0	0	0	2	4	2	0	2	3	1	3	2	0	0	2	3	1	3	3	1	3	2	3	2	3	1	2	1	4	3	4	3	0	2	0	1	3	2	3	2	4	0	0
	9.905	497.501		39.62	0	0	0	0	0	2	5	3	1	0	4	2	3	1	0	0	1	3	2	4	3	1	3	2	3	2	3	2	3	0	4	3	3	3	1	2	0	2	3	2	3	1	4	0	0
	9.91	636.582		39.64	0	0	0	0	0	2	4	2	1	1	3	2	3	2	0	0	2	3	2	3	2	0	3	1	3	1	3	2	2	0	4	3	3	3	0	2	0	2	3	1	3	1	4	0	0
	9.915	598.335		39.66	0	0	0	0	0	1	5	1	0	1	2	2	3	1	0	0	1	3	2	3	1	1	3	2	3	2	3	2	3	1	4	3	4	2	1	2	0	2	3	2	3	2	4	0	0
	9.92	629.77		39.68	0	0	0	0	0	2	3	2	0	1	4	2	3	0	0	0	0	3	2	4	3	0	3	2	3	1	3	0	3	1	3	3	4	1	1	2	0	0	3	1	3	2	4	0	0
	9.925	655.519		39.7	0	0	0	0	0	2	5	3	0	3	1	2	3	1	0	0	1	3	2	2	2	1	3	2	2	1	3	2	3	1	4	3	4	3	1	2	0	2	3	1	2	2	4	0	0
	9.93	546.391		39.72	0	0	0	0	0	2	5	2	1	1	2	2	3	1	0	0	1	3	2	3	2	0	3	2	3	2	3	2	3	0	2	2	2	3	1	2	0	2	3	2	3	2	4	0	0
	9.935	721.61		39.74	0	0	0	0	0	2	4	2	1	2	3	2	3	3	0	0	3	3	2	2	3	0	3	2	2	2	3	2	3	1	4	3	4	3	1	2	0	2	3	2	2	2	3	0	0
	9.94	650.845		39.76	0	0	0	0	0	2	4	2	1	3	3	2	3	2	0	0	2	3	2	4	2	1	2	1	3	2	3	2	2	1	4	3	4	1	0	2	0	2	3	2	3	1	3	0	0
	9.945	597.473		39.78	0	0	0	0	0	2	3	2	1	0	3	2	3	0	0	0	0	3	2	2	2	1	3	2	3	1	3	0	1	0	4	3	3	3	0	1	0	0	3	1	3	2	3	0	0
	9.95	550.435		39.8	0	0	0	0	0	2	3	2	1	2	1	2	3	3	0	0	3	3	1	2	1	0	2	2	3	2	3	1	2	0	4	3	3	2	0	2	0	1	3	2	3	2	2	0	0
	9.955	610.077		39.82	0	0	0	0	0	2	5	1	2	1	2	2	2	1	0	0	1	2	1	2	1	1	3	1	3	2	3	1	2	0	4	3	2	3	0	2	0	1	3	2	3	1	3	0	0
	9.96	622.981		39.84	0	0	0	0	0	2	5	3	1	2	2	2	3	1	0	0	1	3	2	3	0	0	2	0	2	2	3	1	2	0	4	3	3	3	0	2	0	1	3	2	2	0	3	0	0
	9.965	697.487		39.86	0	0	0	0	0	2	4	2	1	2	2	2	2	1	0	0	1	2	2	3	2	1	3	1	0	2	3	2	3	1	4	3	3	3	1	2	0	2	3	2	0	1	4	0	0
	9.97	656.811		39.88	0	0	0	0	0	1	5	3	1	0	1	2	3	2	0	0	2	3	2	2	0	1	3	2	3	2	2	2	2	0	3	3	3	3	0	2	0	2	2	2	3	2	4	0	0
	9.975	706.388		39.9	0	0	0	0	0	2	2	2	1	1	3	1	3	0	0	0	0	3	1	3	1	1	3	2	3	1	3	1	2	1	4	3	3	3	0	2	0	1	3	1	3	2	4	0	0
	9.98	680.701		39.92	0	0	0	0	0	3	4	2	0	2	2	1	3	1	0	0	1	3	0	4	2	2	3	2	3	2	3	1	3	1	4	3	4	2	1	2	0	1	3	2	3	1	4	0	0
[truncated: 48,004 more rows]
[truncated: 26 more columns]

## Sheet: figure6e
figure6e
				#hbond map as function of time#Time(ns) residue1 to residue71
	time (ps)	force (kJ/mol.nm)
	0	3.97714e-06		#Res	1	2	3	4	5	6	7	8	9	10	11	12	13	14	15	16	17	18	19	20	21	22	23	24	25	26	27	28	29	30	31	32	33	34	35	36	37	38	39	40	41	42	43	44	45
	5	88.6351		0	1	1	3	1	3	2	2	2	3	3	2	2	2	0	0	0	0	2	2	2	4	4	2	3	3	2	2	2	3	0	3	3	2	3	1	2	2	2	2	3	3	2	2	2	2
	10	105.142		1	1	0	3	2	3	1	3	3	1	2	3	2	3	0	0	0	0	3	2	3	3	2	3	2	3	2	3	1	2	0	3	3	3	3	0	2	3	1	3	3	3	1	3	3	1
	15	125.468		2	1	0	3	2	3	1	3	3	3	2	3	2	3	2	0	0	2	3	2	3	3	3	4	3	3	2	3	1	3	0	3	3	3	3	1	2	2	1	3	3	3	2	3	2	0
	20	171.123		3	1	1	4	2	1	2	3	2	3	3	3	2	3	0	0	0	0	3	2	3	3	3	3	4	3	2	3	2	3	0	2	3	3	3	1	2	1	2	3	3	3	2	3	3	2
	25	84.0322		4	0	0	3	1	3	1	1	1	3	3	3	2	3	1	0	0	1	3	2	3	3	3	3	3	3	2	2	2	3	0	3	3	3	2	1	2	1	2	2	2	3	2	3	2	1
	30	136.136		5	1	1	3	2	3	2	3	3	3	3	3	2	3	2	0	0	2	3	2	3	3	2	1	3	2	2	3	2	3	0	3	3	3	3	1	2	2	2	3	3	2	1	1	3	2
	35	105.783		6	1	1	2	2	3	2	3	1	2	3	3	2	3	1	0	0	1	3	2	3	4	3	2	3	2	2	3	1	3	0	3	3	3	3	1	2	1	1	3	3	2	1	2	2	2
	40	149.703		7	0	1	2	0	3	2	3	1	3	3	3	2	1	1	0	0	1	1	2	3	4	1	2	1	3	2	3	1	3	0	3	3	3	3	1	2	2	1	3	2	3	1	2	2	1
	45	160.792		8	1	0	4	2	3	2	2	3	3	3	3	2	3	1	0	0	1	3	2	3	3	4	2	3	3	2	2	2	4	0	3	3	3	3	1	2	2	3	2	3	3	1	2	3	1
	50	166.089		9	1	1	3	0	3	2	3	3	3	3	3	2	3	0	0	0	0	3	2	3	4	4	3	2	3	2	3	2	3	0	3	3	2	3	1	2	2	2	3	3	3	2	3	2	2
	55	116.259		10	1	0	4	0	2	2	3	2	3	1	2	2	3	1	0	0	1	3	2	2	2	4	3	2	3	2	3	2	3	0	3	3	3	3	1	2	2	2	3	3	3	2	3	3	1
	60	87.3423		11	1	1	4	1	2	2	2	2	3	2	3	2	3	2	0	0	2	3	2	3	3	3	2	3	3	2	3	2	2	0	3	3	3	3	0	2	2	2	3	3	3	2	2	3	2
	65	123.967		12	1	1	2	2	3	0	3	2	3	3	2	2	3	2	0	0	2	3	2	2	3	2	3	3	3	2	3	2	3	0	3	2	2	3	1	2	2	2	3	3	3	1	3	2	2
	70	73.6843		13	1	1	4	1	3	1	3	2	3	3	2	1	3	1	0	0	1	3	1	2	3	3	2	3	3	2	2	2	2	0	2	3	3	3	0	2	2	2	2	3	3	2	2	3	2
	75	64.6636		14	1	1	2	1	2	2	3	3	3	3	3	1	3	1	0	0	1	3	1	3	4	2	3	2	3	2	2	2	3	0	3	3	3	3	1	2	2	2	2	3	3	1	3	2	1
	80	117.357		15	1	0	3	1	3	2	3	1	3	3	3	2	3	1	0	0	1	3	2	3	4	2	3	3	3	2	3	2	2	0	2	3	3	3	0	2	2	2	3	3	3	2	3	3	0
	85	143.139		16	1	1	2	2	3	2	3	3	3	3	2	2	2	0	0	0	0	2	2	2	4	3	3	4	3	2	3	1	3	0	3	2	2	3	1	2	2	1	3	3	3	2	3	2	2
	90	83.7935		17	1	1	4	2	3	2	3	2	2	2	3	2	3	1	0	0	1	3	2	3	3	4	3	3	3	2	3	2	2	0	3	3	2	3	1	1	2	2	3	3	3	1	3	3	2
	95	90.2784		18	1	1	4	2	3	2	3	0	3	3	3	2	2	1	0	0	1	2	2	3	4	3	3	3	3	2	3	2	3	0	2	3	2	3	1	2	2	2	3	3	3	1	3	3	2
	100	107.224		19	1	1	4	1	3	2	3	2	2	2	2	1	3	1	0	0	1	3	1	2	2	4	3	3	2	2	3	1	1	0	3	3	3	3	0	1	2	1	3	3	2	2	3	3	2
	105	110.308		20	1	1	3	2	3	2	3	3	1	2	3	2	3	0	0	0	0	3	2	3	2	4	3	4	3	1	3	2	3	0	2	3	3	3	1	2	2	2	3	2	3	2	3	2	2
	110	84.2514		21	1	1	3	0	2	2	3	3	3	3	3	2	3	2	0	0	2	3	2	3	4	3	3	2	3	2	2	2	3	0	3	3	3	3	1	2	2	2	2	3	3	2	3	2	2
	115	122.993		22	1	1	2	0	3	2	3	3	3	3	1	2	3	0	0	0	0	3	2	1	3	3	2	1	3	2	3	2	2	0	3	3	2	3	1	1	2	2	3	3	3	1	2	2	2
	120	139.682		23	1	1	3	1	3	2	2	3	3	3	2	0	2	0	0	0	0	2	0	2	4	2	3	3	3	2	2	1	3	0	3	3	3	3	1	2	1	1	2	3	3	2	3	3	2
	125	131.955		24	1	0	3	1	3	2	3	3	3	2	3	2	2	2	0	0	2	2	2	3	2	3	3	3	3	1	3	2	3	0	1	1	3	1	1	2	2	2	3	2	3	2	3	3	1
	130	156.454		25	0	0	3	0	3	2	3	3	2	3	3	2	3	2	0	0	2	3	2	3	3	4	2	2	3	1	3	2	2	0	3	2	3	3	0	2	2	2	3	1	3	2	2	2	1
	135	125.814		26	0	1	4	1	3	2	3	3	2	3	3	1	1	2	0	0	2	1	1	3	3	4	3	3	3	2	2	2	2	0	3	3	3	3	0	2	2	2	2	2	3	2	3	3	2
	140	183.346		27	0	1	3	2	3	2	3	3	3	1	3	2	2	1	0	0	1	2	2	3	1	3	3	4	3	2	3	1	3	0	2	3	3	2	1	2	2	1	3	2	3	2	3	3	2
	145	141.162		28	0	1	4	2	3	2	3	3	3	3	3	2	3	2	0	0	2	3	2	3	4	3	3	4	3	1	3	1	3	0	3	3	3	3	1	2	1	1	3	1	3	2	3	3	2
	150	140.865		29	0	1	3	1	2	2	3	2	3	3	2	2	3	0	0	0	0	3	2	2	4	3	3	2	2	2	2	2	1	0	3	3	2	2	0	1	2	2	2	2	2	1	3	2	2
	155	122.337		30	0	1	4	1	3	2	3	1	3	3	3	2	3	2	0	0	2	3	2	3	4	4	3	2	3	2	3	2	2	0	2	3	2	3	0	2	2	2	3	2	3	1	3	3	2
	160	105.635		31	0	1	2	0	3	1	2	3	3	3	3	1	3	2	0	0	2	3	1	3	3	3	2	1	3	2	3	1	3	0	3	3	3	3	1	2	1	1	3	2	3	1	2	1	2
	165	138.766		32	0	1	3	1	3	2	3	3	2	3	3	2	3	1	0	0	1	3	2	3	3	3	3	2	3	2	3	2	3	0	3	3	3	3	1	2	2	2	3	2	3	1	3	2	2
	170	101.421		33	1	1	3	1	3	1	3	3	3	2	2	2	3	2	0	0	2	3	2	2	2	3	3	2	3	2	3	2	2	0	3	3	3	3	0	2	1	2	3	2	4	1	3	3	2
	175	142.396		34	0	1	3	0	3	1	2	3	3	2	3	2	1	1	0	0	1	1	2	3	2	3	3	1	2	2	3	2	3	0	3	2	3	3	1	2	2	2	3	2	2	1	3	2	1
	180	116.568		35	1	1	2	2	3	1	3	3	3	3	2	1	2	3	0	0	3	2	1	2	3	3	3	3	3	0	3	2	3	0	3	3	2	3	1	2	1	2	3	0	4	1	3	2	2
	185	103.853		36	1	1	3	1	3	2	3	3	1	2	3	1	3	2	0	0	2	3	1	3	2	3	3	3	3	2	3	2	2	0	3	3	3	3	0	2	2	2	3	2	4	2	3	3	2
	190	135.443		37	1	1	4	2	3	2	3	3	3	3	3	1	3	1	0	0	1	3	1	3	4	4	3	3	3	2	3	2	4	0	3	3	3	3	1	2	2	3	3	2	4	1	3	3	2
	195	156.078		38	0	0	2	2	3	2	3	3	3	3	3	2	1	1	0	0	1	1	2	3	3	3	3	4	3	2	3	1	3	0	3	3	2	3	1	2	0	1	3	2	3	2	3	2	1
	200	136.973		39	0	0	3	2	3	2	3	3	1	3	3	2	3	0	0	0	0	3	2	3	4	4	3	4	3	2	2	1	3	0	3	3	3	3	1	2	1	1	2	2	3	2	3	2	1
	205	168.176		40	1	0	3	1	2	1	2	3	3	2	2	2	1	2	0	0	2	1	2	2	2	2	3	2	3	2	1	2	2	0	3	3	3	3	0	2	2	2	1	2	4	1	3	3	1
	210	119.217		41	1	0	4	2	2	2	3	2	3	3	3	2	3	2	0	0	2	3	2	3	3	3	3	4	3	2	3	2	1	0	3	3	3	3	0	1	2	2	3	2	4	2	3	3	0
	215	98.9745		42	1	1	4	2	2	2	3	3	2	3	2	3	1	1	0	0	1	1	3	2	3	3	2	4	3	2	3	1	3	0	3	3	3	2	1	2	2	1	3	2	4	2	2	3	2
	220	136.435		43	1	0	4	0	3	2	3	2	3	2	3	1	3	2	0	0	2	3	1	3	2	4	2	2	3	2	3	2	4	0	3	3	3	3	1	2	2	3	3	2	4	2	2	3	1
	225	131.559		44	0	1	4	2	3	2	3	3	3	2	3	2	3	0	0	0	0	3	2	3	3	4	3	4	3	2	1	2	3	0	3	3	3	2	1	2	2	2	1	2	3	2	3	3	2
	230	117.447		45	1	0	3	2	3	2	2	2	3	2	2	1	3	1	0	0	1	3	1	2	2	2	3	3	3	2	2	2	3	0	3	3	3	3	1	2	1	2	2	2	4	1	3	3	0
	235	136.856		46	0	0	3	1	3	2	3	3	3	2	3	2	2	2	0	0	2	2	2	3	2	3	3	3	3	2	2	2	3	0	2	3	3	3	1	2	2	2	2	2	3	2	3	2	1
	240	120.598		47	0	0	3	2	3	2	3	3	3	3	3	2	3	1	0	0	1	3	2	3	4	4	3	4	3	2	3	2	3	0	3	2	2	3	1	2	2	2	3	2	3	2	3	2	1
	245	108.503		48	1	1	4	2	3	2	3	3	3	3	3	2	2	0	0	0	0	2	2	3	3	3	3	4	3	2	3	2	3	0	3	3	3	3	1	2	2	2	3	2	4	2	3	3	2
	250	139.716		49	1	1	3	2	1	1	3	3	3	2	3	2	3	1	0	0	1	3	2	3	3	4	2	4	3	2	2	2	3	0	3	3	3	3	1	2	1	2	2	2	4	2	2	2	2
	255	114.1		50	0	1	4	3	3	2	3	3	1	2	3	2	3	1	0	0	1	3	2	3	2	3	3	3	3	2	3	2	3	0	3	3	3	2	1	2	3	2	3	2	3	1	3	3	2
	260	45.1992		51	1	1	2	1	3	2	3	3	2	2	3	2	3	1	0	0	1	3	2	3	3	2	3	3	2	2	2	2	1	0	3	3	2	3	0	1	2	2	2	2	3	2	3	2	1
	265	108.301		52	1	0	5	1	3	2	3	3	3	3	3	2	3	1	0	0	1	3	2	3	3	5	3	2	3	2	3	1	3	0	3	3	3	3	1	2	2	1	3	2	4	1	3	3	1
	270	125.726		53	1	0	4	2	3	2	3	2	2	3	3	1	3	2	0	0	2	3	1	3	4	4	3	4	3	2	2	2	2	0	3	3	3	3	1	1	1	2	2	2	4	2	3	3	1
	275	33.6717		54	1	1	4	1	3	2	3	3	3	3	3	2	3	2	0	0	2	3	2	3	3	2	3	2	3	2	3	2	3	0	3	3	3	3	1	2	2	2	3	2	4	1	3	3	2
	280	125.057		55	1	0	3	1	3	1	2	3	3	2	3	1	3	0	0	0	0	3	1	3	2	4	3	2	2	1	3	2	3	0	4	2	2	3	1	2	2	2	3	1	3	1	3	2	1
	285	98.4894		56	1	0	3	2	3	1	3	3	3	2	3	1	3	1	0	0	1	3	1	3	3	3	3	4	3	2	2	2	3	0	2	3	2	3	1	2	2	2	2	2	4	2	3	3	1
	290	155.047		57	1	1	3	2	3	2	3	2	3	2	3	0	2	1	0	0	1	2	0	3	2	3	2	4	3	2	3	3	3	0	3	3	3	3	1	2	2	3	3	2	4	2	2	3	2
	295	142.842		58	1	0	3	1	3	2	3	3	2	3	3	2	2	1	0	0	1	2	2	3	4	3	3	3	2	0	3	2	3	0	3	3	3	3	1	2	2	2	3	0	3	2	3	3	1
	300	184.496		59	0	1	4	1	3	2	3	2	3	3	2	2	3	0	0	0	0	3	2	2	4	3	3	3	3	2	2	1	3	0	3	3	3	2	1	2	2	1	2	2	3	2	3	3	2
	305	196.936		60	1	1	4	2	3	2	3	3	2	3	3	2	3	1	0	0	1	3	2	3	3	3	2	3	3	2	3	2	3	0	3	3	2	2	1	2	2	2	3	3	3	1	2	3	2
	310	165.683		61	0	1	2	0	3	2	3	1	3	3	2	2	3	1	0	0	1	3	2	2	3	1	3	2	3	2	3	2	3	0	2	2	3	3	1	2	2	2	3	2	3	2	3	2	1
	315	147.194		62	1	0	4	1	3	2	2	1	3	3	3	2	3	1	0	0	1	3	2	3	4	3	2	3	2	2	3	2	3	0	3	3	3	3	1	2	2	2	3	3	3	1	2	3	0
	320	144.21		63	1	1	3	1	2	2	2	3	3	3	2	2	2	0	0	0	0	2	2	2	3	2	3	2	2	2	3	2	3	0	3	3	2	3	1	2	2	2	3	3	2	1	3	2	2
	325	165.956		64	1	1	4	1	2	1	2	3	3	3	3	2	3	2	0	0	2	3	2	3	4	4	3	2	3	2	2	2	3	0	3	2	3	3	1	2	1	2	2	3	3	1	3	3	2
	330	175.483		65	1	1	4	2	2	1	3	3	3	2	3	2	3	1	0	0	1	3	2	3	3	3	3	4	3	2	3	2	3	0	2	3	3	3	1	2	1	2	3	3	3	2	3	3	2
	335	115.97		66	1	1	2	0	3	1	1	2	3	3	3	2	3	3	0	0	3	3	2	3	4	2	3	0	2	2	3	2	3	0	3	2	3	2	1	2	2	2	3	3	2	0	3	2	2
	340	144.471		67	1	0	4	2	1	1	3	2	3	2	2	0	3	1	0	0	1	3	0	2	2	4	3	4	3	2	3	2	2	0	3	2	3	1	0	2	2	2	3	3	3	2	3	3	1
	345	157.501		68	1	0	3	0	2	2	3	3	2	2	2	1	3	1	0	0	1	3	1	2	3	1	1	1	3	2	2	2	3	0	3	3	3	3	1	2	2	2	2	3	3	1	1	3	0
	350	195.351		69	1	1	4	1	2	2	3	3	2	3	3	2	2	0	0	0	0	2	2	3	3	4	3	2	3	2	2	2	3	0	2	2	3	3	1	2	1	2	2	3	3	1	3	3	2
	355	256.699		70	0	0	4	2	2	1	3	3	3	3	2	1	3	0	0	0	0	3	1	2	3	3	3	4	3	2	2	2	3	0	2	3	3	3	1	2	1	2	2	2	3	2	3	3	1
	360	189.523		71	1	0	4	1	3	2	3	2	3	2	3	2	2	1	0	0	1	2	2	3	2	4	2	2	3	2	3	2	3	0	3	3	2	3	1	2	2	2	3	3	3	1	2	3	1
	365	249.198		72	0	0	2	1	2	1	3	3	3	2	3	1	3	1	0	0	1	3	1	3	2	3	3	2	2	1	2	2	3	0	3	3	3	3	1	2	1	2	2	1	2	1	3	2	1
	370	184.542		73	1	1	4	0	3	2	3	2	2	3	3	1	3	1	0	0	1	3	1	3	4	3	3	2	2	2	3	2	2	0	3	3	3	2	1	1	2	2	3	3	2	2	3	3	2
	375	99.4866		74	1	1	3	1	3	2	3	2	3	3	2	1	3	1	0	0	1	3	1	2	3	4	2	3	3	2	3	2	3	0	3	3	2	3	1	2	2	2	3	3	3	2	2	2	2
	380	96.7927		75	1	0	2	1	3	2	3	3	3	3	3	2	3	0	0	0	0	3	2	3	4	1	3	2	3	2	3	2	3	0	3	3	3	3	1	2	2	2	3	3	3	1	3	2	0
	385	51.1639		76	1	0	3	2	3	2	2	3	3	3	3	2	3	0	0	0	0	3	2	3	4	3	3	3	2	1	2	2	3	0	3	3	3	3	1	2	2	2	2	2	2	1	3	3	1
	390	123.647		77	0	0	3	1	1	2	3	2	3	3	3	2	3	2	0	0	2	3	2	3	3	4	3	3	3	2	2	2	3	0	3	3	3	3	1	2	0	2	2	2	3	2	3	2	1
	395	124.751		78	0	1	4	2	2	1	3	3	3	2	3	1	3	2	0	0	2	3	1	3	2	4	3	3	3	2	3	1	2	0	2	3	3	3	0	2	2	1	3	2	3	1	3	3	2
	400	107.476		79	1	1	3	0	3	1	2	2	1	3	3	2	3	2	0	0	2	3	2	3	4	3	3	2	3	2	3	2	3	0	3	3	3	2	1	2	2	2	3	3	3	2	3	2	1
	405	122.804		80	0	0	3	2	3	2	3	3	2	3	3	0	3	1	0	0	1	3	0	3	3	1	3	3	3	1	3	2	3	0	2	3	3	2	1	2	3	2	3	1	3	2	3	3	0
	410	64.8465		81	1	1	4	2	2	1	3	2	3	3	3	2	3	1	0	0	1	3	2	3	4	3	3	4	3	2	3	2	3	0	3	3	3	3	1	2	2	2	3	3	3	2	3	3	2
	415	25.0367		82	1	0	4	2	3	2	2	2	3	3	3	2	3	2	0	0	2	3	2	3	3	4	2	3	3	2	3	2	3	0	3	3	3	3	1	2	2	2	3	3	3	1	2	3	1
	420	54.2613		83	0	1	4	3	3	2	3	2	3	3	3	2	3	2	0	0	2	3	2	3	3	3	3	4	3	2	3	2	2	0	3	3	3	3	1	1	2	2	3	2	3	2	3	3	1
	425	7.94755		84	1	0	3	1	3	2	3	3	3	3	3	2	3	0	0	0	0	3	2	3	4	4	3	2	3	2	3	2	3	0	3	3	3	3	1	2	2	2	3	3	3	1	3	2	1
	430	43.4451		85	1	1	4	2	3	2	3	0	3	2	3	2	3	2	0	0	2	3	2	3	3	3	3	4	2	2	3	2	1	0	3	2	3	2	0	1	2	2	3	3	2	2	3	3	1
	435	85.6525		86	0	1	3	2	3	0	3	3	2	3	3	2	2	1	0	0	1	2	2	3	4	3	3	3	2	0	3	2	3	0	3	3	3	3	1	2	2	2	3	0	2	2	2	3	2
	440	80.4897		87	0	1	2	1	3	1	3	3	3	2	3	2	3	2	0	0	2	3	2	3	3	3	2	3	2	1	3	2	3	0	3	2	3	3	1	2	2	2	3	1	2	2	2	2	2
	445	88.6917		88	0	0	5	2	3	2	3	3	2	3	3	2	3	0	0	0	0	3	2	3	3	4	3	4	3	1	2	1	3	0	3	2	3	3	1	2	1	1	2	1	3	2	3	3	1
	450	124.208		89	1	1	4	3	3	2	3	3	2	3	2	2	3	1	0	0	1	3	2	2	4	3	3	4	3	2	3	2	3	0	3	3	3	3	1	2	3	2	3	3	3	2	3	3	2
	455	120.174		90	1	0	3	1	3	2	3	3	3	2	3	1	3	0	0	0	0	3	1	3	3	3	2	3	3	2	3	2	2	0	3	2	3	2	1	1	1	2	3	3	3	2	2	3	1
	460	-8.57788		91	0	1	4	1	3	1	2	3	3	1	3	2	3	1	0	0	1	3	2	3	1	4	3	3	3	2	3	2	3	0	3	3	3	2	1	2	2	2	3	2	3	2	3	3	2
	465	108.888		92	0	1	3	2	3	2	4	2	3	3	3	1	3	1	0	0	1	3	1	3	4	3	3	4	3	2	3	2	3	0	3	3	3	2	1	2	1	2	3	2	3	2	3	2	2
	470	87.9127		93	0	1	2	2	2	2	3	2	2	3	3	2	3	1	0	0	1	3	2	3	4	2	3	4	3	2	3	2	3	0	2	3	3	3	1	2	1	2	3	2	3	2	3	2	2
	475	78.0376		94	0	0	2	1	3	2	2	3	3	3	3	2	3	2	0	0	2	3	2	3	3	3	2	3	3	2	3	2	3	0	3	2	3	3	1	2	2	2	3	2	3	2	2	2	1
	480	90.6384		95	0	0	4	2	3	1	3	3	3	3	2	0	2	0	0	0	0	2	0	2	4	2	3	3	3	2	3	2	3	0	2	3	3	3	1	2	2	2	3	2	3	1	3	3	0
	485	75.5754		96	1	1	3	2	3	1	3	3	3	3	2	3	3	1	0	0	1	3	3	2	4	3	3	4	3	2	3	2	3	0	3	2	3	3	1	2	1	2	3	3	3	2	3	2	2
	490	80.1355		97	1	1	2	1	3	1	3	3	2	2	3	2	3	1	0	0	1	3	2	3	3	2	3	3	3	2	3	2	2	0	3	3	3	3	0	2	1	2	3	3	3	2	3	1	1
	495	32.0128		98	1	1	4	2	2	2	1	3	2	2	3	1	3	1	0	0	1	3	1	3	2	4	2	4	2	2	2	2	4	0	3	3	2	3	1	2	1	3	2	3	2	2	2	3	2
	500	73.9378		99	0	1	3	2	3	2	2	2	3	3	3	2	3	0	0	0	0	3	2	3	4	3	3	4	3	2	3	2	3	0	3	3	3	1	1	2	2	2	3	2	3	2	3	2	2
	505	59.7985		100	0	1	4	1	3	2	3	1	3	3	2	2	3	1	0	0	1	3	2	2	4	3	3	2	3	1	3	2	2	0	3	3	3	3	1	1	1	2	3	1	3	1	3	3	1
	510	30.922		101	1	1	3	2	3	2	2	3	3	3	3	2	3	3	0	0	3	3	2	3	3	3	3	2	2	2	3	2	3	0	3	3	3	3	1	2	2	2	3	3	2	0	3	3	2
	515	25.8654		102	1	0	3	2	3	1	3	3	3	1	2	2	3	2	0	0	2	3	2	2	2	3	3	3	2	2	3	2	3	0	3	2	3	3	1	2	1	2	3	2	3	1	3	3	1
	520	27.7352		103	0	0	4	2	3	2	3	2	2	2	3	2	3	0	0	0	0	3	2	3	3	3	2	4	3	2	3	2	3	0	3	3	3	3	1	2	2	2	3	2	3	2	2	3	1
	525	19.2349		104	1	1	4	2	2	2	2	3	2	2	3	2	3	1	0	0	1	3	2	3	2	3	2	3	3	2	3	2	3	0	2	3	2	3	1	2	1	2	3	3	3	1	2	3	2
	530	31.0236		105	1	0	3	2	3	1	3	2	3	2	3	0	3	2	0	0	2	3	0	3	3	3	2	4	3	1	3	2	3	0	3	3	2	2	1	2	2	2	3	1	4	2	2	3	1
	535	77.7336		106	1	0	2	2	3	2	3	3	3	3	3	2	3	2	0	0	2	3	2	3	4	2	3	4	2	2	2	2	3	0	3	3	3	3	1	2	1	2	2	2	3	2	3	2	0
	540	135.794		107	1	0	4	1	3	2	3	2	3	3	3	0	3	2	0	0	2	3	0	3	3	3	3	3	3	2	3	1	2	0	3	3	1	3	1	1	2	1	3	2	4	2	3	3	1
	545	111.306		108	1	1	4	2	3	2	3	3	3	2	3	2	2	1	0	0	1	2	2	3	2	4	3	4	3	1	3	2	3	0	3	3	3	3	1	2	2	2	3	1	4	2	3	2	2
	550	123.6		109	0	0	4	1	3	2	3	0	1	3	3	1	2	0	0	0	0	2	1	3	3	2	2	2	3	1	3	1	2	0	3	3	3	3	0	2	2	1	3	1	3	1	2	3	0
	555	80.2003		110	1	0	4	3	3	1	3	1	3	3	3	2	3	1	0	0	1	3	2	3	4	3	3	4	3	2	3	3	2	0	3	3	3	2	0	2	3	3	3	2	4	2	3	3	0
	560	66.5415		111	1	0	3	1	3	0	3	2	3	3	3	2	3	0	0	0	0	3	2	3	4	3	3	2	1	1	3	2	2	0	2	3	3	2	1	1	1	2	3	1	2	1	3	3	1
	565	149.481		112	1	1	3	3	3	2	3	3	3	3	2	1	3	1	0	0	1	3	1	2	3	3	3	4	3	2	3	2	3	0	3	3	3	2	1	2	3	2	3	2	4	2	3	2	2
	570	121.744		113	0	0	4	3	2	2	3	3	3	3	2	2	2	1	0	0	1	2	2	2	3	4	2	4	3	2	2	2	2	0	3	3	3	2	0	2	3	2	2	2	3	2	2	3	1
	575	131.264		114	1	0	2	1	3	2	2	3	3	3	2	2	3	1	0	0	1	3	2	2	4	3	3	2	3	2	2	2	3	0	3	3	3	1	1	2	1	2	2	2	4	1	3	2	1
	580	111.357		115	1	1	3	1	3	2	2	3	3	3	2	2	3	1	0	0	1	3	2	2	3	3	3	3	3	2	3	2	3	0	3	3	3	3	1	2	2	2	3	2	4	2	3	2	2
	585	93.0555		116	1	2	3	1	3	2	3	3	3	3	3	2	3	1	0	0	1	3	2	3	4	2	3	2	3	1	3	2	3	0	3	3	3	3	1	2	1	2	3	1	4	1	3	3	2
	590	129.925		117	1	1	4	0	3	2	3	2	3	3	3	1	3	1	0	0	1	3	1	3	4	4	3	2	3	1	3	2	3	0	3	2	2	3	1	2	2	2	3	1	4	2	3	3	2
	595	65.5255		118	1	0	4	1	2	2	2	2	3	2	2	2	3	3	0	0	3	3	2	2	2	4	3	3	3	2	3	2	3	0	3	3	3	3	1	2	1	2	3	2	4	2	3	3	1
	600	87.9349		119	1	1	3	2	3	2	3	3	3	2	2	2	3	0	0	0	0	3	2	2	2	4	3	4	3	2	2	1	1	0	3	3	3	3	0	1	2	1	2	2	4	2	3	2	2
	605	48.0619		120	1	0	4	2	3	2	3	3	3	3	2	1	3	2	0	0	2	3	1	2	4	3	2	3	2	2	3	2	1	0	2	3	3	2	0	1	2	2	3	2	3	1	2	3	1
	610	127.577		121	1	0	3	3	3	2	3	3	2	2	2	1	3	0	0	0	0	3	1	2	2	3	3	4	2	1	1	2	3	0	3	3	3	3	1	2	3	2	1	1	4	1	3	3	1
	615	65.8798		122	1	0	2	1	3	2	2	3	3	2	3	1	3	0	0	0	0	3	1	3	2	4	3	3	3	2	2	1	3	0	3	2	2	2	1	2	2	1	2	2	4	2	3	1	1
	620	109.546		123	1	1	4	2	3	0	3	1	3	3	3	1	0	0	0	0	0	0	1	3	4	4	3	3	3	2	3	3	3	0	3	3	3	3	1	2	2	3	3	2	4	1	3	3	2
	625	124.929		124	1	1	4	2	3	2	3	3	3	3	3	1	2	0	0	0	0	2	1	3	4	3	3	4	2	2	3	2	2	0	3	3	3	3	0	2	2	2	3	2	3	2	3	3	2
	630	89.9973		125	1	1	3	4	3	2	2	3	3	3	3	1	3	1	0	0	1	3	1	3	3	4	4	4	3	2	3	2	2	0	3	3	2	3	1	1	3	2	3	2	4	2	3	2	2
	635	117.956		126	1	0	4	1	3	1	2	3	3	3	3	1	1	2	0	0	2	1	1	3	4	3	3	2	3	2	3	2	3	0	3	2	3	2	1	2	2	2	3	2	4	1	3	3	1
	640	118.577		127	1	0	4	2	3	1	2	2	3	3	2	2	3	1	0	0	1	3	2	2	4	3	3	3	3	2	3	2	3	0	3	3	3	3	1	2	2	2	3	2	4	1	3	3	1
	645	113.459		128	0	0	3	2	3	2	3	3	3	3	3	2	3	0	0	0	0	3	2	3	4	3	3	3	2	2	3	2	3	0	3	3	2	3	1	2	2	2	3	2	2	1	3	3	1
	650	89.2108		129	0	0	4	3	3	2	3	2	3	2	2	2	3	1	0	0	1	3	2	2	3	3	3	4	3	2	2	1	3	0	3	3	3	3	1	2	3	1	2	2	3	2	3	3	1
	655	69.5264		130	0	1	4	1	3	2	3	1	3	3	3	2	3	1	0	0	1	3	2	3	3	3	3	3	2	2	3	2	3	0	4	3	2	3	1	2	1	2	3	2	2	2	3	3	1
	660	65.3176		131	0	0	2	1	3	2	3	3	3	3	3	2	3	2	0	0	2	3	2	3	4	2	3	3	3	2	3	2	2	0	3	3	3	3	1	1	2	2	3	2	3	2	3	2	0
	665	180.18		132	0	1	2	2	3	0	3	2	3	3	3	2	1	2	0	0	2	1	2	3	4	3	3	4	2	1	3	2	3	0	3	3	3	3	1	2	2	2	3	1	2	2	3	2	2
	670	108.011		133	0	1	4	1	3	2	2	3	3	2	3	2	3	2	0	0	2	3	2	3	3	4	2	3	2	2	2	2	2	0	3	3	3	2	1	1	2	2	2	2	2	2	2	3	2
	675	186.889		134	1	1	3	1	2	2	3	0	3	3	3	1	3	1	0	0	1	3	1	3	3	3	3	2	3	2	3	2	3	0	3	3	3	3	1	2	2	2	3	3	3	1	3	3	2
	680	142.291		135	1	0	3	2	2	2	3	2	3	2	3	2	2	1	0	0	1	2	2	3	3	1	3	4	2	2	2	1	3	0	3	3	3	3	1	2	1	1	2	3	2	2	3	3	0
	685	178.168		136	0	1	4	2	3	2	2	3	3	3	3	3	3	2	0	0	2	3	3	3	3	4	3	3	3	2	3	2	3	0	3	3	3	3	1	2	2	2	3	2	3	1	3	3	2
	690	170.257		137	1	1	2	2	3	1	3	2	1	2	3	2	2	0	0	0	0	2	2	3	3	4	3	4	3	1	1	2	3	0	2	3	3	3	1	2	2	2	1	1	4	2	3	1	2
	695	118.154		138	1	0	4	2	3	2	3	2	3	3	2	2	3	0	0	0	0	3	2	2	3	3	2	2	2	2	3	2	2	0	3	2	3	3	0	2	3	2	3	3	2	1	2	3	1
	700	111.409		139	0	1	3	1	3	2	3	3	3	3	2	2	2	3	0	0	3	2	2	2	3	2	3	3	3	2	3	2	2	0	3	3	3	3	0	2	1	2	3	2	3	2	3	2	1
	705	109.79		140	0	0	2	1	3	2	3	3	2	3	2	1	3	0	0	0	0	3	1	2	3	3	3	2	2	1	3	2	3	0	3	3	3	3	1	2	1	2	3	1	2	1	3	2	1
	710	59.3535		141	1	1	3	1	3	2	3	3	3	3	3	3	3	0	0	0	0	3	3	3	4	3	2	3	3	1	2	2	3	0	3	3	3	3	1	2	2	2	2	2	3	2	2	3	2
	715	174.637		142	1	0	3	1	3	1	3	1	3	2	3	1	3	1	0	0	1	3	1	3	3	4	3	3	3	1	3	2	3	0	3	3	3	3	1	2	2	2	3	2	3	2	3	2	1
	720	137.113		143	1	0	4	2	3	2	3	3	3	2	3	2	3	0	0	0	0	3	2	3	3	2	3	4	1	2	3	2	3	0	3	3	2	3	1	2	1	2	3	3	1	2	3	3	0
	725	119.971		144	0	0	4	2	3	2	3	3	3	3	3	1	2	1	0	0	1	2	1	3	3	4	2	3	2	2	3	2	3	0	3	3	3	3	1	2	1	2	3	2	2	1	2	3	1
	730	119.403		145	1	1	4	2	2	2	3	3	3	3	3	2	2	2	0	0	2	2	2	3	3	3	3	2	3	1	2	1	3	0	3	3	3	3	1	2	3	1	2	2	3	1	3	3	1
	735	57.9009		146	1	1	4	2	2	1	3	3	3	2	3	2	3	1	0	0	1	3	2	3	3	3	2	3	3	1	2	2	3	0	3	3	3	2	1	2	2	2	2	1	4	1	2	3	1
	740	39.8242		147	0	1	3	2	3	2	3	1	3	3	3	2	3	2	0	0	2	3	2	3	4	4	2	4	3	1	3	2	3	0	3	3	3	3	1	2	2	2	3	1	3	2	2	2	2
	745	85.0511		148	1	1	3	2	3	2	3	2	3	2	2	2	3	1	0	0	1	3	2	2	2	3	3	4	3	2	3	1	3	0	3	3	3	3	1	2	1	1	3	2	4	2	3	3	0
	750	110.417		149	1	0	3	2	3	2	2	3	3	0	3	1	3	0	0	0	0	3	1	3	0	2	3	3	3	2	2	2	2	0	2	3	2	3	1	1	2	2	2	2	4	1	3	3	1
	755	98.309		150	1	1	4	2	3	2	2	2	3	3	2	2	3	1	0	0	1	3	2	2	4	3	2	3	3	2	3	1	3	0	3	2	3	3	1	2	2	1	3	2	4	1	2	3	2
	760	76.6743		151	1	0	1	2	2	2	3	3	3	3	3	2	3	2	0	0	2	3	2	3	3	2	2	3	3	2	3	2	2	0	2	3	3	3	0	2	2	2	3	3	3	1	2	1	0
	765	87.0318		152	1	0	4	2	3	2	3	3	3	2	3	2	3	3	0	0	3	3	2	3	3	4	2	4	3	2	3	2	2	0	3	2	2	3	1	1	2	2	3	3	3	2	2	3	1
	770	65.6706		153	0	0	4	2	3	2	3	3	3	3	3	1	3	1	0	0	1	3	1	3	4	3	3	4	1	2	3	1	3	0	3	3	3	3	1	2	1	1	3	2	1	2	3	3	1
	775	61.7363		154	0	0	2	2	3	0	2	3	3	3	3	2	3	3	0	0	3	3	2	3	4	2	3	4	3	2	3	2	3	0	3	3	3	3	1	2	1	2	3	2	3	2	3	2	1
	780	108.647		155	1	1	4	0	3	2	2	3	3	2	2	2	3	1	0	0	1	3	2	2	3	3	3	1	3	2	2	2	3	0	3	3	3	3	1	2	2	2	2	3	3	1	3	3	2
	785	87.923		156	1	1	4	2	3	2	3	3	2	2	1	2	3	0	0	0	0	3	2	1	3	4	3	3	3	2	2	2	3	0	3	2	3	3	1	2	1	2	2	3	3	1	3	3	2
	790	116.633		157	1	1	3	0	3	2	3	3	3	3	3	2	3	2	0	0	2	3	2	3	4	3	3	1	3	1	3	2	3	0	3	3	3	3	1	2	2	2	3	2	3	1	3	2	2
	795	66.5681		158	1	1	3	0	3	2	4	3	3	2	3	2	3	2	0	0	2	3	2	3	2	4	3	2	3	1	3	1	3	0	3	3	3	3	1	2	1	1	3	2	3	2	3	2	2
	800	94.0339		159	1	1	3	1	2	2	3	3	3	3	3	2	3	0	0	0	0	3	2	3	4	3	3	3	3	1	3	1	3	0	2	3	2	3	1	2	2	1	3	2	3	2	3	2	2
	805	64.8328		160	0	1	4	2	3	2	3	1	3	3	2	2	3	1	0	0	1	3	2	2	4	4	3	3	3	2	3	3	3	0	3	3	3	3	1	2	3	3	3	2	3	2	3	3	2
	810	160.293		161	0	0	3	1	3	2	2	3	3	3	3	1	3	3	0	0	3	3	1	3	4	4	2	3	3	2	3	2	3	0	3	3	3	3	1	2	2	2	3	2	3	2	2	2	1
	815	78.3706		162	0	1	3	2	2	1	3	3	3	3	3	1	3	1	0	0	1	3	1	3	4	3	3	3	3	1	3	2	3	0	3	3	3	3	1	2	1	2	3	1	3	1	3	2	2
	820	5.38622		163	1	1	3	1	3	2	3	3	3	2	3	2	2	1	0	0	1	2	2	3	3	4	3	2	3	2	3	2	2	0	3	3	2	3	1	1	1	2	3	3	3	1	3	2	2
	825	60.7639		164	0	1	3	3	3	2	3	3	2	2	3	2	3	0	0	0	0	3	2	3	3	4	3	4	4	2	2	2	2	0	2	3	2	3	1	1	2	2	2	2	3	2	3	2	2
	830	117.959		165	0	1	4	1	3	2	3	3	2	3	3	2	3	2	0	0	2	3	2	3	4	4	3	2	3	2	3	2	3	0	3	2	3	2	1	2	0	2	3	2	3	1	3	3	2
	835	119.549		166	0	0	3	2	3	2	2	2	2	3	3	2	3	1	0	0	1	3	2	3	4	3	3	3	3	1	2	1	3	0	2	3	3	2	1	2	1	1	2	1	3	1	3	3	1
	840	126.395		167	0	1	4	1	3	1	3	2	3	3	3	2	3	0	0	0	0	3	2	3	4	3	3	1	4	2	3	2	2	0	3	3	2	3	0	2	2	2	3	2	3	1	3	3	2
	845	127.056		168	1	1	2	0	1	2	3	2	3	3	3	2	3	0	0	0	0	3	2	3	3	3	3	1	2	1	3	2	3	0	3	3	3	2	1	2	1	2	3	2	2	1	3	2	2
	850	101.427		169	1	0	3	1	3	2	3	3	2	3	3	2	3	1	0	0	1	3	2	3	4	3	2	3	3	1	3	2	2	0	2	3	3	3	0	2	1	2	3	2	3	2	2	3	1
	855	139.698		170	0	1	3	2	3	2	3	3	3	3	3	2	3	0	0	0	0	3	2	3	3	3	3	3	3	2	3	2	3	0	3	3	2	3	1	2	3	2	3	2	3	2	3	2	2
	860	139.086		171	1	0	2	2	3	2	3	1	3	2	3	2	3	1	0	0	1	3	2	3	2	1	3	3	3	1	3	1	2	0	4	3	3	3	0	2	2	1	3	2	3	1	3	2	1
	865	127.043		172	0	0	3	1	3	2	3	3	3	3	3	2	2	2	0	0	2	2	2	3	4	3	2	3	3	2	3	1	3	0	3	3	2	2	1	2	2	1	3	2	3	2	2	2	0
	870	91.4642		173	1	0	4	1	3	2	2	3	3	1	3	2	4	2	0	0	2	4	2	3	1	4	3	3	3	2	3	2	2	0	3	2	3	3	0	2	2	2	3	2	5	1	3	3	1
	875	152.779		174	1	1	4	1	3	2	3	3	3	3	3	1	3	1	0	0	1	3	1	3	4	4	1	3	2	2	3	2	3	0	3	2	3	3	1	2	2	2	3	2	3	2	1	3	2
	880	137.148		175	0	0	4	1	3	2	3	3	2	3	2	2	3	0	0	0	0	3	2	2	4	4	3	3	3	2	3	2	2	0	3	3	2	3	0	2	0	2	3	2	3	2	3	3	1
	885	125.185		176	1	1	4	2	3	2	2	3	3	3	3	2	3	2	0	0	2	3	2	3	3	3	2	4	3	2	3	2	3	0	2	3	3	3	1	2	2	2	3	3	3	2	2	3	2
	890	180.88		177	1	0	3	3	3	2	3	3	2	3	3	2	3	1	0	0	1	3	2	3	3	2	2	4	3	2	3	1	3	0	4	3	3	3	1	2	3	1	3	2	4	2	2	3	0
	895	167.856		178	1	1	3	3	3	2	3	3	3	3	3	2	3	1	0	0	1	3	2	3	4	4	3	3	3	2	3	2	3	0	3	3	3	3	1	2	3	2	3	3	3	1	3	2	2
	900	195.803		179	1	1	3	1	3	2	2	3	3	3	3	2	3	0	0	0	0	3	2	3	4	3	3	3	1	2	3	2	2	0	3	3	3	3	1	1	2	2	3	3	1	2	3	2	2
	905	141.335		180	0	0	3	2	3	2	3	3	3	3	3	2	3	2	0	0	2	3	2	3	4	4	3	4	3	1	3	2	3	0	3	3	3	3	1	2	2	2	3	1	3	2	3	2	1
	910	158.32		181	1	0	4	2	3	2	3	3	3	3	3	2	2	1	0	0	1	2	2	3	4	3	3	3	3	2	2	2	2	0	3	3	3	3	0	2	1	2	2	3	3	1	3	3	1
	915	105.103		182	1	1	2	2	3	2	3	3	3	1	3	2	3	2	0	0	2	3	2	3	1	3	3	3	3	2	3	2	2	0	3	2	3	3	0	2	2	2	3	3	3	1	3	2	2
	920	158.812		183	1	1	4	3	3	2	3	3	3	3	3	2	3	0	0	0	0	3	2	3	3	4	3	4	3	2	2	2	3	0	3	3	3	3	1	2	3	2	2	3	3	2	3	3	2
	925	118.022		184	1	1	4	1	2	2	2	3	3	3	3	2	3	1	0	0	1	3	2	3	4	4	3	2	3	2	3	2	2	0	3	3	3	2	0	2	2	2	3	3	3	1	3	3	2
	930	87.614		185	0	1	4	2	3	2	3	3	3	3	3	1	3	1	0	0	1	3	1	3	4	3	3	2	3	1	3	2	3	0	3	3	3	3	1	2	2	2	3	1	3	1	3	3	1
	935	108.583		186	1	0	3	2	3	2	3	3	3	3	3	1	3	1	0	0	1	3	1	3	3	4	3	4	3	2	2	2	3	0	3	3	3	2	1	2	2	2	2	2	4	2	3	2	1
	940	126.77		187	1	0	4	1	3	2	3	2	3	3	3	2	3	2	0	0	2	3	2	3	4	3	3	2	3	1	3	1	3	0	2	3	2	2	1	2	2	1	3	1	4	1	3	3	1
	945	79.873		188	0	1	4	1	3	2	3	2	2	3	3	2	3	1	0	0	1	3	2	3	4	2	2	3	2	1	3	2	3	0	4	3	3	3	1	2	1	2	3	1	2	2	2	3	1
	950	82.6655		189	1	1	2	1	3	2	3	3	3	2	1	2	3	2	0	0	2	3	2	1	2	3	2	3	3	2	2	2	3	0	3	3	3	2	1	2	1	2	2	3	3	2	2	2	2
	955	175.476		190	0	1	3	1	3	2	3	3	3	3	2	2	2	2	0	0	2	2	2	2	4	4	2	3	3	2	3	2	2	0	3	3	3	2	1	1	2	2	3	2	3	2	2	2	2
	960	132.048		191	1	1	3	2	3	2	3	3	3	3	3	2	3	1	0	0	1	3	2	3	3	4	2	3	2	2	3	2	2	0	2	3	3	3	1	1	3	2	3	3	2	2	2	2	2
	965	158.363		192	0	1	2	2	3	2	3	3	2	2	3	2	3	2	0	0	2	3	2	3	3	3	3	2	2	2	3	2	3	0	3	2	3	3	1	2	3	2	3	2	2	1	3	1	1
	970	105.393		193	0	1	4	2	2	2	2	1	3	2	3	2	2	1	0	0	1	2	2	3	3	4	3	2	2	2	3	2	3	0	3	3	2	2	1	2	2	2	3	2	3	0	3	3	2
	975	88.4362		194	0	0	3	1	3	2	2	3	3	3	3	2	3	1	0	0	1	3	2	3	3	3	3	2	3	2	3	1	3	0	3	3	3	3	1	2	2	1	3	2	4	1	3	3	1
	980	99.2862		195	1	0	4	3	3	2	2	2	3	2	3	1	2	0	0	0	0	2	1	3	3	4	3	4	3	2	2	2	2	0	3	3	2	3	0	2	2	2	2	2	4	2	3	3	1
	985	136.472		196	1	1	3	1	3	2	3	3	3	3	3	2	3	1	0	0	1	3	2	3	3	4	3	3	3	1	3	1	3	0	3	3	3	3	1	2	1	1	3	1	4	2	3	2	2
	990	159.347		197	0	0	2	1	3	2	3	3	2	3	3	2	3	1	0	0	1	3	2	3	4	2	3	3	3	2	3	2	2	0	3	3	2	2	1	1	2	2	3	2	3	2	3	2	1
	995	110.051		198	0	0	3	2	3	1	3	2	3	1	2	2	3	2	0	0	2	3	2	2	2	3	3	3	3	1	3	2	3	0	3	3	3	3	1	2	0	2	3	1	3	1	3	3	1
	1000	118.666		199	0	1	1	2	3	2	3	2	3	3	3	2	3	2	0	0	2	3	2	3	4	1	3	4	1	2	3	2	3	0	3	3	2	3	1	2	2	2	3	2	1	2	3	1	2
	1005	172.004		200	1	0	5	1	3	2	2	2	2	3	3	2	1	1	0	0	1	1	2	3	4	3	3	3	3	2	3	2	3	0	3	3	3	3	1	2	2	2	3	2	4	2	3	4	0
	1010	168.325		201	1	0	2	0	3	2	2	3	2	3	3	1	3	0	0	0	0	3	1	3	4	3	3	1	2	2	3	0	2	0	2	3	3	2	1	1	2	0	3	2	3	1	3	2	1
	1015	62.3483		202	1	0	4	2	3	2	3	3	3	3	3	2	2	3	0	0	3	2	2	3	3	3	3	4	3	2	2	2	3	0	3	3	2	3	1	2	2	2	2	2	4	2	3	3	1
	1020	63.6703		203	1	0	4	1	2	2	3	2	2	3	3	2	3	2	0	0	2	3	2	3	4	3	3	2	3	2	3	2	2	0	1	3	3	3	0	2	2	2	3	2	4	1	3	3	0
	1025	61.8829		204	1	0	3	1	3	2	3	3	2	3	3	2	3	2	0	0	2	3	2	3	4	3	3	2	3	2	3	2	3	0	3	3	3	2	1	2	2	2	3	2	4	1	3	3	1
	1030	113.007		205	0	0	3	1	3	2	3	3	3	2	2	1	3	0	0	0	0	3	1	2	2	4	3	3	2	2	3	2	3	0	3	3	3	3	1	2	1	2	3	2	2	2	3	2	1
	1035	126.926		206	0	0	2	2	3	2	3	1	3	3	3	2	3	2	0	0	2	3	2	3	4	3	3	4	2	2	3	2	4	0	3	3	3	3	1	2	2	3	3	2	2	2	3	2	1
	1040	134.107		207	1	0	2	2	3	2	3	2	1	3	3	2	3	2	0	0	2	3	2	3	3	4	3	3	3	0	3	0	3	0	3	3	3	2	1	2	2	0	3	0	4	1	3	1	1
	1045	170.217		208	0	0	4	1	3	2	3	3	3	1	3	1	1	3	0	0	3	1	1	3	1	4	2	3	3	2	3	2	2	0	2	3	3	3	0	2	2	2	3	2	3	2	2	3	1
	1050	100.318		209	0	1	3	0	3	2	2	3	1	3	3	2	3	0	0	0	0	3	2	3	3	4	1	2	3	2	2	2	2	0	3	2	3	3	1	1	2	2	2	2	3	2	1	2	2
	1055	187.333		210	0	0	4	1	3	2	3	2	1	2	3	2	3	3	0	0	3	3	2	3	3	4	3	3	3	1	3	2	3	0	3	3	3	3	1	2	2	2	3	1	3	2	3	3	1
	1060	159.33		211	0	0	3	0	3	1	2	3	3	2	2	0	3	1	0	0	1	3	0	2	2	3	2	2	3	2	3	2	2	0	2	3	3	3	1	1	1	2	3	2	3	2	2	3	1
	1065	116.741		212	0	0	3	1	2	2	3	3	3	3	2	2	3	2	0	0	2	3	2	2	4	2	2	3	3	2	3	2	3	0	3	3	3	1	1	2	1	2	3	2	3	2	2	3	1
	1070	120.709		213	0	1	3	2	3	1	3	2	2	3	3	1	3	1	0	0	1	3	1	3	4	4	3	3	3	2	3	1	2	0	2	3	3	3	1	1	0	1	3	2	3	1	3	2	2
	1075	132.307		214	0	1	4	0	3	2	3	3	3	3	3	2	3	1	0	0	1	3	2	3	3	3	3	1	2	1	3	2	3	0	3	3	3	2	1	2	2	2	3	1	2	1	3	3	2
	1080	104.621		215	0	0	2	0	3	2	3	2	3	3	2	2	3	2	0	0	2	3	2	2	3	4	2	1	3	2	3	1	3	0	3	3	3	2	1	2	2	1	3	2	3	1	2	1	1
	1085	63.9046		216	0	0	3	1	1	2	3	3	3	3	3	1	3	1	0	0	1	3	1	3	3	4	3	3	3	0	3	2	3	0	3	3	3	3	1	2	1	2	3	0	3	2	3	2	1
	1090	85.1509		217	0	0	2	1	3	2	3	3	1	3	3	1	3	0	0	0	0	3	1	3	3	3	2	3	3	2	3	2	3	0	3	1	3	3	1	2	2	2	3	2	3	2	2	1	1
	1095	-1.4059		218	0	1	3	1	3	2	3	3	3	3	1	2	2	1	0	0	1	2	2	1	4	3	3	2	2	2	3	2	3	0	3	3	3	3	1	2	2	2	3	2	2	1	3	3	2
	1100	48.7163		219	0	0	4	0	3	2	3	3	3	2	1	2	3	1	0	0	1	3	2	1	2	4	3	1	3	1	3	2	3	0	3	3	3	2	1	2	2	2	3	1	3	1	3	3	1
	1105	55.2475		220	1	0	3	2	3	2	2	2	3	3	2	2	3	1	0	0	1	3	2	2	4	3	3	4	3	0	3	1	3	0	3	3	3	2	1	2	3	1	3	0	4	3	3	2	1
	1110	28.9239		221	1	1	1	2	3	2	3	3	3	1	3	2	3	2	0	0	2	3	2	3	1	3	2	4	2	1	2	2	2	0	2	3	3	3	1	1	2	2	2	1	3	2	2	1	2
	1115	48.3884		222	1	1	3	2	3	1	3	3	3	1	3	2	3	2	0	0	2	3	2	3	1	3	3	4	3	2	3	2	3	0	3	3	3	3	1	2	2	2	3	2	4	2	3	3	2
	1120	84.4303		223	1	0	2	0	3	1	3	3	2	2	3	1	3	0	0	0	0	3	1	3	2	3	3	2	2	2	3	2	2	0	3	3	3	3	1	1	1	2	3	2	3	2	3	2	1
	1125	74.9402		224	1	1	4	0	3	2	2	2	3	2	3	2	3	0	0	0	0	3	2	3	3	3	3	1	3	2	3	2	4	0	1	3	3	3	1	2	1	3	3	2	4	1	3	3	2
	1130	123.611		225	1	1	3	1	3	2	2	3	3	3	2	2	3	1	0	0	1	3	2	2	4	2	3	3	3	2	3	2	3	0	3	2	3	2	1	2	2	2	3	2	4	2	3	3	2
	1135	122.035		226	1	1	3	2	3	2	3	3	2	3	3	2	2	0	0	0	0	2	2	3	4	4	3	4	3	2	3	2	3	0	2	3	2	3	1	2	2	2	3	2	4	2	3	2	2
	1140	92.7193		227	1	0	3	1	3	2	3	3	3	3	3	1	3	0	0	0	0	3	1	3	4	3	3	2	3	2	3	2	3	0	3	3	3	3	1	2	3	2	3	2	4	2	3	2	1
	1145	41.6023		228	1	1	4	2	3	2	2	3	3	3	3	2	3	0	0	0	0	3	2	3	3	4	3	4	3	2	1	1	2	0	3	3	3	3	0	2	1	1	1	2	4	2	3	3	1
	1150	0.05443		229	1	0	3	2	3	2	3	3	3	3	3	1	3	1	0	0	1	3	1	3	4	3	2	3	3	2	2	2	3	0	3	3	3	3	1	2	2	2	2	2	4	1	2	2	1
	1155	68.7518		230	1	0	4	3	3	1	3	3	3	3	2	2	3	1	0	0	1	3	2	2	3	3	3	4	3	1	3	2	2	0	3	3	3	3	0	2	3	2	3	1	4	2	3	3	0
	1160	45.5447		231	1	0	4	0	3	2	3	3	3	1	3	2	2	1	0	0	1	2	2	3	2	4	3	1	2	2	3	1	3	0	2	3	3	3	1	2	2	1	3	2	3	1	3	3	1
	1165	46.9075		232	1	1	3	3	3	2	3	2	2	3	3	2	3	1	0	0	1	3	2	3	4	3	3	3	2	1	3	2	3	0	3	3	3	2	1	2	2	2	3	1	3	1	3	3	2
	1170	90.3352		233	0	1	3	2	3	2	2	3	3	3	3	2	3	1	0	0	1	3	2	3	3	3	2	4	3	2	2	2	3	0	2	3	3	3	1	2	1	2	2	2	3	2	2	3	2
	1175	37.7161		234	1	1	3	2	3	1	2	3	3	3	3	2	3	1	0	0	1	3	2	3	4	3	3	3	2	1	3	2	3	0	3	2	3	3	1	2	3	2	3	1	3	2	3	3	2
	1180	67.1132		235	0	0	3	1	3	2	3	3	2	2	3	1	3	1	0	0	1	3	1	3	3	4	3	3	3	1	3	2	3	0	2	3	3	3	1	2	2	2	3	1	3	2	3	2	1
	1185	22.4033		236	1	0	2	2	3	2	3	3	2	3	3	2	3	2	0	0	2	3	2	3	4	2	3	4	3	2	3	2	3	0	3	2	3	3	1	2	1	2	3	2	4	2	3	2	1
	1190	44.1649		237	1	0	3	0	3	2	3	2	2	2	3	0	3	1	0	0	1	3	0	3	3	2	3	1	2	2	2	2	1	0	3	3	3	3	0	1	2	2	2	3	2	1	3	3	0
	1195	26.0142		238	1	0	4	3	3	1	3	3	2	2	3	2	3	1	0	0	1	3	2	3	3	4	2	4	3	1	3	1	2	0	3	2	3	3	0	2	2	1	3	2	3	2	2	3	1
	1200	44.7842		239	0	0	4	2	2	2	3	3	2	3	3	2	3	2	0	0	2	3	2	3	3	4	3	3	2	2	2	1	3	0	3	3	3	3	1	2	2	1	2	2	2	2	3	3	1
	1205	35.7704		240	0	1	3	1	3	2	3	3	2	3	3	2	3	2	0	0	2	3	2	3	4	1	3	3	1	2	3	2	2	0	3	3	2	3	0	2	2	2	3	2	1	2	3	2	1
	1210	56.6217		241	1	0	3	3	3	1	3	2	2	3	3	2	3	1	0	0	1	3	2	3	3	4	2	3	3	2	2	2	1	0	3	3	3	3	0	1	3	2	2	2	4	1	2	2	1
	1215	72.8397		242	0	1	3	2	3	2	2	3	2	2	3	2	3	2	0	0	2	3	2	3	3	4	3	3	3	2	3	2	3	0	3	3	3	3	1	2	3	2	3	2	3	2	3	2	2
	1220	145.879		243	0	1	4	2	3	2	2	2	1	3	3	1	3	0	0	0	0	3	1	3	4	3	3	4	3	2	3	2	3	0	3	3	3	3	1	2	2	2	3	2	3	2	3	3	2
	1225	130.129		244	0	1	4	2	3	2	3	3	2	3	3	2	3	0	0	0	0	3	2	3	3	3	2	4	3	2	3	2	3	0	3	3	2	3	1	2	1	2	3	2	3	2	2	3	2
	1230	118.059		245	1	1	2	2	3	2	2	3	3	3	3	1	3	2	0	0	2	3	1	3	3	2	3	2	3	2	2	1	3	0	3	3	3	1	1	2	3	1	2	2	4	1	3	2	2
	1235	115.603		246	1	0	5	1	2	1	3	2	3	3	2	2	3	1	0	0	1	3	2	2	4	5	2	3	1	2	2	1	3	0	2	3	3	2	1	2	2	1	2	2	2	2	2	3	1
	1240	99.3963		247	1	2	2	2	3	2	3	2	3	2	3	2	3	2	0	0	2	3	2	3	2	1	3	3	3	1	3	2	3	0	3	3	3	3	1	2	3	2	3	1	4	2	3	2	3
	1245	47.8022		248	1	1	3	1	3	2	2	2	2	2	3	1	3	2	0	0	2	3	1	3	3	2	2	3	3	1	3	1	2	0	3	2	3	3	1	1	2	1	3	1	4	2	2	3	1
	1250	81.8471		249	1	1	4	1	3	2	3	3	3	3	2	2	2	2	0	0	2	2	2	2	4	3	3	2	3	2	3	2	3	0	2	3	3	3	1	2	2	2	3	2	4	1	3	3	1
	1255	77.7094		250	1	1	3	2	3	2	3	1	3	2	3	2	3	1	0	0	1	3	2	3	3	2	2	3	3	2	3	2	3	0	3	3	3	2	1	2	2	2	3	2	4	1	2	3	1
	1260	92.9709		251	1	0	4	1	3	2	3	2	3	3	3	1	2	1	0	0	1	2	1	3	3	4	2	2	3	2	3	1	2	0	3	3	3	2	0	2	2	1	3	2	4	1	2	3	1
	1265	46.063		252	1	1	3	2	3	1	3	3	2	3	2	2	2	1	0	0	1	2	2	2	4	3	2	4	2	2	3	2	3	0	3	3	3	3	1	2	2	2	3	2	3	2	2	3	2
	1270	1.9675		253	1	1	3	1	3	2	2	3	2	3	3	2	2	1	0	0	1	2	2	3	4	2	3	3	3	1	3	2	3	0	2	2	3	3	1	2	1	2	3	1	4	2	3	3	2
	1275	-8.76207		254	1	2	4	3	2	2	2	3	2	3	1	2	3	1	0	0	1	3	2	1	4	4	3	4	3	2	3	1	2	0	2	3	3	2	1	1	1	1	3	2	4	2	3	3	3
	1280	47.7993		255	1	1	3	2	2	2	3	3	1	3	3	2	3	1	0	0	1	3	2	3	4	2	3	4	3	2	3	2	3	0	2	3	3	2	1	2	2	2	3	2	4	2	3	3	2
	1285	84.4888		256	1	0	3	2	1	2	3	3	3	2	1	2	3	2	0	0	2	3	2	1	3	3	3	4	3	2	3	1	3	0	3	3	3	3	1	2	2	1	3	2	4	2	3	2	1
	1290	20.1288		257	1	1	3	2	3	2	3	3	2	2	2	2	3	1	0	0	1	3	2	2	2	3	3	2	3	2	3	2	2	0	3	3	3	3	1	1	2	2	3	2	4	1	3	3	2
	1295	20.8902		258	1	0	3	0	3	2	3	3	3	3	2	2	2	1	0	0	1	2	2	2	3	4	3	2	3	2	3	2	3	0	3	3	3	3	1	2	2	2	3	2	4	2	3	2	1
	1300	15.3898		259	0	1	4	2	3	2	3	3	3	3	2	2	3	2	0	0	2	3	2	2	3	3	3	4	3	2	3	2	3	0	3	3	3	2	1	2	2	2	3	2	3	2	3	3	2
	1305	29.731		260	0	1	4	2	3	2	1	1	3	1	3	2	3	1	0	0	1	3	2	3	2	4	3	3	3	1	3	2	3	0	3	3	3	2	1	2	3	2	3	1	3	2	3	3	2
	1310	48.314		261	0	1	3	2	3	2	3	3	3	3	3	2	3	1	0	0	1	3	2	3	3	3	3	4	3	2	3	2	3	0	3	3	3	2	1	2	2	2	3	2	3	2	3	2	2
	1315	27.6663		262	0	1	4	1	3	2	2	3	3	2	3	1	2	2	0	0	2	2	1	3	3	4	3	2	3	2	2	1	3	0	3	2	3	2	1	2	2	1	2	2	3	1	3	3	2
	1320	57.1487		263	0	0	4	3	3	2	3	3	3	3	3	2	3	1	0	0	1	3	2	3	3	4	3	3	3	2	2	2	3	0	2	3	3	3	1	2	3	2	2	2	3	1	3	3	1
	1325	39.6292		264	0	1	3	1	3	2	3	3	3	2	3	1	3	3	0	0	3	3	1	3	3	3	2	3	4	2	3	1	1	0	3	3	3	3	0	1	2	1	3	2	4	2	2	3	2
	1330	61.3505		265	0	2	4	1	3	2	3	2	3	3	2	2	2	2	0	0	2	2	2	2	4	4	3	3	2	2	3	2	3	0	1	3	3	2	1	2	2	2	3	2	2	2	3	3	3
	1335	24.0847		266	0	2	3	2	3	2	3	3	3	2	2	2	3	1	0	0	1	3	2	2	2	1	3	4	2	2	3	1	3	0	3	3	3	3	1	2	2	1	3	2	2	2	3	3	2
	1340	61.3574		267	0	1	4	1	3	2	2	3	3	3	3	2	3	0	0	0	0	3	2	3	3	2	3	3	3	2	3	2	3	0	3	3	2	2	1	2	2	2	3	2	3	2	3	3	1
	1345	76.6668		268	0	1	4	1	3	2	3	3	2	3	2	2	3	2	0	0	2	3	2	2	4	4	2	2	3	1	3	1	2	0	3	3	3	3	1	1	2	1	3	1	3	1	2	3	2
	1350	10.5008		269	0	1	4	1	3	2	3	3	2	3	2	2	3	2	0	0	2	3	2	2	3	3	2	2	3	1	3	1	3	0	2	2	3	2	1	2	1	1	3	1	3	1	2	3	1
	1355	126.134		270	0	1	3	1	3	2	3	3	3	3	2	2	3	1	0	0	1	3	2	2	4	1	3	3	2	2	3	2	2	0	3	3	3	3	0	2	2	2	3	2	2	2	3	3	2
	1360	114.111		271	0	1	3	2	3	2	3	3	3	2	3	1	3	1	0	0	1	3	1	3	2	1	1	3	3	2	2	1	3	0	3	3	3	3	1	2	1	1	2	2	3	1	1	3	2
	1365	106.508		272	0	2	4	1	3	2	1	2	2	3	3	2	3	2	0	0	2	3	2	3	3	4	2	3	3	2	3	2	3	0	2	3	3	2	1	2	2	2	3	2	3	2	2	3	3
	1370	64.6905		273	0	1	4	2	3	1	2	1	3	3	3	2	3	2	0	0	2	3	2	3	3	4	2	3	3	2	3	2	3	0	3	3	3	3	1	2	3	2	3	2	3	2	2	3	2
	1375	59.8039		274	0	0	3	2	2	2	3	1	3	3	3	2	2	2	0	0	2	2	2	3	3	3	3	3	3	2	3	1	2	0	3	3	3	2	0	2	3	1	3	2	3	2	3	3	1
	1380	101.285		275	0	0	3	1	3	2	3	3	1	3	3	2	3	1	0	0	1	3	2	3	3	3	3	3	3	2	3	2	3	0	2	3	3	3	1	2	1	2	3	2	3	2	3	3	1
	1385	127.608		276	0	1	3	2	3	2	2	2	1	3	3	2	3	0	0	0	0	3	2	3	4	2	3	4	3	2	3	2	3	0	3	3	3	3	1	2	2	2	3	2	3	2	3	3	2
	1390	46.5087		277	0	0	3	2	3	2	3	3	2	3	2	2	3	0	0	0	0	3	2	2	3	3	3	4	3	2	3	1	2	0	3	3	3	3	1	1	2	1	3	2	3	2	3	3	1
	1395	56.5936		278	0	1	3	2	3	2	3	2	3	3	2	2	1	0	0	0	0	1	2	2	3	3	3	4	3	2	3	2	2	0	2	3	3	3	1	1	2	2	3	2	3	2	3	3	2
	1400	-5.33593		279	0	0	4	2	3	2	3	2	3	3	3	2	3	1	0	0	1	3	2	3	3	4	3	4	3	2	2	2	3	0	3	3	3	3	1	2	2	2	2	2	3	2	3	3	1
	1405	43.5261		280	0	1	3	2	3	2	2	3	3	3	3	2	3	3	0	0	3	3	2	3	4	3	3	4	2	2	3	2	2	0	3	3	3	3	1	1	2	2	3	2	2	2	3	2	2
	1410	34.2977		281	0	1	3	1	3	2	2	2	3	3	3	2	2	0	0	0	0	2	2	3	3	3	3	2	3	1	3	2	3	0	3	3	3	3	1	2	2	2	3	1	3	1	3	2	2
	1415	-22.2084		282	0	1	3	2	2	2	3	3	2	3	1	0	3	0	0	0	0	3	0	1	4	3	2	2	3	2	3	2	3	0	3	3	3	3	1	2	3	2	3	2	3	1	2	3	2
	1420	18.4878		283	0	1	3	2	3	2	2	3	3	3	3	1	3	0	0	0	0	3	1	3	4	2	3	4	2	2	2	1	3	0	3	3	3	3	1	2	2	1	2	2	2	2	3	3	1
	1425	26.7964		284	0	0	3	2	2	2	3	3	3	3	3	2	3	1	0	0	1	3	2	3	4	2	3	4	3	2	2	2	3	0	2	3	3	2	1	2	2	2	2	2	3	2	3	3	1
	1430	45.0578		285	0	1	3	2	3	1	3	1	3	0	3	1	3	2	0	0	2	3	1	3	1	3	2	3	3	1	3	2	3	0	3	3	3	3	1	2	2	2	3	1	3	1	2	2	2
	1435	-32.2073		286	0	1	3	1	2	1	3	2	3	2	3	2	3	2	0	0	2	3	2	3	2	2	2	3	3	2	3	2	3	0	3	2	3	3	1	2	2	2	3	2	3	2	2	3	2
	1440	-30.041		287	0	0	4	1	2	1	3	3	3	2	3	1	3	0	0	0	0	3	1	3	2	4	3	3	2	2	3	2	3	0	3	3	3	3	1	2	2	2	3	2	2	2	3	3	1
	1445	90.5285		288	0	0	3	2	2	2	2	3	3	3	3	1	3	1	0	0	1	3	1	3	4	3	2	3	3	2	3	2	2	0	2	3	2	3	0	2	2	2	3	2	3	1	2	3	1
	1450	48.7823		289	0	0	3	1	3	2	3	3	3	3	3	1	3	0	0	0	0	3	1	3	3	4	3	3	2	1	3	1	3	0	3	3	3	3	1	2	2	1	3	1	2	2	3	2	1
	1455	83.147		290	1	0	3	1	3	2	3	3	2	3	3	2	3	2	0	0	2	3	2	3	3	4	3	3	3	2	3	1	2	0	2	3	3	3	1	1	2	1	3	2	4	2	3	2	1
	1460	100.519		291	1	0	2	1	3	2	3	3	3	3	2	2	3	1	0	0	1	3	2	2	3	3	3	2	2	2	2	2	2	0	3	3	3	3	1	1	3	2	2	2	3	2	3	2	1
	1465	130.708		292	1	0	2	2	3	2	3	3	2	3	3	2	3	1	0	0	1	3	2	3	4	3	1	4	3	1	3	1	3	0	3	3	3	3	1	2	2	1	3	1	4	2	1	2	1
	1470	46.3335		293	1	1	2	2	2	1	3	2	3	3	3	2	2	1	0	0	1	2	2	3	4	2	3	3	3	2	3	2	3	0	3	3	3	3	1	2	3	2	3	2	4	2	3	2	2
	1475	75.6845		294	1	1	3	3	3	2	2	2	1	3	3	2	3	1	0	0	1	3	2	3	3	4	2	4	3	2	2	2	3	0	3	2	2	3	1	2	3	2	2	2	4	2	2	2	2
	1480	40.2804		295	0	0	2	1	3	2	3	3	3	3	3	1	3	2	0	0	2	3	1	3	3	2	3	3	3	2	3	1	3	0	3	3	2	3	1	2	2	1	3	2	3	2	3	2	1
	1485	24.2275		296	0	0	3	2	3	1	2	2	3	2	3	2	3	1	0	0	1	3	2	3	2	1	3	4	3	2	3	2	2	0	2	3	3	3	1	1	2	2	3	2	3	2	3	3	1
	1490	7.05022		297	0	1	3	3	3	1	3	3	3	3	3	2	2	3	0	0	3	2	2	3	3	3	2	4	2	1	3	2	3	0	2	3	2	3	1	2	3	2	3	1	2	2	2	3	2
	1495	79.2561		298	1	1	3	2	3	2	1	3	2	2	3	2	3	1	0	0	1	3	2	3	3	3	3	3	2	2	3	2	3	0	3	2	3	3	1	2	1	2	3	2	3	1	3	2	2
	1500	28.9843		299	0	0	3	3	2	2	3	1	3	2	3	2	3	1	0	0	1	3	2	3	2	2	3	3	3	1	2	1	2	0	3	3	3	3	0	2	1	1	2	1	3	1	3	3	1
	1505	65.1467		300	1	0	3	2	2	2	2	2	3	3	3	2	3	2	0	0	2	3	2	3	3	3	3	4	3	2	3	1	2	0	3	3	3	3	1	1	2	1	3	2	4	2	3	3	1
	1510	98.2312		301	0	0	3	1	3	1	2	3	2	3	2	2	3	1	0	0	1	3	2	2	4	3	3	2	3	2	2	2	3	0	3	3	3	3	1	2	2	2	2	2	3	1	3	3	1
	1515	65.3007		302	0	1	3	2	3	1	2	2	3	3	2	2	3	1	0	0	1	3	2	2	3	3	3	3	4	2	3	2	3	0	3	2	3	3	1	2	2	2	3	2	3	2	3	3	2
	1520	81.6316		303	0	1	4	0	2	1	3	2	2	2	2	2	3	2	0	0	2	3	2	2	2	4	2	2	3	2	3	3	2	0	3	3	2	3	0	2	2	3	3	2	3	2	2	3	2
	1525	80.8484		304	0	1	2	2	3	1	3	2	3	2	3	2	3	0	0	0	0	3	2	3	2	3	3	4	3	1	3	1	2	0	2	2	2	2	1	1	2	1	3	1	3	2	3	2	2
	1530	60.7889		305	1	1	3	2	3	1	2	1	3	3	3	1	3	1	0	0	1	3	1	3	3	3	3	4	2	2	3	2	3	0	3	2	3	3	1	2	2	2	3	2	3	2	3	3	2
	1535	52.4262		306	0	1	3	3	3	2	3	1	2	2	3	2	3	2	0	0	2	3	2	3	2	3	3	4	3	2	3	2	3	0	3	3	3	3	1	2	1	2	3	2	3	2	3	3	2
	1540	90.9956		307	1	2	3	3	3	0	2	2	2	3	3	2	2	1	0	0	1	2	2	3	3	4	3	3	4	1	3	2	2	0	3	3	3	3	0	2	2	2	3	1	4	1	3	2	3
	1545	159.804		308	1	2	3	1	3	2	4	2	3	3	3	2	3	1	0	0	1	3	2	3	3	4	2	3	3	1	2	2	3	0	3	3	3	3	1	2	2	2	2	1	4	2	2	2	3
	1550	71.7745		309	1	0	3	1	3	2	3	3	2	3	3	2	2	0	0	0	0	2	2	3	4	4	1	3	3	2	3	2	2	0	3	3	3	3	1	1	2	2	3	2	4	2	1	2	1
	1555	119.985		310	1	1	2	1	3	2	3	1	2	3	3	2	3	2	0	0	2	3	2	3	3	4	2	3	2	1	3	2	3	0	3	3	3	1	1	2	2	2	3	1	3	2	2	1	2
	1560	49.7699		311	1	0	3	2	2	2	4	0	3	3	3	2	3	1	0	0	1	3	2	3	3	3	2	3	3	2	2	2	3	0	2	3	3	3	1	2	2	2	2	2	4	1	2	3	1
	1565	5.68739		312	1	0	3	0	3	2	3	1	3	2	2	2	3	1	0	0	1	3	2	2	2	4	3	2	2	1	3	2	3	0	3	3	3	3	1	2	2	2	3	1	3	2	3	2	1
	1570	100.104		313	1	1	4	2	3	1	3	3	2	2	2	2	3	2	0	0	2	3	2	2	2	4	2	4	1	2	3	2	3	0	3	3	3	3	1	2	2	2	3	2	2	2	2	3	2
	1575	128.834		314	1	1	2	0	2	1	4	2	3	1	2	2	3	1	0	0	1	3	2	2	1	2	3	2	3	2	3	2	3	0	3	3	3	3	1	2	2	2	3	2	4	2	3	2	2
	1580	115.144		315	1	0	4	1	3	2	2	1	3	3	2	2	3	2	0	0	2	3	2	2	3	2	2	3	3	2	3	2	3	0	1	3	3	3	1	2	2	2	3	2	4	2	2	3	1
	1585	143.59		316	1	0	4	2	3	2	3	2	3	3	3	2	3	1	0	0	1	3	2	3	3	3	3	3	3	2	3	2	2	0	3	3	3	3	1	1	2	2	3	2	4	1	3	3	1
	1590	147.437		317	1	1	4	2	3	2	3	2	3	2	3	2	3	1	0	0	1	3	2	3	2	4	2	4	3	2	3	1	3	0	3	3	2	4	1	1	2	2	3	2	4	2	2	3	2
	1595	117.109		318	0	0	3	2	3	2	3	3	3	3	3	2	3	1	0	0	1	3	2	3	3	3	3	3	3	2	2	2	2	0	3	3	3	3	0	2	1	2	2	2	3	1	3	2	1
	1600	126.412		319	0	1	2	1	3	2	3	3	3	2	3	2	3	2	0	0	2	3	2	3	2	3	3	3	0	2	3	2	3	0	3	3	3	3	1	2	1	2	3	2	0	2	3	2	2
	1605	106.617		320	0	1	3	1	3	1	3	3	3	3	3	2	3	1	0	0	1	3	2	3	3	3	2	3	3	2	3	2	3	0	3	3	3	3	1	2	2	2	3	2	3	2	2	2	1
	1610	103.711		321	1	1	3	2	3	1	2	3	3	3	3	2	3	1	0	0	1	3	2	3	3	2	0	4	3	2	3	1	2	0	3	2	3	3	0	2	1	1	3	2	4	2	0	3	1
	1615	83.1007		322	0	1	2	2	3	2	2	3	3	3	3	1	3	0	0	0	0	3	1	3	3	1	2	4	3	2	3	2	3	0	3	3	3	3	1	2	2	2	3	2	3	2	2	2	1
	1620	53.3862		323	0	1	2	1	3	2	3	2	3	2	2	2	3	1	0	0	1	3	2	2	2	3	2	3	3	2	2	2	3	0	3	3	3	3	1	2	2	2	2	2	3	2	2	1	1
	1625	76.1812		324	1	1	3	2	3	2	3	2	3	3	3	2	3	1	0	0	1	3	2	3	3	1	1	4	3	1	3	1	3	0	3	3	3	3	1	2	2	1	3	1	4	2	1	3	1
	1630	81.6561		325	1	0	2	1	3	2	3	2	3	3	3	2	3	0	0	0	0	3	2	3	3	2	3	3	3	2	3	1	3	0	3	3	3	3	1	2	1	1	3	2	4	2	3	2	0
	1635	94.5061		326	1	1	3	0	3	2	3	1	3	3	2	2	2	1	0	0	1	2	2	2	3	3	2	2	3	2	3	2	3	0	3	2	3	3	1	2	2	2	3	2	4	2	2	2	1
	1640	136.017		327	0	0	4	2	3	2	3	2	3	3	3	1	3	1	0	0	1	3	1	3	3	3	3	4	3	2	3	2	3	0	3	3	3	3	1	2	2	2	3	2	3	2	3	3	0
	1645	116.935		328	0	1	3	1	3	2	3	2	3	3	3	2	3	2	0	0	2	3	2	3	3	3	2	3	3	2	3	1	2	0	3	3	3	3	0	2	2	1	3	2	3	2	2	2	1
	1650	89.3346		329	0	0	4	0	3	2	2	2	3	3	3	2	3	0	0	0	0	3	2	3	4	2	3	2	3	1	3	2	2	0	3	3	3	2	0	2	2	2	3	1	3	2	3	3	0
	1655	106.299		330	0	0	4	1	3	2	3	2	3	3	2	1	3	2	0	0	2	3	1	2	3	3	2	3	3	2	3	1	4	0	3	3	2	3	1	2	2	2	3	2	3	2	2	3	0
	1660	155.919		331	1	1	3	3	3	2	3	2	2	3	3	1	3	0	0	0	0	3	1	3	3	2	1	4	4	2	3	2	3	0	3	2	3	3	1	2	0	2	3	3	3	2	1	3	1
	1665	127.62		332	1	1	3	2	3	2	3	2	3	3	3	1	3	2	0	0	2	3	1	3	3	2	2	4	3	1	3	2	2	0	3	3	3	3	1	1	1	2	3	2	3	2	2	3	1
	1670	150.783		333	1	0	2	1	3	1	2	3	3	3	3	2	3	1	0	0	1	3	2	3	3	3	1	3	2	1	3	2	3	0	3	3	3	3	1	2	2	2	3	2	2	2	1	1	0
	1675	137.637		334	1	1	4	2	3	1	3	3	2	1	3	2	3	2	0	0	2	3	2	3	1	3	2	4	3	2	2	1	2	0	3	3	3	3	1	1	2	1	2	3	3	2	2	3	1
	1680	141.636		335	0	1	4	1	2	2	2	2	3	2	3	2	2	2	0	0	2	2	2	3	2	2	3	3	3	1	3	1	3	0	3	3	3	3	1	2	1	1	3	1	3	2	3	3	1
	1685	151.442		336	0	1	4	1	3	2	3	2	3	3	3	2	3	2	0	0	2	3	2	3	3	3	1	3	3	1	3	2	3	0	3	2	1	3	1	2	1	2	3	1	3	2	1	3	1
	1690	131.984		337	0	0	4	2	3	2	2	2	2	3	2	2	3	0	0	0	0	3	2	2	3	3	3	2	3	1	3	1	1	0	3	3	3	2	0	1	2	1	3	1	3	0	3	3	0
	1695	133.449		338	0	1	3	2	2	2	3	2	2	3	3	2	3	0	0	0	0	3	2	3	3	2	1	4	3	1	3	1	3	0	3	2	3	3	1	2	2	1	3	1	3	2	1	3	1
	1700	142.51		339	0	0	2	2	3	2	3	2	2	2	3	2	3	1	0	0	1	3	2	3	2	3	3	4	3	2	3	1	2	0	3	3	3	3	1	1	2	1	3	2	3	2	3	1	0
	1705	95.0219		340	0	0	3	1	3	2	3	2	3	3	3	1	3	0	0	0	0	3	1	3	3	2	3	3	3	2	3	2	3	0	3	3	3	3	1	2	2	2	3	2	3	2	3	3	0
	1710	107.886		341	0	1	2	3	3	2	2	2	3	3	3	2	3	1	0	0	1	3	2	3	3	2	3	4	3	1	3	1	2	0	3	3	3	3	1	1	2	1	3	1	3	2	3	2	1
	1715	101.58		342	0	2	3	3	3	2	2	2	3	3	3	2	3	0	0	0	0	3	2	3	3	2	1	4	3	2	3	2	3	0	3	3	3	3	1	2	2	2	3	2	3	2	1	3	2
	1720	130.704		343	0	1	4	2	3	1	2	2	3	3	3	2	3	2	0	0	2	3	2	3	3	3	2	4	2	1	3	2	3	0	3	3	2	3	1	2	1	2	3	1	2	2	2	3	1
	1725	184.23		344	0	1	4	1	3	2	3	2	3	3	3	0	3	2	0	0	2	3	0	3	3	2	3	3	3	2	2	2	2	0	3	3	2	3	1	1	2	2	2	2	3	2	3	3	1
	1730	145.577		345	0	2	3	1	3	2	3	2	3	3	2	2	3	3	0	0	3	3	2	2	3	1	2	2	3	2	3	2	3	0	2	3	3	3	1	2	1	2	3	2	3	1	2	3	2
	1735	133.802		346	0	0	4	1	2	1	3	1	3	3	3	2	2	1	0	0	1	2	2	3	3	3	3	3	3	2	2	2	3	0	2	2	3	3	1	2	2	2	2	2	3	2	3	3	0
	1740	208		347	0	2	4	2	3	1	2	2	3	3	3	2	3	1	0	0	1	3	2	3	3	3	2	4	3	1	3	2	2	0	3	2	3	2	0	2	0	2	3	1	3	2	2	3	2
	1745	80.6831		348	0	1	3	1	3	2	2	2	2	3	3	2	3	2	0	0	2	3	2	3	3	1	3	2	2	2	2	2	3	0	2	3	3	2	1	2	1	2	2	2	2	1	3	3	1
	1750	148.487		349	0	1	4	2	3	0	4	2	3	2	3	2	2	1	0	0	1	2	2	3	2	3	0	4	2	2	2	2	2	0	3	3	3	3	0	2	2	2	2	2	2	2	0	3	1
	1755	152.355		350	1	2	5	1	3	2	3	2	2	3	3	1	1	1	0	0	1	1	1	3	3	4	3	3	3	2	3	2	2	0	3	2	3	3	0	2	1	2	3	3	3	2	3	3	2
	1760	123.511		351	0	0	2	1	3	2	2	2	3	3	2	2	3	1	0	0	1	3	2	2	3	2	0	2	2	2	2	2	2	0	3	3	3	3	0	2	0	2	2	2	2	1	0	2	0
	1765	105.427		352	0	1	3	2	3	2	3	3	3	3	3	2	3	2	0	0	2	3	2	3	3	2	2	4	3	2	3	1	3	0	3	3	3	2	1	2	1	1	3	2	3	2	2	3	1
	1770	156.567		353	0	1	4	1	2	2	2	2	3	3	3	1	3	1	0	0	1	3	1	3	3	3	2	2	2	1	3	2	2	0	2	3	3	3	1	1	2	2	3	1	2	1	2	3	1
	1775	148.23		354	0	2	3	2	2	1	3	3	3	3	3	2	3	3	0	0	3	3	2	3	3	3	3	3	3	1	3	1	3	0	3	3	3	3	1	2	2	1	3	1	3	1	3	2	2
	1780	143.094		355	0	1	4	1	3	2	3	2	3	2	3	2	3	1	0	0	1	3	2	3	2	3	3	2	3	1	3	2	3	0	2	3	3	3	1	2	2	2	3	1	3	1	3	3	1
	1785	194.004		356	0	2	3	2	3	2	4	2	3	2	2	2	3	3	0	0	3	3	2	2	2	3	3	4	2	0	3	2	3	0	3	3	3	3	1	2	2	2	3	0	2	2	3	2	2
	1790	167.105		357	0	1	2	2	2	2	2	1	3	2	3	2	3	0	0	0	0	3	2	3	2	3	2	4	3	2	2	2	3	0	2	3	3	3	1	2	2	2	2	2	3	2	2	1	1
	1795	120.138		358	0	1	2	2	3	2	3	2	3	3	3	1	3	2	0	0	2	3	1	3	3	3	2	4	3	2	3	2	3	0	3	3	3	3	1	2	2	2	3	2	3	2	2	1	1
	1800	137.267		359	0	1	2	2	3	2	3	2	3	3	3	2	3	0	0	0	0	3	2	3	3	1	1	4	2	2	3	2	2	0	3	3	3	3	0	2	2	2	3	2	2	2	1	2	1
	1805	126.722		360	0	0	3	2	3	2	3	2	3	2	3	2	3	2	0	0	2	3	2	3	2	2	2	3	3	2	3	2	3	0	3	3	3	3	1	2	2	2	3	2	3	1	2	3	0
	1810	95.1232		361	0	1	3	2	3	2	3	2	3	3	3	2	3	1	0	0	1	3	2	3	3	2	2	4	3	1	3	2	3	0	3	3	3	3	1	2	1	2	3	1	3	2	2	3	1
	1815	130.874		362	0	1	1	1	3	1	2	3	3	2	3	2	3	2	0	0	2	3	2	3	2	2	2	3	3	2	3	1	2	0	2	3	3	3	0	2	2	1	3	2	3	2	2	1	1
	1820	173.111		363	0	1	4	3	2	2	3	2	3	1	3	0	3	2	0	0	2	3	0	3	1	3	2	3	3	2	2	2	2	0	2	3	3	3	0	2	3	2	2	2	3	1	2	3	1
	1825	100.926		364	0	2	4	2	3	2	2	2	3	2	3	2	3	1	0	0	1	3	2	3	2	3	3	4	3	2	2	1	3	0	3	3	3	3	1	2	2	1	2	2	3	2	3	3	2
	1830	91.159		365	0	0	3	2	3	2	4	2	3	2	3	2	3	2	0	0	2	3	2	3	2	2	2	3	3	2	3	2	3	0	1	2	1	3	1	2	1	2	3	2	3	1	2	3	0
	1835	47.0041		366	0	0	3	2	3	2	3	3	1	3	3	2	3	1	0	0	1	3	2	3	3	0	3	4	2	2	3	2	3	0	3	3	3	3	1	2	2	2	3	2	2	2	3	3	0
	1840	71.9428		367	0	0	4	1	3	2	2	2	3	3	1	2	3	2	0	0	2	3	2	1	3	3	1	3	3	1	3	2	3	0	3	3	2	3	1	2	2	2	3	1	3	2	1	3	0
	1845	79.5392		368	0	0	3	2	3	2	3	2	3	1	3	2	2	1	0	0	1	2	2	3	1	2	1	4	3	2	3	2	3	0	2	3	3	1	1	2	2	2	3	2	3	2	1	3	0
	1850	109.114		369	0	0	4	1	3	2	3	2	2	3	3	1	3	1	0	0	1	3	1	3	3	3	2	3	2	2	3	2	2	0	2	3	3	3	0	2	2	2	3	2	2	2	2	3	0
	1855	100.273		370	0	0	2	2	3	2	3	2	2	2	3	1	3	0	0	0	0	3	1	3	2	1	2	4	3	2	2	1	2	0	3	3	3	3	0	2	1	1	2	2	3	2	2	2	0
	1860	73.2685		371	0	0	2	1	3	2	3	3	3	3	3	1	3	1	0	0	1	3	1	3	3	1	3	2	3	1	3	2	3	0	2	3	3	3	1	2	1	2	3	1	3	1	3	2	0
	1865	43.9731		372	0	1	2	1	3	1	3	1	1	3	3	2	3	1	0	0	1	3	2	3	3	2	2	2	3	2	3	2	2	0	2	3	3	3	0	2	2	2	3	2	3	1	2	2	1
	1870	78.4838		373	0	0	3	2	3	2	3	3	3	2	3	2	3	1	0	0	1	3	2	3	2	1	0	4	3	2	3	2	3	0	3	3	3	3	1	2	2	2	3	2	3	2	0	3	0
	1875	81.4796		374	0	0	3	1	3	2	3	2	3	3	3	1	3	2	0	0	2	3	1	3	3	2	3	3	0	2	3	2	3	0	3	3	3	2	1	2	2	2	3	2	0	2	3	3	0
	1880	96.1584		375	0	0	4	1	2	2	3	2	3	3	1	2	2	1	0	0	1	2	2	1	3	3	3	1	2	2	3	2	3	0	2	2	3	3	1	2	2	2	3	2	2	0	3	3	0
	1885	-0.6334		376	0	0	4	1	3	2	3	2	3	3	3	2	3	1	0	0	1	3	2	3	3	3	3	3	3	2	2	2	3	0	3	3	3	3	1	2	2	2	2	2	3	2	3	3	0
	1890	25.7052		377	0	0	3	2	2	2	3	2	3	2	3	2	3	1	0	0	1	3	2	3	2	1	2	3	3	2	3	2	3	0	3	3	2	2	1	2	2	2	3	2	3	1	2	3	0
	1895	108.288		378	0	0	3	2	3	2	3	2	3	3	3	2	3	1	0	0	1	3	2	3	3	2	0	4	3	2	3	2	3	0	3	3	3	3	1	2	2	2	3	2	3	2	0	2	0
	1900	75.831		379	0	0	3	2	2	2	3	2	3	3	3	2	3	0	0	0	0	3	2	3	3	2	3	4	3	2	3	2	2	0	3	3	3	3	1	1	2	2	3	2	3	2	3	3	0
	1905	92.7934		380	0	1	3	1	2	2	3	3	3	2	3	2	3	1	0	0	1	3	2	3	2	3	2	3	3	2	3	1	3	0	3	3	3	3	1	2	2	1	3	2	3	2	2	2	1
	1910	56.2364		381	0	0	3	2	3	2	2	1	3	1	3	2	3	2	0	0	2	3	2	3	1	3	2	4	2	1	3	2	2	0	3	3	3	3	1	1	1	2	3	1	2	2	2	2	0
	1915	114.094		382	0	0	3	1	3	2	4	2	3	3	2	1	3	1	0	0	1	3	1	2	3	3	2	3	3	0	3	2	3	0	3	3	3	2	1	2	2	2	3	0	3	2	2	2	0
	1920	118.546		383	0	1	4	2	3	2	3	2	3	3	3	2	3	1	0	0	1	3	2	3	3	2	3	4	2	1	3	2	3	0	3	2	3	3	1	2	2	2	3	1	2	2	3	3	1
	1925	126.256		384	0	0	3	2	3	2	3	3	3	3	3	1	3	1	0	0	1	3	1	3	4	1	3	4	2	1	3	2	3	0	3	3	3	3	1	2	1	2	3	1	2	2	3	3	0
	1930	121.302		385	0	0	4	1	3	2	3	3	3	3	3	2	2	2	0	0	2	2	2	3	4	3	3	2	3	2	3	2	3	0	2	3	3	3	1	2	2	2	3	2	3	1	3	3	0
	1935	63.0076		386	0	0	3	2	3	1	3	3	2	3	2	0	3	0	0	0	0	3	0	2	3	2	3	4	3	2	3	1	3	0	3	3	2	3	1	2	2	1	3	2	3	2	3	3	0
	1940	95.8794		387	0	0	4	2	2	2	3	3	3	3	3	2	2	1	0	0	1	2	2	3	3	3	2	4	3	2	3	2	2	0	3	2	3	3	1	1	1	2	3	2	3	2	2	3	0
	1945	129.633		388	0	0	4	1	3	2	3	3	3	2	3	2	3	0	0	0	0	3	2	3	2	2	3	3	2	2	2	2	3	0	3	3	3	2	1	2	2	2	2	2	2	2	3	3	0
	1950	78.1486		389	0	0	4	2	3	2	3	2	3	3	3	2	3	1	0	0	1	3	2	3	3	3	3	4	2	2	3	3	2	0	1	3	3	2	1	1	1	3	3	2	2	2	3	3	0
	1955	55.3121		390	0	0	5	1	3	2	2	2	2	3	3	2	3	1	0	0	1	3	2	3	3	4	2	3	3	2	3	2	2	0	3	3	3	3	0	2	1	2	3	2	3	2	2	3	0
	1960	51.3997		391	0	0	3	1	3	1	3	3	3	3	2	2	3	1	0	0	1	3	2	2	3	2	2	3	2	2	3	2	1	0	1	3	3	3	0	1	2	2	3	2	2	2	2	3	0
	1965	51.7718		392	0	0	3	2	3	2	3	3	3	0	2	1	3	1	0	0	1	3	1	2	0	2	3	4	3	2	3	1	3	0	2	2	3	3	1	2	2	1	3	2	3	2	3	3	0
	1970	129.982		393	2	0	2	2	3	1	3	3	3	3	2	2	3	1	0	0	1	3	2	2	3	2	2	3	3	1	2	1	3	0	3	3	3	3	1	2	2	1	2	1	3	1	2	2	0
	1975	120.284		394	2	0	4	1	3	2	3	3	3	2	3	2	3	0	0	0	0	3	2	3	2	1	3	3	2	2	3	2	3	0	3	3	3	3	1	2	0	2	3	2	2	2	3	3	0
	1980	114.502		395	2	0	3	2	3	2	3	3	3	3	2	2	3	2	0	0	2	3	2	2	3	2	3	4	2	1	2	2	3	0	3	3	3	3	1	2	2	2	2	1	2	2	3	3	0
	1985	120.743		396	2	0	4	2	3	2	3	3	3	3	3	2	3	1	0	0	1	3	2	3	3	2	3	4	2	2	2	1	1	0	3	3	3	2	1	0	2	1	2	2	2	2	3	3	0
	1990	138.157		397	1	0	3	1	2	2	3	3	3	2	3	1	3	2	0	0	2	3	1	3	2	0	0	3	3	2	3	2	3	0	2	3	3	3	1	2	1	2	3	2	3	2	0	3	0
	1995	127.501		398	0	0	3	2	3	2	3	2	3	3	3	1	2	1	0	0	1	2	1	3	3	3	1	4	2	1	1	2	3	0	2	2	3	2	1	2	1	2	1	1	2	2	1	2	0
	2000	116.398		399	2	0	2	3	3	2	3	3	3	3	3	2	3	0	0	0	0	3	2	3	3	0	2	3	4	1	3	2	3	0	3	3	3	2	1	2	3	2	3	1	3	2	2	2	0
	2005	114.6		400	1	0	4	2	3	2	3	3	2	3	3	2	3	1	0	0	1	3	2	3	3	2	3	2	3	1	3	1	3	0	3	3	3	3	1	2	3	1	3	1	3	1	3	3	0
	2010	114.317		401	1	0	4	3	2	1	3	3	3	2	1	2	2	0	0	0	0	2	2	1	2	2	2	4	3	2	3	0	2	0	3	3	3	3	0	2	3	0	3	2	3	2	2	3	0
	2015	88.47		402	1	0	4	2	3	2	2	3	3	2	3	2	3	2	0	0	2	3	2	3	2	2	3	4	3	2	3	2	3	0	3	3	3	3	1	2	2	2	3	2	3	2	3	3	0
	2020	124.862		403	2	0	4	2	3	2	3	2	3	2	3	2	3	2	0	0	2	3	2	3	2	3	3	4	3	2	2	2	3	0	3	3	3	3	1	2	2	2	2	2	3	2	3	3	0
	2025	148.704		404	2	0	3	2	3	2	3	3	2	2	3	2	2	0	0	0	0	2	2	3	2	2	3	4	3	2	3	2	3	0	3	3	3	3	1	2	2	2	3	2	3	2	3	2	0
	2030	136.244		405	0	1	4	2	3	2	3	2	3	2	2	2	3	1	0	0	1	3	2	2	2	2	3	4	3	2	3	2	3	0	3	2	3	3	1	2	2	2	3	2	3	2	3	3	0
	2035	136.738		406	1	0	4	2	3	2	3	3	3	3	2	2	3	0	0	0	0	3	2	2	3	1	1	4	3	2	1	2	2	0	3	3	3	3	0	2	1	2	1	2	3	2	1	3	0
	2040	129.432		407	0	0	3	2	3	2	3	2	3	2	3	2	3	1	0	0	1	3	2	3	2	2	1	4	3	2	3	1	2	0	3	3	3	3	0	2	2	1	3	2	3	2	1	3	0
	2045	128.319		408	0	0	3	1	2	2	3	3	2	3	3	2	3	1	0	0	1	3	2	3	3	1	2	3	3	2	3	2	3	0	1	3	3	3	1	2	0	2	3	2	3	2	2	3	0
	2050	185.866		409	0	0	2	1	3	2	3	3	2	3	2	2	3	1	0	0	1	3	2	2	3	1	3	3	3	2	3	2	3	0	3	3	3	3	1	2	0	2	3	2	3	2	3	2	0
	2055	150.577		410	0	0	4	2	2	2	3	3	3	3	3	2	3	0	0	0	0	3	2	3	3	2	3	4	3	2	1	2	3	0	2	2	3	3	1	2	2	2	1	2	3	2	3	3	0
	2060	75.4582		411	0	0	3	0	2	1	3	3	3	2	3	2	3	2	0	0	2	3	2	3	2	1	3	2	3	2	3	2	3	0	3	2	3	2	1	2	1	2	3	2	3	2	3	3	0
	2065	117.743		412	0	0	3	1	2	2	3	2	3	2	3	2	3	2	0	0	2	3	2	3	2	3	3	3	3	0	3	2	2	0	3	3	3	3	0	2	1	2	3	0	3	2	3	2	0
	2070	67.1301		413	0	0	1	2	3	2	3	3	3	3	3	1	3	1	0	0	1	3	1	3	3	0	3	4	3	2	3	2	2	0	3	2	3	3	1	1	1	2	3	2	3	2	3	1	0
	2075	68.4511		414	0	0	3	2	3	2	3	2	3	3	3	1	3	3	0	0	3	3	1	3	3	1	2	4	3	2	3	2	3	0	3	3	3	3	1	2	0	2	3	2	3	2	2	2	0
	2080	94.9215		415	0	0	4	2	3	2	3	2	3	3	3	2	3	1	0	0	1	3	2	3	3	2	2	4	3	2	3	2	4	0	3	3	3	3	1	2	1	3	3	2	3	2	2	3	0
	2085	16.1882		416	0	0	3	2	3	2	3	3	3	3	3	2	3	2	0	0	2	3	2	3	3	1	3	3	3	2	3	2	2	0	3	2	3	3	0	2	2	2	3	2	3	1	3	3	0
	2090	135.217		417	0	0	2	2	2	2	3	0	2	3	3	1	3	1	0	0	1	3	1	3	3	2	3	4	3	2	3	2	4	0	3	3	3	3	1	2	2	3	3	2	3	2	3	2	0
	2095	118.573		418	0	0	4	2	3	2	3	2	1	3	3	2	2	2	0	0	2	2	2	3	3	3	3	4	3	2	2	2	3	0	2	2	3	3	1	2	1	2	2	2	3	2	3	3	0
	2100	100.302		419	0	0	3	2	3	1	3	2	3	3	3	2	3	2	0	0	2	3	2	3	3	2	3	4	3	2	2	2	2	0	2	3	3	3	0	2	2	2	2	2	3	2	3	3	0
	2105	94.476		420	0	0	4	0	3	1	2	2	3	3	3	2	3	0	0	0	0	3	2	3	3	3	2	2	3	1	2	2	2	0	3	3	3	3	1	1	2	2	2	1	3	2	2	3	0
	2110	95.9676		421	0	0	3	2	2	2	2	2	3	3	3	1	3	0	0	0	0	3	1	3	3	2	1	4	3	1	3	2	2	0	3	3	3	3	1	1	2	2	3	1	3	2	1	3	0
	2115	119.812		422	0	0	4	1	2	2	3	2	3	3	3	1	3	1	0	0	1	3	1	3	3	3	3	2	3	1	3	1	3	0	3	3	2	2	1	2	2	1	3	1	3	1	3	3	0
	2120	114.182		423	0	0	3	2	3	2	3	2	3	3	2	2	3	2	0	0	2	3	2	2	3	2	3	4	3	2	1	2	2	0	3	3	3	2	1	1	1	2	1	2	3	2	3	3	0
	2125	130.073		424	0	0	3	2	3	1	3	2	2	3	3	2	3	1	0	0	1	3	2	3	3	2	2	3	3	2	3	2	3	0	3	3	3	3	1	2	2	2	3	2	3	1	2	3	0
	2130	89.7079		425	0	0	3	1	2	1	3	2	2	3	3	2	3	1	0	0	1	3	2	3	3	2	3	3	3	1	2	2	3	0	3	3	3	3	1	2	2	2	2	1	3	2	3	3	0
	2135	117.663		426	0	0	3	1	1	1	3	3	3	3	2	2	3	2	0	0	2	3	2	2	3	1	3	3	3	2	3	2	2	0	3	2	3	3	0	2	2	2	3	2	3	2	3	3	0
	2140	132.136		427	0	1	3	1	3	1	3	3	3	2	2	2	3	1	0	0	1	3	2	2	2	0	3	3	3	2	3	2	2	0	3	3	3	3	1	1	1	2	3	2	3	2	3	3	1
	2145	75.2569		428	0	0	3	1	3	1	3	2	3	2	3	2	2	1	0	0	1	2	2	3	2	1	2	3	3	2	3	1	2	0	3	2	2	2	0	2	2	1	3	2	3	2	2	3	0
	2150	147.625		429	0	1	4	0	1	2	3	3	3	2	3	1	3	2	0	0	2	3	1	3	2	4	2	2	3	2	3	2	3	0	3	3	3	3	1	2	1	2	3	2	3	2	2	3	1
	2155	111.847		430	0	1	3	0	3	2	3	1	3	3	3	2	3	1	0	0	1	3	2	3	3	2	0	2	3	2	3	2	2	0	3	3	2	3	1	1	1	2	3	2	3	2	0	3	1
	2160	121.365		431	0	1	3	2	3	1	2	3	3	2	3	2	1	1	0	0	1	1	2	3	2	2	3	4	2	1	3	2	3	0	3	3	3	3	1	2	1	2	3	1	2	2	3	3	1
	2165	165.619		432	0	0	4	2	3	2	3	1	3	3	3	2	3	2	0	0	2	3	2	3	3	1	3	4	3	2	3	2	3	0	3	2	3	2	1	2	1	2	3	2	3	2	3	3	0
	2170	195.176		433	0	0	3	1	2	2	3	3	3	3	1	2	3	2	0	0	2	3	2	1	3	2	3	3	3	2	2	2	3	0	3	3	3	3	1	2	1	2	2	2	3	2	3	3	0
	2175	85.119		434	0	0	4	2	3	2	3	2	3	3	3	1	3	1	0	0	1	3	1	3	3	2	2	4	3	2	3	2	3	0	3	3	3	3	1	2	1	2	3	2	3	2	2	3	0
	2180	155.778		435	0	1	4	1	3	2	3	3	3	3	2	2	3	2	0	0	2	3	2	2	3	3	1	3	3	2	3	2	3	0	1	3	3	3	1	2	2	2	3	2	3	2	1	3	0
	2185	119.64		436	0	1	4	1	3	2	3	2	3	2	3	1	3	2	0	0	2	3	1	3	2	3	2	3	3	1	3	2	3	0	4	2	3	3	1	2	2	2	3	1	3	2	2	3	0
	2190	84.6002		437	0	0	2	0	3	2	3	3	3	3	3	0	3	1	0	0	1	3	0	3	3	3	3	2	2	2	3	2	3	0	2	3	3	3	1	2	2	2	3	2	2	2	3	1	0
	2195	49.6852		438	0	0	4	2	3	2	2	3	3	3	3	1	3	2	0	0	2	3	1	3	3	1	2	4	3	2	2	2	3	0	3	3	3	2	1	2	2	2	2	2	3	2	2	3	0
	2200	72.5337		439	0	0	3	1	3	1	3	3	3	3	3	1	3	1	0	0	1	3	1	3	3	1	3	3	3	2	3	2	3	0	3	2	1	3	1	2	1	2	3	2	3	2	3	3	0
	2205	107.426		440	0	1	4	2	3	1	3	2	3	3	2	2	2	1	0	0	1	2	2	2	3	2	2	4	3	2	3	2	2	0	3	2	2	2	0	2	2	2	3	2	3	2	2	3	1
	2210	87.7779		441	0	0	4	2	3	2	3	3	1	3	2	1	3	1	0	0	1	3	1	2	3	2	1	3	3	2	2	1	3	0	3	3	3	3	1	2	2	1	2	2	3	1	1	3	0
	2215	165.01		442	0	0	4	1	3	2	2	3	3	3	2	1	3	2	0	0	2	3	1	2	3	2	3	3	3	2	3	2	4	0	3	3	3	2	1	2	1	3	3	2	3	2	3	3	0
	2220	125.236		443	0	1	4	0	3	2	3	2	3	3	3	1	1	1	0	0	1	1	1	3	3	2	3	2	3	2	3	2	3	0	3	1	3	3	1	2	2	2	3	2	3	2	3	3	1
	2225	103.799		444	0	0	4	1	3	2	4	2	2	3	2	1	2	0	0	0	0	2	1	2	3	2	3	3	3	2	3	2	3	0	2	3	2	3	1	2	2	2	3	2	3	2	3	3	0
	2230	126.204		445	0	1	4	2	3	2	2	3	3	2	3	2	3	2	0	0	2	3	2	3	3	2	2	4	3	2	3	3	3	0	3	3	3	3	1	2	2	3	3	2	3	2	2	3	1
	2235	99.7203		446	0	1	4	1	3	1	3	3	3	3	3	2	3	1	0	0	1	3	2	3	3	2	3	3	3	2	3	2	3	0	2	3	3	3	1	2	1	2	3	2	3	2	3	3	1
	2240	127.665		447	0	0	2	0	2	2	3	3	2	3	3	2	3	1	0	0	1	3	2	3	4	2	3	2	3	1	3	2	3	0	3	3	3	3	1	2	1	2	3	1	3	2	3	2	0
	2245	126.626		448	0	0	3	2	3	2	3	2	3	3	3	2	3	2	0	0	2	3	2	3	3	2	3	4	2	2	3	2	3	0	3	3	3	3	1	2	1	2	3	2	2	2	3	3	0
	2250	89.6855		449	0	0	4	1	3	2	3	3	3	3	3	1	2	3	0	0	3	2	1	3	3	2	3	2	3	2	2	2	3	0	2	3	3	3	1	2	2	2	2	2	3	1	3	3	0
	2255	106.297		450	0	0	3	1	2	2	3	2	3	3	3	2	3	1	0	0	1	3	2	3	3	1	2	3	3	2	3	0	3	0	3	3	3	3	1	2	2	0	3	2	4	1	2	3	0
	2260	130.175		451	0	0	4	1	3	2	3	3	3	2	3	2	3	0	0	0	0	3	2	3	2	3	2	2	2	2	3	1	3	0	2	2	3	3	1	2	1	1	3	2	2	1	2	3	0
	2265	88.1459		452	0	0	4	1	2	1	2	2	3	2	2	2	3	1	0	0	1	3	2	2	2	3	3	3	3	0	3	1	3	0	2	3	2	3	1	2	2	1	3	0	3	2	3	3	0
	2270	118.741		453	0	0	3	1	3	2	3	2	2	3	3	2	3	1	0	0	1	3	2	3	3	2	2	3	3	1	3	2	3	0	3	3	3	3	1	2	1	2	3	1	3	2	2	2	0
	2275	69.1594		454	0	0	4	2	3	1	3	2	2	3	3	1	3	3	0	0	3	3	1	3	3	3	3	4	3	2	3	2	3	0	3	3	3	3	1	2	2	2	3	2	3	2	3	3	0
	2280	94.8789		455	0	0	3	2	2	2	3	2	2	3	2	2	2	1	0	0	1	2	2	2	3	2	3	4	2	2	3	1	2	0	3	3	3	3	0	2	2	1	3	2	2	2	3	3	0
	2285	84.3784		456	0	0	2	2	2	1	3	3	2	3	3	2	3	1	0	0	1	3	2	3	4	1	3	3	3	2	3	2	3	0	3	3	3	2	1	2	2	2	3	2	3	1	3	2	0
	2290	151.486		457	0	0	4	2	3	2	3	2	3	3	3	2	3	2	0	0	2	3	2	3	4	3	3	4	3	2	3	2	3	0	3	3	3	3	1	2	2	2	3	2	3	2	3	3	0
	2295	112.878		458	0	0	1	0	3	2	3	3	3	3	2	2	3	2	0	0	2	3	2	2	3	2	3	2	3	1	3	2	3	0	3	2	3	0	1	2	2	2	3	1	3	2	3	1	0
	2300	58.2201		459	0	0	3	2	3	2	3	3	3	3	2	2	3	2	0	0	2	3	2	2	3	2	2	4	3	2	3	1	1	0	3	3	3	2	1	0	2	1	3	2	3	2	2	3	0
	2305	109.691		460	0	0	4	2	2	2	2	2	2	3	3	2	3	2	0	0	2	3	2	3	3	3	2	4	3	1	3	2	3	0	3	3	3	3	1	2	2	2	3	1	3	2	2	3	0
	2310	95.7776		461	0	0	4	2	3	2	3	3	3	3	3	2	2	1	0	0	1	2	2	3	3	2	3	4	2	0	3	1	3	0	2	2	3	3	1	2	1	1	3	0	2	2	3	3	0
	2315	191.67		462	0	0	4	1	3	2	3	3	3	2	3	1	2	2	0	0	2	2	1	3	3	3	3	3	3	2	3	1	3	0	3	2	3	3	1	2	2	1	3	2	3	2	3	3	0
	2320	174.944		463	0	1	4	2	2	2	3	3	3	3	3	2	2	1	0	0	1	2	2	3	4	3	3	4	3	2	3	2	3	0	3	3	3	3	1	2	1	2	3	2	3	2	3	3	1
	2325	56.3434		464	0	0	4	2	2	2	3	3	3	2	2	2	3	2	0	0	2	3	2	2	2	3	3	4	3	2	3	2	3	0	3	3	3	3	1	2	2	2	3	2	3	2	3	3	0
	2330	113.032		465	0	0	4	1	2	1	3	4	3	3	3	2	3	1	0	0	1	3	2	3	3	2	3	3	3	2	3	1	3	0	3	3	2	3	1	2	2	1	3	2	3	2	3	3	0
	2335	83.8708		466	0	0	4	0	3	2	2	3	3	2	3	2	3	2	0	0	2	3	2	3	2	3	3	2	3	2	3	2	2	0	3	3	3	3	1	1	1	2	3	2	3	2	3	3	0
	2340	147.943		467	0	0	4	2	3	2	3	3	3	2	3	2	2	2	0	0	2	2	2	3	2	3	2	4	3	2	3	0	3	0	3	1	2	3	1	2	0	0	3	2	3	2	2	3	0
	2345	121.404		468	0	0	4	0	2	2	3	3	3	3	3	2	3	1	0	0	1	3	2	3	4	3	3	2	3	1	3	1	3	0	2	3	3	2	1	2	2	1	3	1	3	2	3	3	0
	2350	62.5822		469	0	0	2	2	3	2	3	3	1	3	3	2	3	2	0	0	2	3	2	3	3	1	3	4	2	2	3	0	2	0	3	3	3	3	0	2	2	0	3	2	2	2	3	2	0
	2355	137.927		470	0	0	4	1	3	2	3	2	3	2	3	2	3	0	0	0	0	3	2	3	2	3	2	3	3	2	3	1	3	0	3	2	1	3	1	2	2	1	3	2	3	2	2	3	0
	2360	110.333		471	0	0	2	2	3	1	3	3	3	2	2	2	3	1	0	0	1	3	2	2	2	3	2	4	2	1	3	2	2	0	3	3	3	3	1	1	2	2	3	1	2	2	2	1	0
	2365	146.889		472	0	0	2	2	3	2	3	3	1	3	2	1	3	2	0	0	2	3	1	2	3	1	3	4	3	2	3	1	3	0	3	3	3	3	1	2	1	1	3	2	3	2	3	2	0
	2370	127.784		473	0	0	4	2	3	1	3	2	2	3	3	2	2	1	0	0	1	2	2	3	3	3	0	3	3	2	3	2	3	0	3	3	3	3	1	2	2	2	3	2	3	2	0	3	0
	2375	81.076		474	0	0	4	2	2	2	2	3	3	3	3	1	3	1	0	0	1	3	1	3	3	3	1	4	3	2	3	2	2	0	2	3	3	2	1	1	2	2	3	2	3	2	1	3	0
	2380	125.638		475	0	0	3	2	3	2	3	3	3	3	3	1	3	2	0	0	2	3	1	3	4	2	3	4	3	2	3	1	3	0	3	3	3	3	1	2	2	1	3	2	3	2	3	3	0
	2385	92.3256		476	0	0	3	2	2	2	3	3	3	3	3	2	3	1	0	0	1	3	2	3	4	3	2	3	2	2	2	2	3	0	3	3	2	3	1	2	2	2	2	2	2	1	2	2	0
	2390	51.1617		477	0	0	3	2	3	2	3	2	3	2	3	2	3	1	0	0	1	3	2	3	2	2	1	4	3	2	3	1	3	0	2	3	3	3	1	2	2	1	3	2	3	2	1	3	0
	2395	139.732		478	0	0	2	2	3	2	3	3	3	3	3	2	3	1	0	0	1	3	2	3	3	1	1	3	3	1	3	1	3	0	3	2	3	3	1	2	2	1	3	1	3	1	1	2	0
	2400	83.6854		479	0	0	4	2	3	2	2	1	3	3	2	2	3	1	0	0	1	3	2	2	3	3	3	4	3	2	3	2	3	0	3	3	3	3	1	2	2	2	3	2	3	2	3	3	0
	2405	56.2744		480	0	0	2	1	3	1	3	3	3	2	3	2	3	1	0	0	1	3	2	3	2	1	3	3	3	2	3	2	3	0	2	3	3	3	1	2	2	2	3	2	3	2	3	2	0
	2410	118.202		481	0	0	3	2	3	2	3	2	2	3	2	1	3	1	0	0	1	3	1	2	3	2	3	4	3	2	2	2	3	0	2	3	3	2	1	2	2	2	2	2	3	2	3	3	0
	2415	80.6165		482	2	0	4	2	3	2	3	1	3	3	3	1	3	2	0	0	2	3	1	3	3	3	3	4	3	2	3	2	3	0	3	3	2	3	1	2	2	2	3	2	3	2	3	3	0
	2420	11.5352		483	1	0	4	2	3	1	2	2	3	2	3	2	3	1	0	0	1	3	2	3	2	3	2	4	3	2	3	2	3	0	2	2	3	3	1	2	2	2	3	2	3	2	2	3	0
	2425	35.8769		484	2	0	3	2	3	2	4	2	3	3	3	2	2	0	0	0	0	2	2	3	3	2	3	4	3	2	3	1	3	0	2	3	3	3	1	2	2	1	3	2	3	2	3	3	0
	2430	84.8418		485	1	0	3	1	3	1	3	2	3	2	3	2	3	1	0	0	1	3	2	3	2	3	2	3	3	2	3	2	1	0	3	3	3	2	0	1	2	2	3	2	3	2	2	2	0
	2435	133.23		486	2	0	3	2	3	2	3	2	3	3	3	2	3	2	0	0	2	3	2	3	4	1	3	4	3	1	3	2	3	0	3	3	3	3	1	2	1	2	3	1	3	2	3	3	0
	2440	166.547		487	2	0	2	2	3	0	3	3	3	3	3	2	3	1	0	0	1	3	2	3	3	2	2	3	3	1	3	1	3	0	3	3	3	2	1	2	2	1	3	1	3	1	2	2	0
	2445	156.603		488	2	0	4	0	3	2	3	2	3	2	3	2	3	1	0	0	1	3	2	3	2	4	3	1	3	2	3	2	1	0	1	3	3	3	1	0	2	2	3	2	3	1	3	3	1
	2450	105.112		489	2	0	3	1	3	2	1	2	3	3	3	2	3	1	0	0	1	3	2	3	3	3	3	3	3	2	3	2	3	0	0	3	2	3	1	2	2	2	3	2	3	2	3	3	1
	2455	120.944		490	2	0	3	2	3	2	3	1	2	3	3	2	3	2	0	0	2	3	2	3	4	3	2	4	3	2	3	2	3	0	1	3	3	3	1	2	2	2	3	2	3	2	2	2	1
	2460	64.708		491	1	0	4	2	3	2	3	3	3	3	3	2	3	2	0	0	2	3	2	3	4	4	3	4	3	1	3	2	2	0	4	3	3	1	1	1	2	2	3	1	3	2	3	3	1
	2465	81.4371		492	2	0	4	2	3	1	3	2	3	2	3	2	3	1	0	0	1	3	2	3	2	4	3	4	3	1	3	2	3	0	1	3	3	2	1	2	2	2	3	1	3	2	3	3	1
	2470	1.83646		493	2	0	3	2	3	2	3	3	3	3	3	2	3	1	0	0	1	3	2	3	3	3	3	4	3	2	3	1	3	0	2	2	3	2	1	2	2	1	3	2	3	2	3	2	1
	2475	72.2483		494	2	0	3	0	2	2	3	3	3	3	3	3	2	0	0	0	0	2	3	3	3	3	3	2	3	1	3	2	3	0	3	3	3	3	1	2	2	2	3	1	3	2	3	3	1
	2480	25.3379		495	2	0	3	1	3	2	3	3	3	2	2	2	3	2	0	0	2	3	2	2	2	3	3	3	3	2	3	2	3	0	3	3	3	3	1	2	1	2	3	2	3	2	3	2	1
	2485	1.12306		496	1	0	4	2	3	2	3	3	3	2	3	1	3	0	0	0	0	3	1	3	2	3	3	4	2	2	3	1	2	0	3	3	3	2	0	2	2	1	3	2	2	2	3	3	0
	2490	74.2544		497	0	0	4	2	3	1	3	3	2	3	3	1	3	1	0	0	1	3	1	3	4	4	3	3	3	2	1	1	3	0	3	3	3	2	1	2	2	1	1	2	2	2	3	3	1
	2495	51.0284		498	1	0	3	3	2	2	3	3	2	1	2	2	3	2	0	0	2	3	2	2	1	4	3	4	2	2	2	2	3	0	3	2	2	3	1	2	3	2	2	2	2	2	3	2	1
	2500	34.8014		499	1	0	3	2	3	1	3	2	2	2	3	2	3	3	0	0	3	3	2	3	3	4	3	3	2	2	3	2	2	0	3	3	3	1	1	1	2	2	3	2	2	1	3	2	1
	2505	79.7257		500	2	0	3	2	1	2	2	2	2	3	3	2	3	1	0	0	1	3	2	3	3	4	2	3	3	2	3	2	0	0	3	3	3	3	0	0	0	2	3	2	3	1	2	2	1
	2510	126.641		501	0	0	3	2	3	2	3	3	2	3	3	2	3	2	0	0	2	3	2	3	3	2	2	4	3	2	2	2	3	0	3	3	2	2	1	2	2	2	2	2	3	2	2	3	1
	2515	96.0784		502	2	0	1	1	3	2	3	3	3	3	3	1	3	1	0	0	1	3	1	3	3	2	3	3	3	2	3	2	2	0	3	3	3	3	0	2	2	2	3	2	3	2	3	1	0
	2520	83.8826		503	2	0	3	2	2	2	3	3	3	3	3	2	3	1	0	0	1	3	2	3	3	1	3	4	3	2	3	2	3	0	3	3	3	3	1	2	1	2	3	2	3	2	3	3	0
	2525	44.9668		504	0	0	2	1	3	2	3	3	3	2	3	2	3	2	0	0	2	3	2	3	2	2	3	3	3	2	3	2	3	0	2	2	2	3	1	2	2	2	3	2	3	2	3	2	0
	2530	97.8328		505	1	0	3	0	2	2	3	3	3	3	1	1	3	2	0	0	2	3	1	1	3	2	3	2	3	2	3	2	3	0	4	3	3	3	1	2	2	2	3	2	3	2	3	3	0
	2535	66.1242		506	1	0	4	0	2	2	3	3	3	3	3	2	3	2	0	0	2	3	2	3	3	3	2	1	2	2	3	2	3	0	3	3	3	3	1	2	1	2	3	2	2	1	2	3	1
	2540	44.2343		507	1	0	3	2	3	2	2	3	3	3	3	2	3	2	0	0	2	3	2	3	3	3	3	4	2	2	2	1	3	0	2	2	3	2	1	2	1	1	2	2	2	2	3	2	1
	2545	126.13		508	0	0	4	2	3	2	3	3	3	3	2	2	3	2	0	0	2	3	2	2	3	4	3	4	2	1	3	2	2	0	3	2	3	3	0	2	2	2	3	1	2	2	3	3	1
	2550	75.873		509	2	0	4	1	3	2	3	3	3	3	3	2	3	1	0	0	1	3	2	3	4	4	3	2	3	2	3	2	3	0	2	3	3	3	1	2	2	2	3	2	3	1	3	3	1
	2555	59.4404		510	2	0	4	0	3	2	3	3	3	3	2	2	3	1	0	0	1	3	2	2	4	3	3	2	3	2	2	2	3	0	3	3	3	3	1	2	2	2	2	2	3	2	3	3	1
	2560	21.9597		511	2	0	4	2	3	2	3	3	3	2	3	2	3	2	0	0	2	3	2	3	3	3	3	3	3	1	3	2	3	0	3	2	3	3	1	2	1	2	3	1	3	1	3	3	1
	2565	89.9108		512	1	0	3	2	3	2	3	3	3	3	3	1	3	1	0	0	1	3	1	3	3	2	3	2	3	2	3	2	2	0	3	3	2	3	0	2	2	2	3	2	2	1	3	3	1
	2570	81.8227		513	0	0	3	1	3	2	3	1	3	3	3	0	1	2	0	0	2	1	0	3	3	3	2	3	3	2	3	2	3	0	3	3	3	2	1	2	2	2	3	2	3	2	2	2	1
	2575	62.8101		514	1	0	4	0	3	2	3	3	3	3	3	2	3	2	0	0	2	3	2	3	4	4	2	2	3	2	3	0	3	0	3	2	3	3	1	2	2	0	3	2	3	2	2	3	1
	2580	141.61		515	1	0	4	2	3	0	2	3	3	3	3	2	3	1	0	0	1	3	2	3	4	3	3	3	3	2	3	2	3	0	3	3	3	3	1	2	2	2	3	2	3	1	3	3	1
	2585	84.4102		516	2	0	3	1	2	1	3	3	3	3	3	2	3	2	0	0	2	3	2	3	4	4	3	2	3	2	3	2	2	0	3	3	3	2	1	1	2	2	3	2	3	1	3	2	1
	2590	143.766		517	2	0	4	1	3	2	3	2	3	2	3	2	3	1	0	0	1	3	2	3	2	4	1	3	3	2	2	2	3	0	2	3	2	2	1	2	2	2	2	2	3	2	1	3	1
	2595	56.2368		518	2	0	2	1	1	2	3	2	3	2	3	2	3	1	0	0	1	3	2	3	2	3	3	3	3	1	3	2	3	0	3	3	3	3	1	2	2	2	3	1	3	2	3	2	1
	2600	36.2719		519	1	0	4	1	3	1	3	3	3	3	2	2	3	1	0	0	1	3	2	2	3	4	3	2	3	1	3	2	3	0	3	3	2	2	1	2	2	2	3	1	3	1	3	3	1
	2605	54.4147		520	2	0	4	2	3	1	3	3	3	3	3	1	3	1	0	0	1	3	1	3	3	4	2	3	2	2	3	1	3	0	3	3	3	3	1	2	2	1	3	2	2	1	2	3	1
	2610	32.726		521	1	0	3	0	3	2	3	3	3	3	2	2	3	0	0	0	0	3	2	2	4	4	2	2	3	2	3	2	2	0	3	3	3	3	1	1	2	2	3	2	3	2	2	2	1
	2615	39.6272		522	2	0	2	2	3	2	3	3	2	2	3	2	3	3	0	0	3	3	2	3	2	3	2	2	4	2	3	1	3	0	3	3	3	2	1	2	2	1	3	2	3	1	2	1	1
	2620	56.0198		523	1	0	1	2	3	2	3	3	3	2	3	1	3	2	0	0	2	3	1	3	2	4	3	4	3	1	3	2	3	0	3	3	3	2	1	2	2	2	3	1	3	2	3	0	1
	2625	30.8764		524	2	0	3	2	3	1	3	2	3	3	3	2	3	2	0	0	2	3	2	3	4	4	3	4	3	2	3	2	3	0	3	3	3	3	1	2	2	2	3	2	3	2	3	2	1
	2630	49.8462		525	2	0	3	3	3	2	3	3	3	3	3	2	3	1	0	0	1	3	2	3	4	2	3	4	4	2	3	0	2	0	3	3	3	3	1	1	2	0	3	2	3	2	3	3	1
	2635	68.1799		526	2	0	4	3	3	2	2	3	3	3	2	0	3	2	0	0	2	3	0	2	3	4	3	4	4	2	3	0	3	0	2	3	3	3	1	2	1	0	3	2	3	2	3	3	1
	2640	31.8412		527	2	0	3	2	3	1	3	3	2	2	3	2	3	1	0	0	1	3	2	3	3	4	3	3	3	0	3	2	2	0	2	3	3	3	1	1	1	2	3	0	3	1	3	2	1
	2645	61.4355		528	1	0	2	2	3	2	3	2	3	3	3	2	3	1	0	0	1	3	2	3	3	1	3	4	3	2	2	2	2	0	3	2	3	3	0	2	2	2	2	2	3	2	3	2	0
	2650	74.922		529	2	0	3	2	3	2	3	3	2	3	3	2	3	1	0	0	1	3	2	3	3	3	3	4	3	1	2	1	2	0	3	3	3	3	1	1	2	1	2	1	3	2	3	2	1
	2655	84.4606		530	2	0	3	1	2	1	3	3	2	2	2	2	3	1	0	0	1	3	2	2	3	4	3	3	3	2	3	2	3	0	2	3	2	3	1	2	2	2	3	2	3	2	3	2	1
	2660	57.6633		531	1	0	3	2	3	2	3	3	2	3	3	1	2	1	0	0	1	2	1	3	3	4	3	3	3	2	3	2	2	0	3	2	3	2	0	2	2	2	3	2	3	1	3	2	1
	2665	56.0298		532	1	0	1	3	3	2	3	3	3	3	3	2	2	3	0	0	3	2	2	3	4	3	3	4	4	2	3	2	2	0	3	3	3	2	1	1	2	2	3	2	3	2	3	1	1
	2670	109.717		533	0	0	4	2	3	2	3	3	3	3	1	2	3	0	0	0	0	3	2	1	3	4	3	4	3	2	3	1	2	0	3	3	3	3	0	2	2	1	3	2	3	2	3	3	1
	2675	57.502		534	2	0	2	2	2	2	3	1	2	3	3	1	2	2	0	0	2	2	1	3	3	3	3	4	3	1	2	2	3	0	2	2	2	3	1	2	2	2	2	1	3	2	3	2	1
	2680	112.396		535	2	0	2	2	2	2	3	3	3	3	2	2	3	1	0	0	1	3	2	2	3	2	2	4	3	2	3	2	1	0	1	3	3	2	0	1	2	2	3	2	3	2	2	2	0
	2685	68.034		536	1	0	3	2	3	2	3	3	3	3	3	2	3	2	0	0	2	3	2	3	3	1	2	4	3	2	3	1	3	0	3	3	3	3	1	2	1	1	3	2	3	2	2	2	0
	2690	59.0973		537	1	0	2	1	3	1	3	3	3	3	3	1	2	1	0	0	1	2	1	3	4	3	3	3	3	2	3	2	2	0	3	3	3	3	0	2	1	2	3	2	3	2	3	1	1
	2695	75.5701		538	1	0	3	1	3	2	3	3	3	2	3	2	2	2	0	0	2	2	2	3	2	3	2	2	3	2	3	2	3	0	3	3	3	2	1	2	1	2	3	2	3	1	2	3	1
	2700	121.928		539	1	0	3	2	3	2	3	2	2	3	3	2	3	1	0	0	1	3	2	3	3	4	1	3	3	2	3	2	2	0	3	3	3	3	0	2	2	2	3	2	3	1	1	2	1
	2705	8.53548		540	0	1	3	0	3	2	3	3	3	3	3	2	2	0	0	0	0	2	2	3	3	1	2	2	3	1	3	2	2	0	3	3	3	3	0	2	2	2	3	1	3	2	2	2	1
	2710	111.028		541	1	1	3	2	3	2	3	3	2	2	3	0	3	0	0	0	0	3	0	3	2	3	3	3	4	1	3	1	1	0	3	3	3	2	0	1	1	1	3	1	3	2	3	2	1
	2715	49.6353		542	1	1	3	2	3	1	3	2	3	2	3	2	3	0	0	0	0	3	2	3	2	3	3	3	3	2	3	0	3	0	3	3	3	2	1	2	2	0	3	2	3	1	3	2	1
	2720	18.0709		543	1	1	2	2	3	1	2	2	1	2	3	2	3	2	0	0	2	3	2	3	3	3	3	4	2	0	3	1	3	0	3	2	3	2	2	2	2	1	3	0	2	2	3	1	1
	2725	50.9151		544	2	0	4	2	3	2	3	2	3	3	3	2	3	2	0	0	2	3	2	3	3	2	3	4	3	2	3	1	3	0	3	3	3	3	1	2	2	1	3	2	3	2	3	3	0
	2730	70.7208		545	2	0	2	2	2	2	3	3	3	2	3	1	3	1	0	0	1	3	1	3	3	3	3	4	3	2	2	2	2	0	3	3	3	3	1	1	2	2	2	2	3	2	3	1	0
	2735	31.6893		546	2	1	3	2	3	2	2	1	3	3	3	2	3	1	0	0	1	3	2	3	3	2	3	4	3	2	2	2	2	0	2	3	2	1	1	1	2	2	2	2	3	2	3	2	1
	2740	49.609		547	1	1	3	2	3	1	3	2	3	2	3	2	2	1	0	0	1	2	2	3	2	3	3	4	3	1	3	2	2	0	3	2	3	3	0	2	0	2	3	1	3	2	3	2	1
	2745	57.2842		548	2	0	3	1	3	2	2	3	3	3	3	2	3	1	0	0	1	3	2	3	3	1	2	1	4	2	3	2	3	0	3	3	3	2	1	2	2	2	3	2	3	1	2	3	0
	2750	38.7341		549	2	1	4	1	3	2	2	3	1	3	3	2	2	1	0	0	1	2	2	3	3	3	2	3	3	1	3	2	2	0	3	2	2	2	1	1	1	2	3	1	3	2	2	3	1
	2755	54.2056		550	2	0	4	2	3	2	3	2	3	3	3	1	2	2	0	0	2	2	1	3	3	3	3	2	3	2	3	2	3	0	3	3	3	3	1	2	2	3	3	2	3	0	3	3	0
	2760	67.3582		551	1	0	3	2	3	2	2	1	3	2	3	1	3	2	0	0	2	3	1	3	2	3	3	4	3	2	3	2	2	0	3	3	3	2	0	2	2	3	3	2	3	2	3	2	0
	2765	44.948		552	2	1	2	1	3	1	3	3	3	3	3	2	2	0	0	0	0	2	2	3	3	1	3	2	3	2	3	2	3	0	3	3	3	3	1	2	2	2	3	2	3	1	3	2	1
	2770	61.9657		553	2	0	3	1	2	2	3	3	3	3	3	2	3	1	0	0	1	3	2	3	3	2	2	3	3	2	2	2	0	0	3	3	2	3	0	0	2	2	2	2	3	2	2	2	0
	2775	53.5512		554	2	0	2	2	3	2	3	2	2	3	3	2	2	1	0	0	1	2	2	3	3	2	3	4	3	2	3	0	3	0	3	3	3	3	1	2	2	1	3	2	3	2	3	2	0
	2780	67.6814		555	1	1	4	1	3	2	3	3	2	3	3	2	3	1	0	0	1	3	2	3	3	3	3	3	3	2	3	2	3	0	2	3	3	2	2	2	2	2	3	2	3	2	3	3	1
	2785	37.1317		556	0	0	3	2	3	2	3	3	2	3	3	1	3	1	0	0	1	3	1	3	3	3	2	2	3	1	3	1	3	0	3	3	3	3	1	2	2	1	3	1	3	0	2	2	0
	2790	41.8465		557	2	0	3	1	3	2	3	3	3	3	3	2	2	2	0	0	2	2	2	3	3	2	2	1	4	2	3	2	1	0	3	2	3	2	0	1	2	2	3	2	3	1	2	3	0
	2795	7.19022		558	1	1	3	2	3	2	3	3	2	2	3	2	3	1	0	0	1	3	2	3	2	3	2	3	4	2	3	2	2	0	3	3	3	3	1	1	1	2	3	2	3	2	2	2	1
	2800	47.5746		559	1	0	1	1	3	2	3	3	3	3	3	1	3	2	0	0	2	3	1	3	3	2	2	3	3	2	3	2	1	0	2	3	2	2	0	1	2	2	3	2	3	2	2	0	0
	2805	-24.661		560	2	0	3	2	3	2	3	3	3	3	3	2	3	1	0	0	1	3	2	3	3	2	3	3	4	2	3	1	3	0	2	3	3	3	1	2	1	1	3	2	3	2	3	2	0
	2810	9.58003		561	2	1	2	2	3	2	3	2	3	3	2	2	3	2	0	0	2	3	2	2	4	2	3	3	4	2	3	2	3	0	3	3	2	3	1	2	2	2	3	2	3	2	3	2	1
	2815	9.22491		562	1	0	3	2	3	2	2	3	3	3	3	2	3	1	0	0	1	3	2	3	4	3	3	2	3	2	3	1	2	0	2	3	3	3	1	1	2	1	3	2	2	1	3	2	0
	2820	39.4068		563	2	1	4	0	3	2	3	1	3	3	2	2	3	1	0	0	1	3	2	2	4	2	3	2	2	1	3	2	3	0	3	3	3	3	1	2	1	2	3	1	2	2	3	3	1
	2825	4.96787		564	1	1	4	1	3	2	3	2	2	2	3	2	3	0	0	0	0	3	2	3	3	2	3	3	3	2	3	1	3	0	3	3	2	2	1	2	2	1	3	2	3	2	3	3	1
	2830	56.2086		565	1	0	4	2	2	0	2	3	2	3	1	1	2	2	0	0	2	2	1	1	3	1	3	4	3	2	3	2	1	0	3	3	3	2	0	1	2	2	3	2	3	2	3	3	0
	2835	107.635		566	1	1	3	0	2	2	3	3	3	3	2	2	3	2	0	0	2	3	2	2	3	3	3	2	3	2	1	2	3	0	3	2	2	3	1	2	2	2	1	2	3	2	3	2	1
	2840	118.238		567	1	1	4	2	3	2	2	3	3	3	2	2	3	1	0	0	1	3	2	2	3	2	3	4	3	2	3	2	3	0	3	3	3	3	1	2	1	2	3	2	3	2	3	3	1
	2845	96.525		568	2	0	4	0	3	2	3	3	2	3	2	2	3	1	0	0	1	3	2	2	4	2	3	1	1	2	3	2	3	0	3	3	3	3	1	2	0	2	3	2	1	1	3	3	0
	2850	97.8331		569	2	0	3	1	3	2	3	3	3	3	2	0	3	2	0	0	2	3	0	2	3	3	3	3	1	2	3	2	1	0	2	3	3	3	0	1	2	2	3	2	1	2	3	2	0
	2855	168.871		570	2	0	2	1	3	2	3	3	3	2	2	2	3	1	0	0	1	3	2	2	3	2	2	3	2	2	3	2	2	0	2	3	3	3	0	2	2	2	3	2	2	2	2	1	0
	2860	135.138		571	1	1	3	2	3	2	3	3	3	3	2	0	3	1	0	0	1	3	0	2	3	2	3	3	3	2	3	2	2	0	3	2	2	3	0	2	1	2	3	2	3	1	3	3	1
	2865	85.5698		572	2	0	3	2	3	2	3	3	3	3	3	1	3	1	0	0	1	3	1	3	4	3	3	3	2	2	3	2	3	0	3	3	3	2	1	2	1	2	3	2	2	1	3	2	0
	2870	173.746		573	2	1	3	2	3	1	3	3	3	3	3	2	3	1	0	0	1	3	2	3	3	3	3	4	3	2	3	2	3	0	3	3	3	2	1	2	2	2	3	2	3	2	3	2	1
	2875	138.141		574	1	0	2	2	3	2	3	2	3	3	3	2	3	1	0	0	1	3	2	3	4	2	3	4	3	1	3	2	3	0	3	3	3	2	1	2	1	2	3	1	3	2	3	2	0
	2880	163.55		575	2	0	3	1	3	2	3	3	2	3	3	2	3	2	0	0	2	3	2	3	3	3	3	2	4	2	3	2	1	0	3	3	3	3	0	1	2	2	3	2	3	2	3	2	0
	2885	189.778		576	1	1	2	1	3	1	3	3	3	2	3	2	2	2	0	0	2	2	2	3	3	2	3	3	2	2	3	2	3	0	2	3	3	3	1	2	2	2	3	2	2	2	3	2	1
	2890	218.167		577	1	0	2	2	3	2	3	3	2	3	3	2	3	0	0	0	0	3	2	3	4	2	2	3	4	2	2	2	3	0	3	3	3	3	1	2	1	2	2	2	3	2	2	1	0
	2895	191.709		578	2	1	2	2	3	2	3	3	3	3	2	2	3	2	0	0	2	3	2	2	3	2	3	3	4	2	3	2	2	0	3	3	2	3	0	2	1	2	3	2	3	2	3	2	1
	2900	123.02		579	2	1	2	2	3	1	3	2	3	2	3	2	3	2	0	0	2	3	2	3	2	2	3	4	3	2	3	1	3	0	3	3	3	3	1	2	2	1	3	2	3	2	3	2	1
	2905	198.896		580	2	1	4	2	3	2	3	2	3	3	3	2	3	1	0	0	1	3	2	3	3	1	2	3	3	2	3	2	3	0	3	3	3	3	1	2	3	2	3	2	3	2	2	3	1
	2910	148.06		581	1	0	1	2	3	2	2	2	3	3	3	2	3	1	0	0	1	3	2	3	3	2	3	3	3	2	3	2	2	0	2	2	3	3	1	1	2	2	3	2	3	1	3	1	0
	2915	145.454		582	1	1	1	1	3	2	3	3	3	3	3	1	3	1	0	0	1	3	1	3	3	1	3	2	2	2	3	1	1	0	3	3	3	3	0	1	2	1	3	2	2	1	3	1	1
	2920	194.262		583	2	1	4	1	3	2	3	3	3	3	3	2	2	0	0	0	0	2	2	3	4	3	3	3	3	1	3	1	3	0	3	2	3	3	1	2	1	2	3	1	3	2	3	3	1
	2925	166.91		584	1	2	2	0	3	1	2	1	2	1	2	2	3	2	0	0	2	3	2	2	2	2	2	2	3	2	3	2	3	0	3	3	3	3	1	2	2	2	3	2	3	2	2	2	2
	2930	156.981		585	2	1	2	1	2	1	2	3	2	3	2	2	3	2	0	0	2	3	2	2	3	3	3	2	3	2	3	2	3	0	3	3	3	3	1	2	2	2	3	2	3	1	3	1	1
	2935	143		586	2	1	2	2	3	1	3	3	2	3	3	2	3	2	0	0	2	3	2	3	4	1	3	4	3	2	2	1	2	0	3	3	3	3	0	2	1	1	2	2	3	2	3	2	1
	2940	200.072		587	2	1	2	2	3	2	3	3	2	3	3	1	3	2	0	0	2	3	1	3	4	3	3	3	3	2	3	2	2	0	3	3	3	2	1	1	2	2	3	2	3	1	3	1	1
	2945	175.008		588	2	1	3	2	2	2	2	3	3	1	3	2	3	2	0	0	2	3	2	3	1	1	3	4	3	2	3	2	3	0	3	3	3	2	1	2	1	2	3	2	3	2	3	3	1
	2950	132.447		589	1	0	4	2	3	2	3	3	3	3	3	0	3	1	0	0	1	3	0	3	3	3	3	3	3	2	3	2	3	0	3	3	3	3	1	2	2	2	3	2	3	1	3	3	0
	2955	167.648		590	1	1	2	1	2	2	3	3	3	3	3	2	3	2	0	0	2	3	2	3	3	3	2	2	3	1	1	2	2	0	3	3	3	2	0	2	0	2	1	1	3	1	2	1	1
	2960	109.499		591	2	0	3	1	3	2	2	3	3	3	2	2	3	2	0	0	2	3	2	2	4	3	3	3	3	1	3	2	3	0	2	3	2	3	1	2	2	2	3	1	3	2	3	2	0
	2965	102.803		592	1	1	4	2	3	2	2	2	3	3	3	2	3	1	0	0	1	3	2	3	3	3	3	4	2	2	3	1	3	0	2	3	3	2	1	2	1	1	3	2	2	2	3	3	1
	2970	153.014		593	0	1	3	1	3	1	3	2	3	3	2	2	3	3	0	0	3	3	2	2	3	4	3	2	2	2	3	2	1	0	2	3	3	2	1	0	1	3	3	2	2	1	3	2	1
	2975	143.501		594	2	1	3	2	2	2	3	2	3	2	2	2	3	0	0	0	0	3	2	2	2	2	3	4	3	2	3	2	2	0	2	3	3	3	0	2	1	2	3	2	3	2	3	2	1
	2980	186.201		595	2	1	3	1	3	1	3	2	3	1	3	2	3	1	0	0	1	3	2	3	1	3	2	3	3	1	3	1	3	0	2	3	2	3	1	2	1	1	3	1	3	2	2	2	1
	2985	181.379		596	2	1	2	1	3	2	3	3	2	3	3	2	2	0	0	0	0	2	2	3	3	2	3	3	3	2	3	2	3	0	3	3	3	3	1	2	2	2	3	2	3	2	3	2	1
	2990	150.881		597	1	1	2	1	3	2	3	3	3	3	2	2	3	0	0	0	0	3	2	2	4	2	3	3	3	2	3	1	2	0	3	3	3	3	0	2	1	1	3	2	3	2	3	2	1
	2995	105.711		598	1	1	3	1	2	2	1	3	3	3	3	2	3	2	0	0	2	3	2	3	3	2	3	2	3	2	3	1	3	0	3	3	3	3	1	2	1	1	3	2	3	1	3	3	1
	3000	121.509		599	1	1	1	2	3	2	3	3	3	2	3	1	2	2	0	0	2	2	1	3	2	1	3	4	3	2	3	2	3	0	3	3	2	3	1	2	2	2	3	2	3	2	3	1	1
	3005	90.0393		600	1	1	2	1	3	2	3	3	3	1	3	2	3	1	0	0	1	3	2	3	1	3	3	3	3	2	3	2	3	0	3	3	3	3	1	2	2	2	3	2	3	2	3	1	1
	3010	116.436		601	2	1	3	2	2	2	1	2	3	3	3	2	3	1	0	0	1	3	2	3	3	3	3	3	3	1	3	1	3	0	3	3	3	3	1	2	2	1	3	1	3	1	3	2	1
	3015	153.307		602	2	1	2	1	3	2	2	3	3	3	3	2	3	1	0	0	1	3	2	3	3	2	3	3	3	2	3	2	3	0	2	3	3	3	1	2	2	2	3	2	3	2	3	2	1
	3020	169.111		603	2	1	4	2	3	1	3	1	3	3	3	2	3	1	0	0	1	3	2	3	3	2	3	4	3	2	3	2	2	0	3	3	3	3	0	2	1	2	3	2	3	2	3	3	1
	3025	130.856		604	2	1	2	1	3	2	3	1	3	3	2	2	3	2	0	0	2	3	2	2	4	2	2	2	2	1	3	2	3	0	3	2	2	3	1	2	1	2	3	1	2	1	2	1	1
	3030	121.567		605	2	1	3	1	2	2	3	3	3	2	3	2	3	1	0	0	1	3	2	3	2	1	3	3	3	1	3	2	3	0	1	3	3	3	1	2	2	2	3	1	3	2	3	3	1
	3035	151.097		606	2	2	4	2	3	2	3	3	3	3	3	0	3	2	0	0	2	3	0	3	3	3	2	3	3	2	3	2	2	0	2	3	3	3	0	2	1	2	3	2	3	1	2	3	2
	3040	210.36		607	1	1	3	2	3	2	3	2	2	3	2	2	3	1	0	0	1	3	2	2	4	3	3	4	3	2	3	2	1	0	3	3	2	3	0	1	2	2	3	2	3	2	3	2	1
	3045	177.034		608	1	1	3	1	0	1	3	2	3	2	3	2	3	2	0	0	2	3	2	3	3	3	3	3	2	2	3	2	3	0	3	3	3	3	1	2	0	2	3	2	2	2	3	2	1
	3050	180.702		609	0	1	4	1	3	2	3	3	3	2	3	1	3	2	0	0	2	3	1	3	3	3	1	3	3	2	3	2	3	0	2	2	3	3	1	2	2	2	3	2	3	2	1	3	1
	3055	168.513		610	1	1	2	1	3	1	3	2	1	2	3	2	3	1	0	0	1	3	2	3	3	2	3	3	3	1	3	2	3	0	3	3	3	2	1	2	1	2	3	1	3	2	3	1	1
	3060	170.278		611	1	0	3	2	3	2	3	3	3	1	3	2	2	2	0	0	2	2	2	3	2	3	2	4	3	1	3	2	2	0	2	3	3	3	1	1	2	2	3	1	3	2	2	2	0
	3065	183.763		612	2	1	4	1	3	2	3	2	2	3	3	2	2	2	0	0	2	2	2	3	3	2	3	3	3	2	2	1	2	0	3	3	3	3	0	2	2	1	2	2	3	2	3	3	1
	3070	210.687		613	1	0	3	0	3	2	3	1	3	2	3	2	3	0	0	0	0	3	2	3	2	2	3	2	3	2	3	2	3	0	3	3	3	3	1	2	1	2	3	2	3	2	3	2	0
	3075	172.01		614	1	1	4	2	3	2	3	2	3	3	3	2	2	3	0	0	3	2	2	3	4	3	3	4	2	2	2	1	2	0	3	3	3	1	1	1	1	1	2	2	2	2	3	3	1
	3080	166.122		615	1	0	4	1	3	2	3	3	3	3	3	2	3	1	0	0	1	3	2	3	3	3	3	3	3	2	3	2	3	0	3	3	3	3	1	2	2	2	3	2	3	2	3	3	0
	3085	160.424		616	1	1	3	1	2	2	2	3	3	3	3	1	3	2	0	0	2	3	1	3	3	2	2	3	3	2	3	2	3	0	3	3	3	3	1	2	2	2	3	2	3	2	2	3	1
	3090	204.162		617	2	0	3	2	3	2	3	3	2	3	3	1	3	1	0	0	1	3	1	3	3	2	3	3	3	2	2	1	2	0	3	3	2	3	0	2	2	1	2	2	3	1	3	3	0
	3095	110.669		618	2	1	3	0	3	2	2	2	2	3	3	0	2	1	0	0	1	2	0	3	3	1	3	2	2	1	3	2	3	0	3	3	2	2	1	2	2	2	3	1	2	2	3	3	1
	3100	104.657		619	2	1	2	2	2	2	3	2	3	3	3	2	3	1	0	0	1	3	2	3	3	2	3	4	3	1	3	2	2	0	3	2	3	3	1	1	2	2	3	1	3	2	3	2	1
	3105	114.536		620	2	1	2	0	3	2	3	2	2	3	3	2	2	1	0	0	1	2	2	3	3	2	3	2	3	1	3	1	1	0	3	3	3	2	0	1	2	1	3	1	3	2	3	1	1
	3110	130.867		621	1	1	4	0	3	1	3	3	3	3	3	2	3	1	0	0	1	3	2	3	3	2	3	2	3	0	3	1	1	0	3	3	3	3	0	1	2	1	3	0	3	2	3	3	1
	3115	124.868		622	2	1	2	1	2	2	3	3	2	3	3	1	3	2	0	0	2	3	1	3	4	1	2	3	2	2	3	2	3	0	3	3	3	3	1	2	0	2	3	2	2	2	2	2	1
	3120	87.9575		623	2	1	3	1	3	2	2	2	3	3	3	2	3	1	0	0	1	3	2	3	3	2	3	2	2	2	3	2	3	0	3	3	3	3	1	2	1	2	3	2	2	1	3	2	1
	3125	123.088		624	2	0	4	1	3	1	3	3	2	3	2	2	3	2	0	0	2	3	2	2	3	2	3	3	3	2	2	1	3	0	3	2	3	3	1	2	2	1	2	2	3	2	3	3	0
	3130	125.086		625	2	1	4	2	3	2	3	1	2	3	3	2	3	3	0	0	3	3	2	3	3	3	3	4	3	2	3	2	3	0	3	2	3	3	1	2	2	2	3	2	3	2	3	3	1
	3135	104.001		626	2	1	4	2	3	1	3	3	3	2	3	2	3	2	0	0	2	3	2	3	3	3	1	4	3	2	2	2	3	0	3	3	3	3	1	2	2	2	2	2	3	2	1	3	1
	3140	76.4544		627	2	1	4	2	3	2	3	2	3	2	3	1	3	1	0	0	1	3	1	3	2	3	3	2	3	2	3	2	2	0	3	3	3	3	1	1	2	2	3	2	3	0	3	3	1
	3145	131.302		628	1	0	4	2	3	1	3	2	3	3	2	1	3	2	0	0	2	3	1	2	4	3	3	4	3	2	3	2	3	0	3	3	3	3	1	2	2	2	3	2	3	2	3	3	0
	3150	65.089		629	2	0	3	1	3	2	3	1	3	2	3	2	3	2	0	0	2	3	2	3	2	3	3	3	2	2	2	2	3	0	3	2	3	3	1	2	2	2	2	2	2	2	3	2	0
	3155	115.119		630	1	1	3	1	3	2	3	3	3	3	3	2	3	1	0	0	1	3	2	3	3	2	3	3	3	1	3	1	2	0	2	3	3	2	1	1	2	1	3	1	3	2	3	2	1
	3160	115.265		631	2	1	4	1	3	1	3	3	3	2	3	1	2	2	0	0	2	2	1	3	2	2	3	2	3	1	3	2	2	0	3	3	3	3	1	1	2	2	3	1	3	1	3	3	1
	3165	82.7789		632	1	0	2	2	2	2	2	2	3	2	3	2	2	0	0	0	0	2	2	3	3	3	3	2	3	2	2	2	3	0	2	3	3	3	1	2	3	2	2	2	3	1	3	1	0
	3170	90.4808		633	2	0	4	2	3	2	3	3	3	3	3	2	3	2	0	0	2	3	2	3	3	3	2	4	3	1	3	0	1	0	3	2	3	2	1	0	1	0	3	1	3	2	2	3	0
	3175	128.606		634	2	1	3	3	3	1	3	3	2	2	3	2	3	0	0	0	0	3	2	3	2	3	3	3	3	2	3	2	1	0	3	3	3	2	0	1	3	2	3	2	3	1	3	2	1
	3180	167.117		635	2	1	3	2	3	2	3	2	2	3	3	2	2	2	0	0	2	2	2	3	4	3	2	3	3	2	3	2	3	0	2	2	3	3	1	2	2	2	3	2	3	2	2	2	1
	3185	174.392		636	2	1	3	2	3	2	3	2	3	2	3	2	2	3	0	0	3	2	2	3	3	0	3	2	4	2	2	2	3	0	3	3	3	2	1	2	2	2	2	2	3	1	3	3	1
	3190	139.866		637	2	1	3	3	3	2	2	2	3	3	3	2	3	2	0	0	2	3	2	3	4	2	2	4	3	2	3	1	3	0	3	3	2	3	1	2	3	1	3	2	3	2	2	2	1
	3195	171.786		638	2	0	3	2	3	2	1	3	3	2	3	1	3	0	0	0	0	3	1	3	2	3	3	3	3	2	2	2	3	0	3	3	3	3	1	2	3	2	2	2	3	2	3	2	0
	3200	73.1987		639	2	1	4	1	3	2	3	2	3	3	3	2	3	2	0	0	2	3	2	3	4	3	3	3	3	1	3	2	3	0	3	3	3	2	1	2	2	2	3	1	3	2	3	3	1
	3205	77.4043		640	2	0	3	1	3	2	2	1	2	3	3	2	2	2	0	0	2	2	2	3	4	3	3	2	3	2	3	1	3	0	3	2	3	3	1	2	2	1	3	2	3	1	3	2	0
	3210	62.8058		641	2	0	4	2	3	2	3	3	3	3	2	2	3	2	0	0	2	3	2	2	3	3	3	4	2	2	3	2	2	0	3	3	3	3	0	2	2	2	3	2	2	2	3	3	0
	3215	51.3111		642	2	0	3	0	3	2	1	2	2	2	3	2	2	1	0	0	1	2	2	3	3	3	3	1	3	1	3	2	3	0	3	2	2	3	1	2	1	2	3	1	3	1	3	2	0
	3220	49.4604		643	2	0	3	2	3	2	3	3	2	3	3	2	3	0	0	0	0	3	2	3	3	3	2	4	3	1	3	1	3	0	2	3	2	3	1	2	1	1	3	1	3	2	2	2	0
	3225	22.8326		644	0	1	4	1	3	2	3	2	3	2	3	1	3	1	0	0	1	3	1	3	2	2	2	2	3	1	3	1	3	0	3	2	2	3	1	2	2	1	3	1	3	1	2	3	1
	3230	154.039		645	2	1	3	1	3	2	3	3	2	1	3	2	3	1	0	0	1	3	2	3	1	1	3	2	3	2	3	1	3	0	3	3	3	3	1	2	1	1	3	2	3	1	3	3	1
	3235	141.046		646	1	0	3	2	3	2	3	1	3	1	3	1	2	1	0	0	1	2	1	3	1	2	4	2	3	2	2	2	3	0	2	3	2	3	1	2	2	2	2	2	3	1	3	3	0
	3240	125.581		647	2	1	3	1	2	2	3	3	3	2	3	2	3	2	0	0	2	3	2	3	3	2	3	3	2	2	2	2	2	0	3	2	3	2	0	2	2	2	2	2	2	2	3	2	1
	3245	158.677		648	2	0	3	1	3	2	3	3	3	3	3	2	2	0	0	0	0	2	2	3	3	2	2	3	3	2	3	1	3	0	3	3	3	3	1	2	2	1	3	2	3	2	2	2	0
	3250	170.167		649	1	0	3	1	3	2	3	2	3	2	3	2	3	2	0	0	2	3	2	3	2	2	3	3	3	2	3	2	2	0	3	3	2	2	0	2	2	2	3	2	3	2	3	2	0
	3255	147.975		650	2	1	3	1	3	1	3	3	2	3	3	2	3	1	0	0	1	3	2	3	4	3	2	2	3	2	3	2	3	0	3	3	2	3	1	2	2	2	3	2	3	1	2	2	1
	3260	206.933		651	1	1	2	2	3	2	3	3	3	3	3	2	3	1	0	0	1	3	2	3	4	3	1	4	3	2	2	1	3	0	3	3	3	3	1	2	2	1	2	2	3	2	1	1	1
	3265	141.237		652	2	0	2	1	2	2	2	3	2	3	3	2	2	1	0	0	1	2	2	3	4	2	3	2	3	2	3	1	3	0	3	3	3	3	1	2	2	1	3	2	3	1	3	2	0
	3270	172.753		653	1	0	3	1	2	2	3	3	1	2	2	2	3	2	0	0	2	3	2	2	3	2	2	3	3	1	3	2	3	0	3	3	3	2	1	2	1	2	3	1	3	2	2	3	0
	3275	168.244		654	1	0	2	2	3	1	1	2	1	3	3	1	2	1	0	0	1	2	1	3	4	3	3	4	3	2	3	1	3	0	3	3	2	3	1	2	2	1	3	2	3	2	3	1	0
	3280	149.866		655	1	0	4	1	3	2	3	3	2	3	3	2	3	1	0	0	1	3	2	3	4	2	2	3	3	2	1	1	1	0	3	1	2	3	0	1	2	1	1	2	3	2	2	3	0
	3285	191.05		656	2	1	2	1	2	2	2	3	3	3	3	2	2	0	0	0	0	2	2	3	3	3	3	3	2	1	3	2	1	0	3	3	3	3	1	0	2	2	3	1	2	2	3	1	1
	3290	164.536		657	2	0	2	2	3	2	2	3	3	3	3	1	2	2	0	0	2	2	1	3	4	1	2	4	3	2	3	2	2	0	3	3	3	3	0	2	1	2	3	2	3	2	2	2	0
	3295	167.639		658	2	1	3	0	3	2	1	3	2	3	3	1	3	1	0	0	1	3	1	3	3	3	3	1	3	2	3	1	3	0	2	3	3	2	1	2	2	1	3	2	3	1	3	2	1
	3300	133.239		659	2	1	2	2	3	2	3	1	3	3	2	2	3	0	0	0	0	3	2	2	4	3	3	4	3	2	3	2	3	0	3	2	2	3	1	2	1	2	3	2	3	2	3	1	1
	3305	155.724		660	2	1	3	2	3	2	3	2	3	1	2	2	3	1	0	0	1	3	2	2	1	3	2	4	3	2	3	0	2	0	3	3	2	3	0	2	2	0	3	2	3	2	2	2	1
	3310	130.418		661	1	0	1	1	3	2	3	3	1	3	3	2	3	2	0	0	2	3	2	3	4	2	3	2	2	1	3	1	2	0	3	3	3	3	0	2	1	1	3	1	2	1	3	1	0
	3315	86.983		662	2	1	4	1	3	2	3	3	3	3	3	2	3	1	0	0	1	3	2	3	4	3	3	3	3	2	3	2	2	0	3	3	3	3	1	1	0	2	3	2	3	2	3	3	1
	3320	118.706		663	1	0	4	1	3	1	3	3	3	2	3	2	3	2	0	0	2	3	2	3	2	2	3	3	3	2	3	2	2	0	3	3	3	2	1	1	1	2	3	2	4	1	3	3	0
	3325	125.371		664	2	0	4	2	2	2	3	3	3	3	3	1	3	1	0	0	1	3	1	3	3	3	3	4	3	2	3	2	3	0	3	2	2	3	1	2	2	2	3	2	3	2	3	3	0
	3330	73.8054		665	2	0	3	2	3	2	3	3	3	3	3	2	3	1	0	0	1	3	2	3	4	3	3	3	3	2	1	2	2	0	3	3	3	3	0	2	2	2	1	2	3	1	3	2	0
	3335	113.376		666	2	0	3	1	3	1	3	2	1	3	3	2	3	0	0	0	0	3	2	3	4	2	3	3	3	2	3	1	2	0	3	3	3	3	0	2	2	1	3	2	3	2	3	3	0
	3340	76.0211		667	2	0	2	1	3	2	3	2	3	3	3	2	3	0	0	0	0	3	2	3	4	3	3	3	3	2	3	2	2	0	3	2	3	2	0	2	2	2	3	2	3	2	3	2	1
	3345	46.6332		668	2	0	2	2	2	1	2	3	2	3	3	2	3	2	0	0	2	3	2	3	3	2	3	4	3	2	3	2	3	0	3	3	3	2	1	2	2	2	3	2	3	2	3	2	0
	3350	107.506		669	2	0	4	2	1	2	2	2	3	2	3	1	3	2	0	0	2	3	1	3	2	3	3	3	3	2	3	2	2	0	3	3	3	3	1	1	2	2	3	2	3	1	3	3	0
	3355	79.5835		670	0	1	3	1	3	1	3	3	3	3	3	2	3	1	0	0	1	3	2	3	3	3	2	3	3	2	3	1	3	0	3	3	3	2	1	2	1	1	3	2	3	2	2	2	0
	3360	57.9046		671	0	1	3	1	3	1	2	2	3	2	3	2	3	1	0	0	1	3	2	3	3	1	3	3	3	2	3	2	2	0	3	3	3	2	0	2	1	2	3	2	3	2	3	3	0
	3365	51.022		672	0	2	3	1	2	2	3	2	3	3	3	2	3	1	0	0	1	3	2	3	3	3	3	3	3	2	1	2	3	0	3	3	2	3	1	2	1	2	1	2	3	2	3	2	0
	3370	87.5898		673	0	0	1	2	3	2	3	2	3	3	2	2	3	1	0	0	1	3	2	2	3	2	3	4	3	1	3	2	3	0	3	2	3	3	1	2	2	2	3	1	3	2	3	1	0
	3375	97.3015		674	0	0	2	2	3	2	3	3	2	3	2	1	2	1	0	0	1	2	1	2	3	2	2	4	3	2	3	1	2	0	3	3	3	3	0	2	1	1	3	2	3	2	2	2	0
	3380	95.7067		675	0	0	4	1	3	1	2	2	3	3	3	1	3	1	0	0	1	3	1	3	3	3	3	3	3	1	3	2	2	0	3	3	3	3	0	2	2	2	3	1	3	2	3	3	0
	3385	87.7855		676	0	0	4	1	3	2	3	3	3	2	3	1	2	1	0	0	1	2	1	3	2	3	3	3	2	1	3	2	2	0	3	3	3	2	1	1	1	2	3	1	2	2	3	3	0
	3390	124.903		677	1	0	4	2	3	2	3	1	3	3	2	1	3	0	0	0	0	3	1	2	3	3	2	4	3	2	3	2	3	0	3	3	3	3	1	2	2	2	3	2	3	2	2	3	0
	3395	80.8013		678	0	1	4	1	3	2	3	2	3	2	2	1	3	1	0	0	1	3	1	2	2	4	3	2	3	1	3	2	3	0	3	3	3	3	1	2	1	2	3	1	3	1	3	3	1
	3400	41.7034		679	2	0	4	1	3	2	3	1	2	3	3	2	3	1	0	0	1	3	2	3	3	3	3	3	3	2	3	2	2	0	2	2	2	3	0	2	1	2	3	2	3	2	3	3	0
	3405	33.3998		680	1	0	3	2	3	1	3	3	3	2	3	2	3	1	0	0	1	3	2	3	2	3	3	3	3	2	2	2	3	0	3	2	3	3	1	2	2	2	2	2	3	1	3	2	0
	3410	48.098		681	0	0	3	2	3	2	3	2	3	2	2	1	3	2	0	0	2	3	1	2	2	3	2	4	3	2	3	2	1	0	3	3	3	3	1	0	2	2	3	2	3	2	2	2	0
	3415	16.4634		682	1	1	2	2	3	2	3	3	2	2	3	1	3	3	0	0	3	3	1	3	2	3	3	3	3	1	2	1	3	0	2	3	3	3	1	2	2	1	2	1	3	1	3	1	0
	3420	4.35393		683	1	0	3	0	3	2	3	3	3	2	3	2	3	2	0	0	2	3	2	3	2	2	3	2	3	2	3	2	1	0	2	3	3	3	0	1	2	2	3	2	3	2	3	2	0
	3425	32.9428		684	1	0	4	2	3	2	1	2	3	3	3	2	3	1	0	0	1	3	2	3	3	2	3	4	3	2	3	1	1	0	3	3	3	3	0	1	0	1	3	2	3	2	3	3	0
	3430	97.6391		685	2	0	2	3	3	2	3	2	3	3	3	2	3	1	0	0	1	3	2	3	3	1	2	4	2	2	3	2	2	0	3	2	3	3	0	2	2	2	3	2	2	2	2	2	0
	3435	57.4422		686	1	0	3	1	3	2	3	2	3	3	3	2	3	1	0	0	1	3	2	3	3	2	2	2	3	2	3	2	3	0	3	3	3	3	1	2	2	2	3	2	3	1	2	3	0
	3440	87.9739		687	1	0	3	2	3	2	3	3	2	2	3	2	3	0	0	0	0	3	2	3	2	2	2	4	3	2	3	1	3	0	3	1	3	3	1	2	1	2	3	2	3	2	2	3	0
	3445	23.369		688	1	0	3	2	3	2	2	2	3	2	3	2	3	1	0	0	1	3	2	3	2	2	3	4	3	2	3	1	1	0	2	3	3	1	1	1	2	1	3	2	3	2	3	3	0
	3450	-29.5012		689	0	0	3	1	3	2	3	2	3	1	3	2	3	1	0	0	1	3	2	3	1	2	2	3	2	2	3	2	3	0	3	3	3	3	1	2	2	2	3	2	2	2	2	3	0
	3455	42.9774		690	1	0	2	1	2	2	2	3	3	2	3	2	3	1	0	0	1	3	2	3	2	1	3	2	2	2	3	2	3	0	3	2	2	3	1	2	1	2	3	2	2	1	3	2	0
	3460	37.6157		691	2	0	3	1	3	2	3	3	3	1	3	2	3	2	0	0	2	3	2	3	1	3	3	3	3	2	3	2	2	0	3	3	3	3	0	2	2	2	3	2	3	2	3	2	0
	3465	43.9598		692	1	0	3	1	3	1	3	3	3	2	3	1	2	1	0	0	1	2	1	3	2	0	3	3	3	2	3	2	3	0	3	3	3	3	1	2	1	2	3	2	3	2	3	3	0
	3470	79.9328		693	1	0	3	1	3	2	2	2	3	3	3	2	3	2	0	0	2	3	2	3	3	2	3	3	3	2	3	2	3	0	3	3	3	3	1	2	2	2	3	2	3	2	3	2	0
	3475	6.24596		694	1	0	2	1	3	2	3	3	3	3	3	2	3	2	0	0	2	3	2	3	3	3	3	3	3	2	3	2	3	0	3	3	3	2	1	2	2	2	3	2	3	2	3	1	0
	3480	-14.32		695	2	0	2	2	3	2	3	3	3	3	3	2	3	3	0	0	3	3	2	3	3	1	3	4	3	2	3	2	3	0	3	3	3	3	1	2	1	2	3	2	3	2	3	2	0
	3485	39.3845		696	2	0	2	2	3	1	2	1	3	2	3	2	3	2	0	0	2	3	2	3	2	2	2	4	3	2	3	2	3	0	3	3	3	0	1	2	2	2	3	2	3	2	2	2	0
	3490	78.6612		697	0	0	4	2	3	2	3	3	3	2	3	2	3	1	0	0	1	3	2	3	2	2	3	4	3	1	3	2	2	0	3	3	3	3	1	1	2	2	3	1	3	2	3	3	0
	3495	33.8499		698	2	0	2	1	3	2	3	3	3	3	3	1	2	2	0	0	2	2	1	3	3	1	3	3	3	2	3	2	3	0	3	2	3	2	1	2	2	2	3	2	3	2	3	2	0
	3500	27.1018		699	2	0	3	1	3	2	3	3	3	2	3	1	3	0	0	0	0	3	1	3	2	1	3	2	3	2	3	2	3	0	2	3	3	1	1	2	2	2	3	2	3	1	3	3	0
	3505	22.508		700	1	0	4	2	3	2	3	3	3	3	3	2	3	1	0	0	1	3	2	3	3	2	3	3	3	2	3	2	3	0	3	3	3	2	1	2	2	2	3	2	3	1	3	3	0
	3510	17.0793		701	1	0	3	2	3	1	3	3	3	3	2	2	3	2	0	0	2	3	2	2	3	2	2	4	3	2	3	1	3	0	3	3	3	3	1	2	1	1	3	2	3	2	2	3	0
	3515	32.5859		702	1	0	3	2	3	2	3	3	3	2	2	2	3	1	0	0	1	3	2	2	2	1	2	3	2	2	3	1	2	0	3	3	2	3	1	1	2	1	3	2	2	1	2	3	0
	3520	76.217		703	0	0	4	1	3	2	3	3	3	3	2	2	3	2	0	0	2	3	2	2	3	3	3	2	3	2	3	2	3	0	3	3	2	3	1	2	3	2	3	2	3	2	3	3	0
	3525	118.201		704	1	0	3	2	3	2	3	3	3	3	1	2	3	0	0	0	0	3	2	1	3	1	3	3	2	2	3	1	2	0	2	3	2	2	0	2	2	1	3	2	2	1	3	3	0
	3530	55.3825		705	2	0	1	0	3	2	3	3	3	3	3	2	3	3	0	0	3	3	2	3	3	1	3	2	3	2	3	1	3	0	3	3	3	2	1	2	2	1	3	2	3	2	3	1	0
	3535	47.5987		706	2	0	2	2	3	2	2	3	3	3	3	2	3	1	0	0	1	3	2	3	3	3	3	4	2	2	3	2	3	0	3	2	3	2	1	2	2	2	3	2	2	2	3	1	0
	3540	103.29		707	0	0	3	0	3	2	3	2	3	3	3	2	3	2	0	0	2	3	2	3	3	1	1	2	3	2	3	1	3	0	3	3	3	3	1	2	2	1	3	2	3	2	1	3	0
	3545	129.809		708	2	0	3	3	3	2	3	3	3	3	3	2	3	2	0	0	2	3	2	3	3	0	2	3	3	0	1	1	2	0	3	2	3	3	1	1	2	1	1	0	3	1	2	3	0
	3550	60.1739		709	1	0	4	1	3	2	3	3	1	2	3	2	3	2	0	0	2	3	2	3	2	2	2	3	3	2	3	2	3	0	3	3	2	3	1	2	1	2	3	2	3	2	2	3	0
	3555	71.4879		710	0	1	1	1	3	2	3	3	2	3	3	2	3	1	0	0	1	3	2	3	3	0	3	2	3	2	3	2	3	0	3	3	3	3	1	2	2	2	3	2	3	1	3	1	0
	3560	171.362		711	2	0	3	2	3	2	3	2	3	3	3	2	3	2	0	0	2	3	2	3	3	1	3	4	3	2	3	1	2	0	2	3	3	3	1	1	2	1	3	2	3	2	3	3	0
	3565	75.2923		712	1	0	3	1	3	2	3	3	2	2	3	1	2	1	0	0	1	2	1	3	2	1	3	2	3	2	3	2	2	0	3	3	3	3	0	2	2	2	3	2	3	1	3	3	0
	3570	26.0424		713	1	1	3	2	3	2	3	3	3	2	3	2	2	2	0	0	2	2	2	3	2	1	2	4	3	2	3	1	3	0	3	3	2	2	1	2	1	1	3	2	3	2	2	3	0
	3575	57.3811		714	2	0	3	1	3	2	3	3	2	3	3	2	3	2	0	0	2	3	2	3	3	2	3	3	3	2	3	2	1	0	3	3	3	2	1	0	2	2	3	2	3	2	3	2	0
	3580	116.332		715	2	0	3	2	3	2	3	3	3	2	3	2	3	2	0	0	2	3	2	3	2	1	3	4	3	2	3	2	3	0	3	2	3	3	1	2	2	2	3	2	3	2	3	3	0
	3585	86.8977		716	2	0	2	2	3	2	3	2	3	3	3	2	3	1	0	0	1	3	2	3	3	1	3	4	2	2	3	2	3	0	3	3	3	3	1	2	2	2	3	2	2	2	3	2	0
	3590	90.2393		717	2	0	3	1	3	2	3	3	3	3	2	2	3	0	0	0	0	3	2	2	3	1	3	2	3	1	3	2	3	0	3	2	3	3	1	2	1	2	3	1	3	1	3	3	0
	3595	109.057		718	1	0	3	0	3	1	3	3	3	3	3	1	3	0	0	0	0	3	1	3	3	3	3	2	3	2	3	1	2	0	2	3	3	2	0	2	0	1	3	2	3	2	3	2	0
	3600	109.85		719	0	0	4	1	1	2	3	3	3	2	2	1	3	1	0	0	1	3	1	2	2	3	3	3	3	2	3	1	2	0	3	3	3	2	0	2	1	1	3	2	3	2	3	3	0
	3605	149.122		720	1	1	2	1	3	2	3	3	3	3	3	1	3	2	0	0	2	3	1	3	3	2	3	3	2	2	3	1	3	0	3	3	3	1	1	2	2	1	3	2	2	2	3	2	0
	3610	223.556		721	1	1	1	2	3	2	2	3	2	3	3	2	3	0	0	0	0	3	2	3	4	2	3	4	3	2	3	2	3	0	3	3	3	3	1	2	1	2	3	2	3	2	3	1	0
	3615	181.721		722	1	1	4	1	3	2	3	3	3	2	3	2	3	1	0	0	1	3	2	3	2	3	2	3	3	0	3	1	3	0	3	3	3	3	1	2	1	1	3	0	3	2	2	3	0
	3620	231.856		723	1	1	3	2	2	2	3	3	3	2	3	2	3	1	0	0	1	3	2	3	2	2	3	3	3	1	3	2	3	0	3	3	3	3	1	2	2	2	3	1	3	1	3	3	0
	3625	159.519		724	1	0	4	0	2	2	3	3	3	1	3	2	3	2	0	0	2	3	2	3	1	4	2	2	3	2	3	2	3	0	2	3	3	1	1	2	1	2	3	2	3	2	2	3	0
	3630	98.463		725	1	0	3	2	3	1	2	3	3	3	2	2	3	0	0	0	0	3	2	2	3	1	3	3	3	2	3	2	3	0	2	3	3	2	1	2	1	2	3	2	3	1	3	3	0
	3635	149.755		726	1	0	1	2	3	2	3	3	2	2	3	2	3	1	0	0	1	3	2	3	2	2	3	4	2	1	3	2	3	0	3	2	2	3	1	2	2	2	3	1	2	2	3	1	0
	3640	208.166		727	2	0	4	2	3	1	2	3	3	3	3	1	3	2	0	0	2	3	1	3	3	3	3	4	3	1	3	2	3	0	3	3	3	2	1	2	2	2	3	1	3	2	3	3	0
	3645	201.105		728	1	0	3	1	3	2	3	3	3	3	3	2	3	3	0	0	3	3	2	3	3	2	2	2	3	2	3	2	3	0	3	3	3	3	1	2	0	2	3	2	3	1	2	3	0
	3650	167.507		729	1	0	3	2	3	2	3	3	3	3	3	2	3	1	0	0	1	3	2	3	4	1	3	3	3	2	3	2	3	0	2	2	2	2	1	2	1	2	3	2	3	1	3	3	0
	3655	164.756		730	2	0	4	1	3	2	2	2	3	1	3	1	3	1	0	0	1	3	1	3	1	3	3	3	3	2	2	2	3	0	3	3	3	3	1	2	1	2	2	2	3	2	3	3	0
	3660	201.487		731	1	0	2	2	3	2	3	2	3	3	3	2	3	2	0	0	2	3	2	3	3	2	3	3	1	2	3	1	4	0	3	3	3	3	2	2	2	1	3	2	1	1	3	2	0
	3665	231.995		732	2	0	4	2	3	1	3	3	3	3	3	2	3	1	0	0	1	3	2	3	3	3	2	4	3	2	3	1	3	0	3	2	3	3	1	2	1	1	3	2	3	2	2	3	0
	3670	194.266		733	2	0	2	1	2	2	3	3	3	2	3	0	3	2	0	0	2	3	0	3	2	0	3	3	3	2	3	1	2	0	3	3	2	3	1	1	1	1	3	2	3	2	3	2	0
	3675	135.421		734	1	0	2	2	3	2	3	3	3	2	3	2	3	2	0	0	2	3	2	3	2	1	3	4	1	1	3	2	3	0	3	2	3	3	1	2	2	2	3	1	1	2	3	1	0
	3680	147.528		735	2	0	4	2	2	2	3	3	2	3	3	2	3	3	0	0	3	3	2	3	3	3	2	4	3	1	2	1	2	0	3	3	3	2	1	1	2	1	2	1	3	2	2	3	0
	3685	189.57		736	2	0	3	2	3	2	3	3	3	2	3	2	3	3	0	0	3	3	2	3	2	1	3	4	2	1	3	2	3	0	3	3	3	3	1	2	2	2	3	1	2	2	3	3	0
	3690	118.805		737	1	0	3	2	3	2	3	2	3	3	3	2	3	2	0	0	2	3	2	3	3	1	3	4	3	2	3	1	3	0	3	3	2	2	1	2	1	1	3	2	3	2	3	3	0
	3695	74.3565		738	1	0	3	1	1	2	3	2	3	3	3	2	3	0	0	0	0	3	2	3	4	2	3	3	3	1	2	2	1	0	3	3	3	3	1	0	2	2	2	1	3	2	3	3	0
	3700	94.8044		739	2	0	4	1	3	2	3	2	3	2	3	2	3	1	0	0	1	3	2	3	2	3	3	2	3	1	3	2	3	0	3	2	1	2	1	2	2	2	3	1	3	1	3	3	1
	3705	128.899		740	2	0	3	3	3	2	2	3	2	3	3	2	2	2	0	0	2	2	2	3	4	4	3	4	3	2	3	1	3	0	2	3	3	2	1	2	3	1	3	2	3	2	3	2	1
	3710	178.99		741	0	0	3	2	3	2	2	2	3	3	3	1	3	2	0	0	2	3	1	3	4	4	3	3	3	2	3	2	2	0	3	3	3	3	0	2	3	2	3	2	3	2	3	2	1
	3715	203.135		742	1	0	2	1	3	1	3	3	1	3	3	2	3	0	0	0	0	3	2	3	3	2	3	3	3	1	2	1	3	0	3	3	2	1	1	2	2	1	2	1	3	2	3	2	0
	3720	145.749		743	2	0	3	1	3	2	2	3	3	2	3	1	2	2	0	0	2	2	1	3	3	3	3	2	3	2	2	1	3	0	3	3	3	3	1	2	2	1	2	2	3	1	3	3	1
	3725	138.729		744	2	0	3	3	3	2	3	3	3	3	3	2	3	1	0	0	1	3	2	3	4	2	3	3	2	2	3	1	2	0	3	3	3	2	1	1	2	1	3	2	2	1	3	3	0
	3730	163.438		745	2	0	3	2	3	2	3	3	2	3	3	2	3	1	0	0	1	3	2	3	3	4	2	4	3	2	3	2	3	0	3	3	2	3	1	2	2	2	3	2	3	2	2	2	1
	3735	104.556		746	1	0	4	1	2	2	3	2	1	3	3	2	3	1	0	0	1	3	2	3	4	3	3	3	3	2	3	1	3	0	2	2	3	3	1	2	2	1	3	2	3	2	3	3	1
	3740	134.088		747	1	0	2	0	3	2	3	2	3	3	3	2	3	1	0	0	1	3	2	3	3	3	1	2	3	2	3	1	3	0	3	3	2	2	1	2	2	1	3	2	3	2	1	2	1
	3745	132.938		748	2	0	4	3	3	2	3	2	3	3	3	1	3	0	0	0	0	3	1	3	3	3	3	3	3	2	3	1	3	0	3	3	3	3	1	2	1	1	3	2	3	1	3	3	1
	3750	76.2797		749	1	0	3	1	3	2	3	3	3	3	3	1	3	1	0	0	1	3	1	3	3	4	3	3	2	2	3	2	2	0	3	3	3	3	1	1	2	2	3	2	2	2	3	2	1
	3755	111.614		750	1	0	3	2	3	2	3	1	3	2	3	2	3	2	0	0	2	3	2	3	3	4	3	4	3	1	3	1	2	0	2	3	3	3	1	1	2	1	3	1	3	2	3	2	1
	3760	119.808		751	1	0	3	0	1	2	3	3	3	2	3	2	3	2	0	0	2	3	2	3	2	3	3	2	3	2	3	2	3	0	3	3	3	3	1	2	2	2	3	2	3	2	3	2	0
	3765	151.079		752	1	1	4	2	2	2	2	2	3	3	3	2	3	1	0	0	1	3	2	3	3	2	3	4	3	2	3	1	3	0	3	3	3	2	1	2	2	1	3	2	3	2	3	3	0
	3770	70.8589		753	2	0	4	2	3	1	3	3	3	2	3	2	2	1	0	0	1	2	2	3	2	1	3	4	2	2	3	1	3	0	3	3	3	2	1	2	2	1	3	2	2	2	3	3	0
	3775	141.743		754	1	0	3	3	3	1	3	2	3	3	2	1	3	2	0	0	2	3	1	2	3	2	2	3	3	2	3	2	3	0	2	2	2	3	1	2	3	2	3	2	3	1	2	2	0
	3780	86.7799		755	1	0	5	1	3	2	3	3	3	3	3	2	3	1	0	0	1	3	2	3	3	2	3	3	3	1	1	2	3	0	3	3	3	2	1	2	2	2	1	1	3	2	3	3	0
	3785	138.349		756	1	0	3	2	3	2	3	3	3	2	2	2	3	1	0	0	1	3	2	2	2	1	3	4	3	2	3	2	3	0	3	3	3	0	1	2	2	2	3	2	3	2	3	3	0
	3790	174.237		757	2	1	3	1	3	2	3	3	2	2	2	2	3	1	0	0	1	3	2	2	2	0	3	2	3	1	3	1	3	0	3	1	3	3	1	2	0	1	3	1	3	1	3	3	0
	3795	133.933		758	1	0	2	1	3	2	3	3	2	3	3	2	3	1	0	0	1	3	2	3	3	0	3	3	3	2	3	2	2	0	3	3	2	3	1	1	2	2	3	2	3	2	3	2	0
	3800	106.149		759	1	1	3	0	3	1	3	3	3	2	3	2	3	0	0	0	0	3	2	3	2	1	3	2	3	1	3	1	3	0	2	1	3	3	1	2	2	1	3	1	3	2	3	2	0
	3805	185.85		760	0	0	2	2	3	2	3	3	3	2	3	2	3	1	0	0	1	3	2	3	2	0	2	4	3	1	3	2	3	0	2	2	3	2	1	2	2	2	3	1	3	2	2	2	0
	3810	133.362		761	2	0	2	2	2	2	3	3	3	2	3	2	3	0	0	0	0	3	2	3	2	0	3	4	3	2	3	2	1	0	3	3	3	3	0	1	1	2	3	2	3	2	3	2	0
	3815	132.195		762	0	0	2	2	2	2	2	3	3	2	2	2	3	1	0	0	1	3	2	2	2	0	3	4	3	2	2	1	3	0	3	2	3	3	1	2	2	1	2	2	3	2	3	2	0
	3820	129.795		763	1	0	3	2	2	0	3	3	3	2	3	2	2	0	0	0	0	2	2	3	2	1	3	4	3	2	3	2	3	0	3	2	3	3	1	2	2	2	3	2	3	2	3	3	0
	3825	161.941		764	2	0	4	1	3	1	3	3	3	2	3	2	3	2	0	0	2	3	2	3	2	2	3	3	3	1	3	1	3	0	3	3	3	3	1	2	2	1	3	1	3	2	3	3	0
	3830	132.74		765	1	0	2	1	3	2	3	3	3	3	3	2	3	2	0	0	2	3	2	3	3	2	3	2	3	2	3	1	3	0	3	3	3	3	1	2	2	1	3	2	3	1	3	1	0
	3835	122.626		766	1	0	3	1	3	2	3	3	3	3	2	2	3	1	0	0	1	3	2	2	3	0	3	2	3	2	3	2	3	0	3	3	2	3	1	2	2	2	3	2	3	1	3	3	0
	3840	141.848		767	1	1	3	2	3	2	3	3	3	2	3	2	3	1	0	0	1	3	2	3	2	1	3	3	3	2	2	2	3	0	3	2	3	2	1	2	0	2	2	2	3	1	3	2	0
	3845	110.434		768	2	2	4	2	3	2	2	3	3	3	2	2	3	3	0	0	3	3	2	2	3	3	1	4	3	2	3	2	3	0	3	3	3	1	1	2	2	2	3	2	3	2	1	3	0
	3850	145.212		769	1	1	2	1	3	2	3	3	3	3	3	2	3	0	0	0	0	3	2	3	3	0	2	2	1	2	3	2	2	0	3	3	3	3	1	1	2	2	3	2	1	1	2	2	0
	3855	141.123		770	1	2	4	1	3	2	3	3	3	3	3	2	3	2	0	0	2	3	2	3	3	2	3	3	3	2	2	2	3	0	3	2	3	3	1	2	2	2	2	2	3	2	3	3	0
	3860	89.7059		771	1	0	3	1	2	2	3	3	3	3	2	2	3	0	0	0	0	3	2	2	3	2	3	3	3	1	3	2	3	0	3	3	3	3	1	2	2	2	3	1	3	2	3	2	0
	3865	51.8504		772	0	1	4	1	3	2	3	3	3	3	3	2	3	2	0	0	2	3	2	3	3	2	2	3	2	2	3	2	3	0	3	3	3	1	1	2	2	2	3	2	2	2	2	3	0
	3870	39.4523		773	1	2	4	1	3	2	3	3	3	3	3	1	2	2	0	0	2	2	1	3	3	2	3	2	3	2	3	1	2	0	3	3	3	3	1	1	2	1	3	2	3	1	3	3	0
	3875	104.984		774	0	2	4	1	2	2	3	2	3	2	3	2	3	2	0	0	2	3	2	3	2	2	2	3	2	2	3	2	2	0	3	3	2	3	0	2	2	2	3	2	2	2	2	3	0
	3880	34.1495		775	1	2	4	2	3	2	3	3	3	3	2	2	3	1	0	0	1	3	2	2	3	2	2	4	2	1	3	1	2	0	3	3	3	2	1	1	2	1	3	1	2	2	2	3	0
	3885	-9.27098		776	2	1	3	1	3	1	3	2	3	3	3	2	3	1	0	0	1	3	2	3	3	2	3	3	3	1	3	2	3	0	2	3	3	3	1	2	2	2	3	1	3	2	3	2	0
	3890	71.2483		777	0	1	2	1	3	2	3	3	3	3	3	2	3	0	0	0	0	3	2	3	3	1	3	2	2	1	3	2	3	0	3	2	3	3	1	2	2	2	3	1	2	1	3	2	0
	3895	-6.94723		778	2	2	2	2	2	2	3	3	2	3	3	2	3	3	0	0	3	3	2	3	3	1	1	4	3	2	3	2	3	0	3	3	3	3	1	2	2	2	3	2	3	2	1	2	0
	3900	31.0319		779	2	1	4	2	3	2	3	3	3	3	3	2	3	1	0	0	1	3	2	3	3	1	2	4	3	1	3	2	2	0	3	3	3	3	1	1	0	2	3	1	3	2	2	3	0
	3905	60.8815		780	1	1	4	2	1	2	3	3	3	3	3	2	3	1	0	0	1	3	2	3	3	2	3	4	3	2	3	2	3	0	3	3	3	3	1	2	1	2	3	2	3	2	3	3	0
	3910	90.7495		781	1	2	4	2	2	2	3	2	3	1	2	1	3	1	0	0	1	3	1	2	1	2	3	4	3	2	3	2	3	0	3	2	3	3	1	2	2	2	3	2	3	2	3	3	0
	3915	107.783		782	2	2	4	0	2	2	3	3	3	3	2	2	3	1	0	0	1	3	2	2	3	2	3	2	2	2	3	2	3	0	2	3	3	3	1	2	2	2	3	2	2	2	3	3	0
	3920	20.8336		783	2	2	3	2	3	2	3	3	3	1	2	2	3	2	0	0	2	3	2	2	1	1	2	4	3	2	3	1	2	0	3	3	3	3	0	2	1	1	3	2	3	2	2	3	0
	3925	7.37083		784	2	0	4	1	3	2	2	3	3	3	3	2	3	0	0	0	0	3	2	3	3	2	3	3	1	2	3	2	3	0	3	1	3	2	1	2	1	2	3	2	1	2	3	3	0
	3930	17.2185		785	1	0	2	2	3	2	3	3	3	3	3	1	3	1	0	0	1	3	1	3	3	1	3	4	3	1	3	2	3	0	3	3	3	2	1	2	0	2	3	1	3	2	3	2	0
	3935	102.549		786	1	0	4	1	3	2	2	3	3	1	2	2	3	1	0	0	1	3	2	2	1	3	2	3	3	2	3	2	2	0	3	3	3	2	1	1	1	2	3	2	3	2	2	3	0
	3940	53.172		787	2	0	3	2	3	1	3	3	3	3	2	2	3	1	0	0	1	3	2	2	3	2	2	4	3	1	3	1	2	0	3	3	3	3	1	1	2	1	3	1	3	2	2	2	0
	3945	18.5007		788	0	0	4	2	3	1	3	3	3	2	2	2	3	1	0	0	1	3	2	2	2	3	1	4	3	2	1	1	3	0	3	3	2	2	1	2	2	1	1	2	3	2	1	3	0
	3950	-13.3333		789	2	0	3	2	3	1	3	3	2	3	3	2	3	1	0	0	1	3	2	3	3	1	2	4	2	2	3	2	2	0	3	3	3	3	1	1	1	2	3	2	2	2	2	3	0
	3955	54.5998		790	2	0	3	0	2	2	3	3	1	3	3	2	3	0	0	0	0	3	2	3	3	1	1	2	2	2	3	2	1	0	3	3	3	3	0	1	1	2	3	2	2	2	1	3	0
	3960	20.8421		791	2	0	3	1	3	2	3	2	2	2	2	2	3	1	0	0	1	3	2	2	2	1	2	3	3	2	3	2	0	0	3	3	2	2	0	0	0	2	3	2	3	2	2	3	0
	3965	23.2417		792	2	0	3	3	3	2	3	3	2	2	2	2	2	2	0	0	2	2	2	2	2	1	3	3	3	1	3	1	2	0	3	3	3	3	0	1	3	1	3	1	3	1	3	3	0
	3970	91.1506		793	1	0	3	3	2	2	3	3	3	3	3	2	3	2	0	0	2	3	2	3	3	0	3	4	2	2	3	2	2	0	3	3	3	3	0	2	3	2	3	2	2	2	3	3	0
	3975	132.912		794	1	1	2	2	2	2	3	3	3	3	3	1	3	1	0	0	1	3	1	3	3	1	3	4	3	2	2	2	1	0	3	3	3	3	0	1	2	2	2	2	3	2	3	2	0
	3980	123.187		795	2	0	2	2	3	2	2	3	3	2	3	1	3	1	0	0	1	3	1	3	2	1	2	4	3	2	2	2	3	0	3	1	3	2	1	2	2	2	2	2	3	2	2	2	0
	3985	116.845		796	0	0	3	1	3	2	3	3	3	2	3	2	3	1	0	0	1	3	2	3	2	0	3	2	4	2	3	2	3	0	2	3	3	3	1	2	2	2	3	2	3	2	3	3	0
	3990	166.159		797	0	1	3	1	3	2	1	3	3	3	3	2	3	2	0	0	2	3	2	3	3	1	3	3	3	2	3	1	2	0	3	3	3	3	1	1	2	1	3	2	3	2	3	3	0
	3995	112.472		798	1	0	4	0	3	2	3	3	3	2	3	2	3	1	0	0	1	3	2	3	2	2	2	2	2	2	2	1	3	0	3	3	1	2	1	2	1	1	2	2	2	2	2	3	0
	4000	107.425		799	2	0	4	2	3	2	2	3	3	3	2	2	3	3	0	0	3	3	2	2	3	2	3	2	2	2	2	2	3	0	3	3	2	3	1	2	2	2	2	2	2	0	3	3	0
	4005	107.829		800	2	0	3	2	3	2	3	3	2	3	3	2	3	1	0	0	1	3	2	3	3	2	2	4	2	2	3	2	2	0	3	3	3	3	0	2	2	2	3	2	2	2	2	3	0
	4010	93.9836		801	2	1	2	0	2	2	3	3	3	3	3	2	3	1	0	0	1	3	2	3	3	0	2	2	3	1	3	2	2	0	3	3	3	3	1	1	1	2	3	1	3	2	2	2	0
	4015	117.111		802	1	1	2	1	3	2	3	3	2	3	3	0	3	0	0	0	0	3	0	3	3	1	3	3	2	2	3	2	2	0	3	3	3	1	1	1	2	2	3	2	2	2	3	2	0
	4020	145.737		803	1	1	4	2	3	1	3	3	3	2	2	2	3	1	0	0	1	3	2	2	2	2	1	4	3	1	3	1	3	0	2	2	3	3	1	2	1	1	3	1	3	2	1	3	0
	4025	141.518		804	2	1	3	2	3	2	3	3	3	1	1	2	3	1	0	0	1	3	2	1	1	1	3	4	2	2	3	2	1	0	3	2	3	3	0	1	2	2	3	2	2	2	3	3	0
	4030	113.398		805	0	1	3	2	3	2	3	3	3	2	3	2	3	1	0	0	1	3	2	3	2	0	3	4	3	2	3	2	2	0	3	3	2	3	1	1	2	2	3	2	3	2	3	3	0
	4035	143.107		806	2	0	3	1	3	2	3	3	3	3	3	2	3	0	0	0	0	3	2	3	3	0	3	1	3	1	3	2	3	0	3	2	3	3	1	2	2	2	3	1	3	0	3	3	0
	4040	110.684		807	1	1	2	1	3	2	3	3	3	3	3	2	3	1	0	0	1	3	2	3	3	0	3	2	3	2	3	2	3	0	3	3	3	3	1	2	2	2	3	2	3	1	3	2	0
	4045	127.927		808	2	0	3	1	3	1	3	3	3	3	3	2	3	2	0	0	2	3	2	3	3	0	3	3	3	2	3	2	3	0	3	3	3	3	1	2	2	2	3	2	3	2	3	3	0
	4050	170.784		809	2	1	2	0	2	2	3	3	3	2	3	2	3	1	0	0	1	3	2	3	2	1	3	0	3	2	3	1	1	0	2	3	3	3	1	0	2	1	3	2	3	0	3	2	0
	4055	111.488		810	2	1	4	1	3	1	3	2	3	3	3	2	3	1	0	0	1	3	2	3	3	2	3	3	3	2	3	1	3	0	3	2	1	3	1	2	2	1	3	2	3	2	3	3	0
	4060	106.056		811	1	1	2	2	2	2	3	3	3	3	3	2	3	2	0	0	2	3	2	3	3	0	3	4	2	2	3	2	3	0	2	3	3	2	1	2	2	2	3	2	2	2	3	2	0
	4065	75.7403		812	1	1	3	2	3	2	2	3	4	1	3	1	3	0	0	0	0	3	1	3	2	1	3	3	4	2	3	1	3	0	3	1	3	3	1	2	2	1	3	2	3	2	3	3	0
	4070	61.1718		813	2	1	3	1	3	2	3	3	2	2	3	2	3	1	0	0	1	3	2	3	2	1	3	3	3	1	3	1	3	0	3	3	3	3	1	2	2	1	3	1	3	2	3	3	0
	4075	44.1912		814	1	1	2	0	3	1	3	3	3	3	3	0	3	2	0	0	2	3	0	3	3	1	3	2	3	2	2	2	2	0	2	2	3	3	1	1	2	2	2	2	3	2	3	2	0
	4080	28.1035		815	1	0	3	0	3	2	3	3	2	3	3	2	3	1	0	0	1	3	2	3	3	1	3	1	3	2	2	2	2	0	1	2	3	1	2	1	1	2	2	2	3	1	3	3	0
	4085	24.6395		816	2	1	3	1	2	1	3	3	2	2	3	2	3	2	0	0	2	3	2	3	2	2	3	3	3	2	3	2	2	0	3	3	1	3	0	2	2	2	3	2	3	2	3	2	0
	4090	32.9605		817	1	1	5	1	3	1	3	3	3	3	3	2	3	2	0	0	2	3	2	3	3	3	2	3	3	2	3	1	3	0	3	3	3	2	1	2	2	1	3	2	3	2	2	3	0
	4095	3.14702		818	2	1	3	2	3	2	3	2	3	3	3	2	3	3	0	0	3	3	2	3	3	2	2	4	3	2	2	1	3	0	3	3	3	1	1	2	2	1	2	2	3	2	2	3	0
	4100	63.3005		819	2	1	4	2	3	1	3	3	3	3	3	2	2	0	0	0	0	2	2	3	3	1	3	4	3	2	3	2	3	0	3	3	2	3	1	2	2	2	3	2	3	2	3	3	0
	4105	58.3345		820	1	1	3	0	3	1	3	3	3	2	3	2	3	1	0	0	1	3	2	3	2	0	3	2	1	2	2	2	3	0	3	3	2	3	1	2	2	2	2	2	1	2	3	3	0
	4110	30.675		821	1	0	1	1	1	2	3	3	3	3	3	2	3	1	0	0	1	3	2	3	3	1	3	2	4	2	3	2	2	0	3	3	3	3	1	1	1	2	3	2	3	2	3	1	0
	4115	74.106		822	1	1	2	1	3	2	1	3	3	2	3	2	3	1	0	0	1	3	2	3	2	0	3	3	3	2	3	2	3	0	2	3	2	3	1	2	2	2	3	2	3	2	3	2	0
	4120	1.31304		823	1	0	2	0	3	1	3	3	3	2	3	2	3	2	0	0	2	3	2	3	2	1	2	2	3	2	3	2	2	0	1	3	2	3	1	1	2	2	3	2	3	2	2	2	0
	4125	89.9228		824	2	1	3	0	3	1	3	3	3	2	3	2	3	1	0	0	1	3	2	3	2	0	3	1	3	2	3	2	3	0	3	3	2	3	1	2	2	2	3	2	3	1	3	3	0
	4130	45.0501		825	1	1	2	2	3	2	3	3	3	3	3	3	3	2	0	0	2	3	3	3	3	1	3	4	3	2	3	2	3	0	3	2	2	2	2	2	2	2	3	2	3	2	3	2	0
	4135	75.2634		826	1	1	1	0	3	2	2	3	3	3	3	2	1	0	0	0	0	1	2	3	3	0	3	2	3	2	3	2	2	0	2	2	3	3	1	1	2	2	3	2	3	2	3	1	0
	4140	103.806		827	1	0	2	1	3	2	3	3	2	3	3	1	2	1	0	0	1	2	1	3	3	1	3	3	3	1	2	2	2	0	3	3	2	2	1	1	2	2	2	1	3	2	3	2	0
	4145	16.7207		828	2	1	3	1	3	1	3	3	3	3	3	3	3	1	0	0	1	3	3	3	3	0	3	3	3	2	3	1	3	0	1	3	3	2	1	2	1	1	3	2	3	2	3	3	0
	4150	80.9231		829	1	1	3	2	3	2	2	3	3	2	3	1	3	0	0	0	0	3	1	3	2	0	3	4	3	2	2	2	3	0	2	3	3	3	1	2	2	2	2	2	3	2	3	3	0
	4155	110.918		830	2	0	3	2	3	1	3	3	3	1	3	2	3	1	0	0	1	3	2	3	1	0	3	3	3	2	3	2	3	0	3	3	2	2	1	2	2	2	3	2	3	2	3	3	0
	4160	102.186		831	1	1	3	2	1	1	2	3	3	2	3	1	3	1	0	0	1	3	1	3	2	1	3	4	3	2	3	2	2	0	3	3	3	3	0	2	2	2	3	2	3	2	3	3	0
	4165	43.9971		832	2	0	3	1	2	2	2	3	3	3	2	2	2	1	0	0	1	2	2	2	3	0	3	3	3	2	3	1	3	0	3	3	2	2	1	2	2	1	3	2	3	2	3	3	0
	4170	80.8054		833	2	0	3	2	3	2	3	3	3	3	3	2	3	0	0	0	0	3	2	3	3	1	2	4	3	1	3	1	3	0	3	2	3	3	1	2	2	1	3	1	3	2	2	3	0
	4175	35.4575		834	2	0	2	1	2	1	3	3	3	2	3	2	3	3	0	0	3	3	2	3	2	1	3	3	3	1	3	1	3	0	3	3	3	3	2	1	2	1	3	1	3	2	3	2	0
	4180	48.0715		835	2	1	2	1	3	2	3	3	3	2	3	2	3	2	0	0	2	3	2	3	2	1	3	2	3	2	3	1	3	0	3	3	3	2	1	2	2	1	3	2	3	1	3	2	0
	4185	71.4879		836	2	1	3	2	3	1	2	3	1	3	3	1	2	0	0	0	0	2	1	3	3	0	3	3	3	2	3	1	3	0	3	3	1	3	1	2	3	1	3	2	3	1	3	3	0
	4190	123.979		837	2	1	4	1	3	2	2	3	3	3	3	2	3	1	0	0	1	3	2	3	3	2	1	3	3	1	3	1	3	0	3	3	3	3	1	2	2	1	3	1	3	2	1	3	0
	4195	150.586		838	1	1	3	2	2	1	3	3	3	3	2	1	3	1	0	0	1	3	1	2	3	1	1	3	2	2	3	2	3	0	3	3	3	3	1	2	2	2	3	2	2	1	1	3	0
	4200	59.4337		839	2	0	3	2	3	2	3	3	3	3	2	2	3	1	0	0	1	3	2	2	3	1	3	3	3	2	3	1	3	0	2	3	3	3	1	2	1	1	3	2	3	1	3	3	0
	4205	79.8883		840	2	1	3	1	3	2	3	3	3	3	3	2	2	1	0	0	1	2	2	3	3	1	3	3	3	2	3	2	3	0	3	3	2	3	1	2	2	2	3	2	3	2	3	3	0
	4210	23.2514		841	2	1	3	1	3	2	3	3	3	3	2	2	2	0	0	0	0	2	2	2	3	1	2	2	2	1	3	1	3	0	3	3	3	3	2	1	2	1	3	1	2	1	2	3	0
	4215	-9.1674		842	2	1	2	1	2	2	3	3	3	3	3	2	3	1	0	0	1	3	2	3	3	1	3	1	3	2	3	1	2	0	3	3	3	3	1	1	2	1	3	2	3	0	3	2	0
	4220	51.5397		843	0	0	4	0	2	2	3	2	3	3	3	2	3	1	0	0	1	3	2	3	3	2	2	2	3	2	3	2	3	0	3	3	3	3	1	2	2	2	3	2	3	2	2	3	0
	4225	20.658		844	2	0	2	0	3	2	3	3	2	3	3	2	3	1	0	0	1	3	2	3	3	1	1	2	3	2	2	2	3	0	3	3	3	3	1	2	2	2	2	2	3	2	1	2	0
	4230	29.2872		845	2	1	2	3	3	1	2	2	3	3	3	2	3	0	0	0	0	3	2	3	3	1	2	4	4	2	3	2	2	0	3	3	3	3	0	2	1	2	3	2	3	2	2	2	0
	4235	5.7425		846	2	1	4	1	3	1	2	3	3	0	3	2	3	1	0	0	1	3	2	3	0	2	3	2	3	2	3	1	3	0	3	3	2	3	1	2	2	1	3	2	3	1	3	3	0
	4240	75.2037		847	2	0	3	1	3	2	3	2	3	2	2	2	3	1	0	0	1	3	2	2	2	0	3	1	4	2	3	2	3	0	3	1	2	3	1	2	2	2	3	2	3	1	3	3	0
	4245	115.526		848	2	1	3	1	3	1	3	3	3	2	3	2	3	1	0	0	1	3	2	3	2	1	1	3	2	2	3	2	3	0	3	2	1	3	1	2	2	2	3	2	2	2	1	3	0
	4250	26.6465		849	2	0	1	1	1	1	3	3	3	3	2	2	3	1	0	0	1	3	2	2	3	1	3	3	3	2	2	2	3	0	3	2	2	3	1	2	1	2	2	2	3	2	3	1	0
	4255	72.092		850	2	1	3	1	3	1	3	3	3	3	3	1	3	2	0	0	2	3	1	3	3	0	3	3	3	2	3	2	2	0	3	3	3	2	1	1	1	2	3	2	3	2	3	3	0
	4260	127.636		851	2	1	3	2	3	1	3	3	3	2	3	2	3	0	0	0	0	3	2	3	2	1	2	4	2	2	3	1	2	0	3	2	3	3	0	2	1	1	3	2	2	2	2	3	0
	4265	95.0467		852	1	1	3	2	3	2	3	2	2	2	2	0	3	2	0	0	2	3	0	2	2	0	3	3	4	2	3	2	3	0	3	2	3	2	1	2	1	2	3	2	3	2	3	3	0
	4270	92.4344		853	1	1	3	1	3	2	3	3	3	3	3	0	3	2	0	0	2	3	0	3	3	1	3	2	4	2	3	1	2	0	3	3	3	3	1	1	1	1	3	2	3	2	3	3	0
	4275	64.1336		854	1	1	2	1	3	2	3	2	3	3	3	1	3	0	0	0	0	3	1	3	3	1	3	3	3	2	1	2	3	0	3	3	3	3	1	2	1	2	1	2	3	2	3	2	0
	4280	58.5209		855	1	1	4	1	3	2	3	3	3	3	3	1	3	1	0	0	1	3	1	3	3	2	3	3	2	2	2	1	3	0	2	3	3	3	1	2	1	1	2	2	2	2	3	3	0
	4285	67.2379		856	2	1	3	1	2	2	2	3	2	3	1	2	3	2	0	0	2	3	2	1	3	1	3	3	3	1	2	1	2	0	3	3	3	2	1	1	2	1	2	1	3	2	3	3	0
	4290	41.7719		857	2	1	3	1	3	2	3	3	3	3	2	2	1	1	0	0	1	1	2	2	3	0	3	3	3	2	0	1	2	0	3	3	3	3	1	1	2	1	0	2	3	2	3	3	0
	4295	60.9209		858	0	1	3	1	3	1	3	3	3	2	3	2	3	0	0	0	0	3	2	3	2	1	3	3	3	1	3	0	2	1	3	3	3	3	2	1	1	0	3	1	3	2	3	3	0
	4300	-11.4064		859	2	0	5	1	3	2	3	3	3	3	2	2	3	1	0	0	1	3	2	2	3	3	3	3	3	2	3	2	2	0	3	3	3	3	1	1	2	2	3	2	3	2	3	3	0
	4305	44.7558		860	2	0	3	2	3	1	3	3	2	3	3	1	2	1	0	0	1	2	1	3	3	1	3	4	3	2	3	2	3	0	3	3	3	2	1	2	1	2	3	2	3	2	3	3	0
	4310	76.6216		861	2	1	3	1	3	2	3	3	3	2	3	2	3	2	0	0	2	3	2	3	2	1	3	2	3	2	3	1	3	0	2	3	3	2	1	2	2	1	3	2	3	1	3	3	0
	4315	105.307		862	2	1	3	2	3	2	2	3	2	2	2	2	3	2	0	0	2	3	2	2	2	2	3	4	3	2	3	0	3	0	2	3	3	2	1	2	2	0	3	2	3	2	3	2	0
	4320	65.8349		863	2	0	3	0	2	2	3	3	3	3	3	2	3	2	0	0	2	3	2	3	3	0	3	2	3	2	3	2	3	0	3	3	3	3	1	2	2	2	3	2	3	2	3	3	0
	4325	57.7494		864	2	1	3	0	3	2	2	3	3	2	3	2	3	1	0	0	1	3	2	3	2	1	3	2	3	2	3	1	3	0	3	1	2	2	1	2	2	1	3	2	3	2	3	3	0
	4330	70.769		865	0	1	2	2	3	0	3	3	2	2	3	2	3	2	0	0	2	3	2	3	2	0	3	4	3	1	3	1	3	0	3	3	3	3	1	2	2	1	3	1	3	2	3	2	0
	4335	76.4513		866	2	0	3	2	2	2	3	3	2	3	3	2	3	1	0	0	1	3	2	3	3	0	3	3	4	2	2	1	2	0	2	3	3	2	0	2	1	1	2	2	3	2	3	3	0
	4340	83.635		867	1	1	4	2	2	2	3	2	3	3	3	2	3	1	0	0	1	3	2	3	3	2	3	4	3	2	3	2	3	0	3	3	2	3	1	2	2	2	3	2	3	2	3	3	0
	4345	53.6801		868	1	0	3	2	3	1	3	3	2	2	3	2	3	1	0	0	1	3	2	3	2	0	2	4	2	2	3	2	2	0	2	3	3	2	1	1	2	2	3	2	2	2	2	3	0
	4350	44.9959		869	1	1	3	1	3	2	2	3	3	3	2	2	3	1	0	0	1	3	2	2	3	2	3	2	3	2	2	2	2	0	3	3	3	3	1	1	2	2	2	2	3	1	3	3	0
	4355	82.7627		870	2	1	2	1	2	1	3	3	2	2	3	3	3	1	0	0	1	3	3	3	2	1	3	3	1	2	0	2	2	0	2	3	2	3	1	1	2	2	0	2	1	2	3	2	0
	4360	45.6179		871	2	0	3	0	3	2	2	2	3	2	2	2	3	0	0	0	0	3	2	2	2	1	3	2	3	2	3	2	3	0	3	1	3	3	1	2	1	2	3	2	3	2	3	3	0
	4365	4.0024		872	1	1	3	2	3	1	3	2	3	2	2	2	2	0	0	0	0	2	2	2	2	2	3	4	3	2	3	2	3	0	3	3	3	3	1	2	1	2	3	2	3	2	3	3	0
	4370	14.2575		873	0	1	3	0	3	1	3	2	3	2	3	2	3	0	0	0	0	3	2	3	2	1	3	2	3	2	3	1	2	0	3	3	0	3	0	2	2	1	3	2	3	2	3	3	0
	4375	7.9497		874	1	0	4	1	2	1	3	3	3	3	3	2	3	1	0	0	1	3	2	3	3	1	2	2	4	1	2	2	2	0	3	3	3	3	0	2	2	2	2	1	3	2	2	3	0
	4380	4.72512		875	1	1	3	2	2	1	3	1	3	3	3	2	3	1	0	0	1	3	2	3	3	2	3	4	3	2	3	2	3	0	3	3	3	2	1	2	2	2	3	2	3	2	3	3	0
	4385	16.1566		876	2	1	4	1	3	1	3	3	3	3	3	1	3	1	0	0	1	3	1	3	3	2	3	3	3	2	3	2	2	0	3	3	3	3	1	1	1	2	3	2	3	2	3	3	0
	4390	30.8282		877	1	1	3	0	2	2	3	2	3	3	3	2	3	1	0	0	1	3	2	3	3	1	3	1	3	2	3	2	2	0	3	2	1	2	1	1	2	2	3	2	3	1	3	3	0
	4395	36.3389		878	1	0	4	2	3	2	3	3	3	2	3	2	2	1	0	0	1	2	2	3	2	2	2	4	2	2	3	2	3	0	3	2	3	3	1	2	2	2	3	2	2	2	2	3	0
	4400	81.1163		879	2	0	3	2	3	1	3	3	3	3	3	2	3	1	0	0	1	3	2	3	3	2	3	4	3	2	3	2	3	0	3	3	3	3	1	2	2	2	3	2	3	2	3	2	0
	4405	85.0792		880	2	1	3	1	3	2	3	3	2	3	2	2	3	2	0	0	2	3	2	2	3	2	3	3	3	0	2	1	3	0	3	3	2	3	1	2	1	1	2	0	3	2	3	2	0
	4410	94.2205		881	1	0	3	1	3	2	3	2	2	3	3	2	3	0	0	0	0	3	2	3	3	2	3	3	3	2	2	2	0	0	2	2	2	3	0	0	2	2	2	2	3	2	3	2	0
	4415	75.9778		882	2	1	3	2	3	1	3	3	2	3	2	2	3	2	0	0	2	3	2	2	3	1	2	4	3	2	3	2	1	0	3	3	3	2	0	1	2	2	3	2	3	2	2	3	0
	4420	86.608		883	1	0	3	0	3	2	3	3	3	2	3	1	2	1	0	0	1	2	1	3	2	0	3	1	3	2	2	2	2	0	3	3	3	3	1	1	2	2	2	2	3	1	3	3	0
	4425	110.818		884	1	1	3	1	3	1	3	3	3	2	3	2	2	2	0	0	2	2	2	3	2	1	3	3	3	2	2	2	3	0	3	3	3	3	1	2	2	2	2	2	3	2	3	3	0
	4430	77.3456		885	2	1	2	1	3	2	3	2	3	3	3	2	2	2	0	0	2	2	2	3	3	1	3	2	4	2	3	1	2	0	3	3	3	3	1	1	1	1	3	2	3	2	3	2	0
	4435	23.114		886	1	1	3	2	3	2	3	3	3	2	3	2	3	2	0	0	2	3	2	3	2	2	2	4	2	2	3	2	3	0	3	3	2	1	1	2	1	2	3	2	2	2	2	2	0
	4440	50.9623		887	2	1	2	1	2	2	3	3	1	3	3	2	3	1	0	0	1	3	2	3	3	1	2	3	3	2	3	2	2	0	3	3	3	3	1	1	1	2	3	2	3	2	2	2	0
	4445	28.2781		888	1	0	1	1	2	2	3	3	3	3	3	2	3	1	0	0	1	3	2	3	3	1	3	2	4	2	3	2	3	0	3	3	3	1	1	2	2	2	3	2	3	2	3	1	0
	4450	34.0292		889	1	1	2	2	2	1	3	3	3	3	3	2	3	1	0	0	1	3	2	3	3	1	3	3	3	2	3	2	3	0	2	2	1	3	1	2	2	2	3	2	3	1	3	2	0
	4455	74.0233		890	0	0	4	2	3	2	3	3	3	2	3	2	3	0	0	0	0	3	2	3	2	2	3	4	3	2	3	0	3	0	3	3	3	2	1	2	2	0	3	2	3	2	3	3	0
	4460	90.2115		891	0	1	4	1	4	2	3	3	3	3	2	2	2	1	0	0	1	2	2	2	3	1	3	3	3	2	3	2	3	0	3	3	1	3	1	2	2	2	3	2	3	2	3	3	0
	4465	1.14269		892	2	1	2	1	2	1	3	3	3	2	3	2	3	2	0	0	2	3	2	3	2	0	3	2	4	2	2	2	2	0	3	3	3	2	1	1	2	2	2	2	3	2	3	2	0
	4470	-33.1034		893	2	1	2	1	3	2	3	3	3	3	3	2	2	0	0	0	0	2	2	3	3	0	2	2	4	2	3	2	2	0	3	3	2	3	1	1	2	2	3	2	3	2	2	2	0
	4475	-33.3084		894	1	0	2	0	3	2	3	3	3	3	3	2	3	2	0	0	2	3	2	3	3	1	2	2	3	2	3	2	4	0	3	3	3	3	2	2	1	2	3	2	3	2	2	2	0
	4480	53.4346		895	1	0	3	3	2	1	3	3	3	2	3	2	3	1	0	0	1	3	2	3	2	1	3	3	4	2	2	2	1	0	3	3	2	3	1	0	0	2	2	2	3	1	3	3	0
	4485	27.5551		896	0	1	2	2	3	2	3	3	3	2	3	2	3	2	0	0	2	3	2	3	2	1	2	4	3	2	3	2	3	0	3	3	3	2	1	2	2	2	3	2	3	2	2	2	0
	4490	53.5744		897	2	0	4	0	2	2	3	3	3	2	3	2	3	1	0	0	1	3	2	3	2	3	2	2	3	0	2	2	3	0	3	3	2	3	1	2	2	2	2	0	3	2	2	3	0
	4495	76.1638		898	2	0	2	2	3	2	2	3	3	1	3	2	3	1	0	0	1	3	2	3	1	2	3	3	3	2	3	2	2	0	3	2	3	3	0	2	2	2	3	2	3	1	3	2	0
	4500	50.7307		899	2	1	3	1	3	1	3	3	3	2	3	2	2	2	0	0	2	2	2	3	2	0	3	2	4	2	3	1	3	0	3	3	4	3	1	2	2	1	3	2	3	2	3	3	0
	4505	-41.8475		900	2	0	3	2	3	1	3	3	1	2	3	2	3	2	0	0	2	3	2	3	2	1	2	4	3	1	3	1	3	0	4	3	3	3	1	2	2	1	3	1	3	2	2	3	0
	4510	-23.8357		901	2	0	4	2	3	2	2	2	3	3	3	2	3	1	0	0	1	3	2	3	3	2	3	4	3	1	3	0	3	0	3	3	3	2	1	2	1	0	3	1	3	2	3	3	0
	4515	-64.8541		902	2	0	3	2	3	2	3	3	3	3	2	2	3	1	0	0	1	3	2	2	3	1	3	3	3	2	2	2	2	0	2	3	2	3	0	2	2	2	2	2	3	1	3	3	0
	4520	-16.4873		903	2	0	3	0	3	2	3	3	3	3	1	2	3	1	0	0	1	3	2	1	3	1	3	2	2	1	3	1	2	0	3	2	3	3	1	1	2	1	3	1	2	2	3	3	0
	4525	-43.906		904	2	1	2	2	3	2	3	3	3	3	3	2	3	2	0	0	2	3	2	3	3	0	2	3	2	2	3	1	3	0	3	3	3	3	1	2	2	1	3	2	1	2	2	2	0
	4530	-25.7265		905	1	0	3	1	3	2	3	3	2	2	3	1	3	1	0	0	1	3	1	3	2	1	2	3	3	2	3	2	3	0	3	3	3	2	1	2	2	2	3	2	3	2	2	3	0
	4535	2.7138		906	2	0	3	2	2	2	3	3	2	3	3	2	3	3	0	0	3	3	2	3	3	0	3	4	3	2	3	2	3	0	3	3	3	1	1	2	2	2	3	2	3	2	3	3	0
	4540	-15.3868		907	1	0	1	1	3	1	2	3	3	2	3	2	3	1	0	0	1	3	2	3	2	1	3	2	3	2	3	1	3	0	3	3	3	3	1	2	0	1	3	2	3	1	3	1	0
	4545	-27.3199		908	2	0	3	2	3	2	2	2	3	2	2	2	2	2	0	0	2	2	2	2	2	1	3	4	3	2	3	2	3	0	3	3	3	3	1	2	2	2	3	2	3	2	3	3	0
	4550	9.14428		909	2	0	3	1	3	2	3	2	2	3	3	2	3	0	0	0	0	3	2	3	3	2	2	3	2	2	3	2	2	0	3	3	2	2	1	1	0	2	3	2	2	2	2	3	0
	4555	-44.7585		910	1	0	4	0	3	2	3	3	3	2	2	2	3	1	0	0	1	3	2	2	2	2	3	2	2	1	2	2	2	0	3	3	3	3	1	1	2	2	2	1	2	2	3	3	0
	4560	14.458		911	2	0	3	2	3	2	3	3	3	3	3	2	2	0	0	0	0	2	2	3	3	1	3	4	3	1	3	1	2	0	3	3	3	3	1	1	1	1	3	1	3	2	3	3	0
	4565	-27.671		912	0	0	1	1	3	2	3	2	3	3	3	2	3	1	0	0	1	3	2	3	3	1	3	3	3	2	2	2	3	0	3	3	3	3	1	2	1	2	2	2	3	2	3	1	0
	4570	61.231		913	1	0	4	2	3	1	3	3	2	3	3	2	2	1	0	0	1	2	2	3	3	2	3	4	3	2	3	2	2	0	3	3	3	3	0	2	1	2	3	2	3	2	3	3	0
	4575	76.3409		914	2	1	3	2	3	2	3	3	3	3	3	2	3	2	0	0	2	3	2	3	3	0	3	4	3	2	3	1	3	0	3	3	3	3	1	2	1	1	3	2	3	2	3	3	0
	4580	91.3001		915	2	0	4	2	3	2	3	3	3	3	3	2	3	2	0	0	2	3	2	3	3	2	3	3	3	2	3	2	3	0	3	2	3	3	1	2	2	2	3	2	3	2	3	3	0
	4585	48.8906		916	1	0	2	2	3	1	3	3	3	2	3	2	3	0	0	0	0	3	2	3	2	1	2	4	3	2	2	2	3	0	3	3	3	3	1	2	2	2	2	2	3	2	2	2	0
	4590	64.0108		917	1	0	3	2	3	2	2	2	2	3	3	2	3	2	0	0	2	3	2	3	3	3	2	4	2	1	3	1	3	0	2	3	2	3	1	2	1	1	3	1	2	2	2	2	0
	4595	-31.8931		918	1	0	4	1	3	2	2	3	3	3	1	1	3	0	0	0	0	3	1	1	3	4	3	2	3	2	3	2	2	0	3	2	3	3	1	1	1	2	3	2	3	1	3	3	0
	4600	23.8875		919	1	0	3	2	3	2	3	2	3	2	2	2	3	2	0	0	2	3	2	2	2	2	3	2	2	2	3	2	3	0	3	3	3	2	1	2	2	2	3	2	2	1	3	3	0
	4605	54.6656		920	2	1	2	2	2	1	3	3	3	2	3	3	3	2	0	0	2	3	3	3	2	2	3	4	2	2	3	2	3	0	3	3	3	2	1	2	1	2	3	2	2	2	3	2	0
	4610	53.1837		921	2	2	3	1	3	2	2	2	3	3	2	2	3	3	0	0	3	3	2	2	3	1	3	3	3	1	3	1	2	0	3	3	3	3	0	2	2	1	3	1	3	2	3	2	0
	4615	-37.1438		922	2	1	3	2	3	1	3	2	3	3	3	1	3	2	0	0	2	3	1	3	3	1	3	4	3	2	3	2	2	0	3	3	3	3	0	2	2	2	3	2	3	2	3	3	0
	4620	58.8566		923	2	1	2	2	3	2	3	3	3	3	2	2	3	2	0	0	2	3	2	2	3	1	1	4	1	2	3	2	3	0	3	3	3	3	1	2	1	2	3	2	1	2	1	2	0
	4625	69.6837		924	1	1	2	3	3	1	3	2	3	3	3	2	3	1	0	0	1	3	2	3	3	2	3	3	3	2	3	2	3	0	3	3	3	2	1	2	3	2	3	2	3	1	3	1	0
	4630	7.39515		925	2	1	4	1	3	2	3	3	3	3	1	1	3	1	0	0	1	3	1	1	3	3	3	3	3	2	2	0	3	1	3	3	3	3	2	2	2	0	2	2	3	2	3	3	0
	4635	26.9303		926	0	0	3	2	3	2	2	2	3	3	3	2	2	1	0	0	1	2	2	3	3	1	3	4	3	1	3	1	3	0	3	3	3	3	1	2	2	1	3	1	3	2	3	3	0
	4640	77.4464		927	2	1	2	1	2	2	3	3	3	2	3	2	2	0	0	0	0	2	2	3	3	2	2	3	3	1	3	2	3	0	3	3	3	3	1	2	2	2	3	1	3	2	2	1	0
	4645	71.8001		928	2	0	4	2	3	2	3	1	3	2	0	1	3	0	0	0	0	3	1	0	2	2	2	4	2	2	3	2	1	0	3	3	3	3	0	1	2	2	3	2	2	2	2	3	0
	4650	21.1694		929	2	0	3	2	2	1	2	3	3	3	2	2	3	1	0	0	1	3	2	2	3	1	2	4	3	2	3	2	3	0	3	3	2	3	1	2	0	2	3	2	3	2	2	3	0
	4655	30.1197		930	2	0	3	2	3	1	3	3	3	3	3	2	2	2	0	0	2	2	2	3	4	2	2	4	3	2	3	1	2	0	3	2	2	3	1	1	2	1	3	2	3	2	2	3	0
	4660	56.9378		931	2	0	4	2	3	2	1	2	2	3	3	2	3	2	0	0	2	3	2	3	3	3	1	4	2	2	3	2	2	0	2	2	2	3	1	1	1	2	3	2	2	2	1	3	0
	4665	7.47012		932	2	0	2	2	3	2	3	2	3	3	3	2	2	1	0	0	1	2	2	3	3	2	2	4	3	1	2	2	3	0	3	2	3	3	1	2	2	2	2	1	3	2	2	2	0
	4670	51.9966		933	2	0	5	1	3	2	3	3	3	3	3	2	3	0	0	0	0	3	2	3	3	2	3	3	3	2	2	2	3	0	2	3	2	2	1	2	2	2	2	2	3	2	3	3	0
	4675	12.0538		934	2	0	3	1	3	1	3	2	3	3	3	1	3	2	0	0	2	3	1	3	3	3	3	2	3	0	3	2	3	0	3	3	3	2	1	2	1	2	3	0	3	1	3	2	0
	4680	53.5851		935	1	2	4	2	3	2	3	3	3	3	1	2	2	0	0	0	0	2	2	1	3	2	1	4	3	0	3	0	3	0	3	3	3	3	1	2	1	0	3	0	3	2	1	3	0
	4685	60.9093		936	1	0	4	1	3	2	3	3	2	1	3	2	3	1	0	0	1	3	2	3	1	2	3	2	3	2	3	2	3	0	3	3	2	3	1	2	1	2	3	2	3	1	3	3	0
	4690	88.7126		937	2	1	3	2	3	2	3	3	3	3	2	2	3	3	0	0	3	3	2	2	3	1	3	4	3	1	2	1	2	0	3	2	2	3	0	2	2	1	2	1	3	2	3	3	0
	4695	90.165		938	2	0	3	2	2	2	3	3	3	3	3	2	3	1	0	0	1	3	2	3	3	0	3	4	2	1	3	2	3	0	3	3	3	3	1	2	2	2	3	1	2	2	3	3	0
	4700	-4.79278		939	2	1	3	1	3	2	3	3	3	2	3	2	3	1	0	0	1	3	2	3	2	2	3	3	3	1	3	2	3	0	3	3	3	3	1	2	2	2	3	1	3	2	3	3	0
	4705	34.901		940	2	0	3	2	3	1	3	3	3	2	3	2	3	1	0	0	1	3	2	3	2	1	3	4	3	2	3	2	2	0	2	3	2	3	1	1	2	2	3	2	3	2	3	3	0
	4710	23.165		941	1	0	3	2	2	2	3	3	3	3	3	2	3	0	0	0	0	3	2	3	3	0	2	4	3	1	3	0	3	0	3	3	3	2	1	2	0	0	3	1	3	2	2	3	0
	4715	57.024		942	1	1	3	0	3	2	3	3	2	3	3	2	3	2	0	0	2	3	2	3	3	1	2	2	2	2	3	2	2	0	3	3	3	2	0	2	2	2	3	2	2	2	2	3	0
	4720	52.3642		943	2	0	3	0	3	2	3	2	2	2	3	2	3	1	0	0	1	3	2	3	2	3	1	2	3	2	3	2	3	0	3	3	2	3	1	2	2	2	3	2	3	2	1	2	0
	4725	74.1357		944	1	0	3	2	3	2	3	3	3	2	1	1	3	2	0	0	2	3	1	1	2	0	3	4	3	2	3	2	3	0	3	3	3	3	1	2	1	2	3	2	3	2	3	3	0
	4730	156.888		945	2	0	4	1	3	2	2	2	2	3	3	2	3	1	0	0	1	3	2	3	3	2	3	3	3	2	3	2	2	1	3	3	2	3	2	1	2	2	3	2	3	2	3	3	0
	4735	84.8133		946	2	1	3	1	3	2	3	3	3	2	3	1	3	2	0	0	2	3	1	3	2	1	3	3	2	2	3	2	2	0	2	2	3	3	1	1	2	2	3	2	2	2	3	3	0
	4740	95.2422		947	1	0	4	3	2	2	3	3	3	3	3	2	3	2	0	0	2	3	2	3	3	3	3	4	3	2	3	2	2	0	3	3	3	3	0	2	3	2	3	2	3	2	3	3	0
	4745	41.6669		948	0	0	3	1	3	2	3	3	2	3	1	2	1	1	0	0	1	1	2	1	3	1	2	2	3	2	3	1	3	1	3	3	3	3	2	2	1	1	3	2	3	1	2	3	0
	4750	97.5234		949	2	2	4	2	3	1	3	3	3	2	3	2	3	3	0	0	3	3	2	3	2	2	2	4	3	2	3	2	2	1	3	3	3	3	1	2	2	2	3	2	3	2	2	3	0
	4755	92.1793		950	2	1	3	1	3	2	3	3	3	3	3	2	3	1	0	0	1	3	2	3	3	1	2	3	3	2	3	2	3	1	2	3	3	2	2	2	1	2	3	2	3	2	2	2	0
	4760	84.4743		951	1	1	2	2	3	1	3	3	3	3	3	2	3	1	0	0	1	3	2	3	3	1	2	4	3	2	3	2	2	1	3	3	3	2	1	2	2	2	3	2	3	2	2	2	0
	4765	110.384		952	2	0	4	1	2	2	2	3	3	2	2	2	2	1	0	0	1	2	2	2	2	2	3	3	2	2	3	1	2	0	3	3	3	3	1	1	1	1	3	2	2	2	3	3	0
	4770	79.9374		953	2	0	3	2	3	2	3	2	3	3	3	1	3	1	0	0	1	3	1	3	3	3	3	4	3	2	3	2	3	0	3	3	3	2	1	2	2	2	3	2	3	2	3	2	0
	4775	41.1034		954	2	1	2	2	3	2	3	3	3	3	3	2	3	2	0	0	2	3	2	3	3	2	3	4	3	2	3	1	3	0	3	3	3	3	1	2	1	1	3	2	3	2	3	2	0
	4780	78.2457		955	2	1	3	1	3	1	3	1	2	2	2	2	3	1	0	0	1	3	2	2	2	1	3	3	3	2	3	1	2	0	3	3	3	3	1	1	2	1	3	2	3	2	3	3	0
	4785	68.7068		956	1	0	3	3	3	1	2	3	3	3	3	2	2	0	0	0	0	2	2	3	3	2	1	4	3	2	3	2	2	1	3	2	3	3	2	1	3	2	3	2	3	2	1	2	0
	4790	89.8853		957	1	0	2	1	3	1	2	3	3	2	3	2	3	3	0	0	3	3	2	3	2	1	3	3	3	1	3	2	3	0	3	3	3	2	1	2	2	2	3	1	3	2	3	2	0
	4795	20.1307		958	2	0	4	1	2	2	3	3	3	2	3	2	3	1	0	0	1	3	2	3	2	2	3	3	3	2	3	2	2	0	3	2	3	3	0	2	2	2	3	2	3	2	3	3	0
	4800	73.6251		959	2	0	3	2	3	2	3	3	3	3	2	2	3	1	0	0	1	3	2	2	3	2	3	4	3	2	3	2	3	0	3	3	3	2	1	2	2	2	3	2	3	2	3	3	0
	4805	79.0052		960	1	1	3	2	3	2	3	3	3	2	3	2	3	2	0	0	2	3	2	3	2	2	1	4	3	2	3	2	3	0	3	3	3	2	1	2	1	2	3	2	3	2	1	3	0
	4810	76.445		961	1	1	4	1	3	1	3	2	3	3	3	2	3	2	0	0	2	3	2	3	3	2	3	2	2	2	3	2	2	0	3	3	3	3	1	1	2	2	3	2	2	1	3	3	0
	4815	79.1203		962	2	0	3	0	3	2	3	3	2	2	3	2	3	2	0	0	2	3	2	3	2	1	2	2	3	1	3	1	3	0	3	3	3	3	1	2	2	1	3	1	3	2	2	3	0
	4820	73.9089		963	2	0	3	2	3	0	3	2	3	3	3	1	2	1	0	0	1	2	1	3	3	2	3	4	3	2	3	2	3	0	3	3	2	2	1	2	2	2	3	2	3	2	3	2	0
	4825	108.797		964	2	1	3	2	3	2	2	3	3	2	3	1	2	1	0	0	1	2	1	3	2	2	2	4	3	2	3	2	3	0	3	2	3	3	1	2	1	2	3	2	3	2	2	3	1
	4830	51.7524		965	1	1	2	2	3	1	3	2	3	3	2	1	3	1	0	0	1	3	1	2	3	2	2	3	3	2	3	2	3	0	3	2	3	3	1	2	2	2	3	2	3	1	2	2	1
	4835	9.36301		966	0	1	3	1	3	2	3	3	3	2	3	0	3	1	0	0	1	3	0	3	2	1	2	3	3	2	3	1	3	1	3	2	3	3	2	2	2	1	3	2	3	2	2	3	1
	4840	53.6411		967	2	1	3	2	3	2	1	3	3	1	3	1	3	2	0	0	2	3	1	3	1	1	3	4	3	2	3	0	3	0	3	3	2	2	1	2	1	0	3	2	3	2	3	3	1
	4845	15.966		968	2	1	3	2	2	2	3	3	4	3	3	2	3	1	0	0	1	3	2	3	4	1	3	4	3	2	3	2	3	0	3	3	2	3	1	2	2	2	3	2	3	2	3	3	1
	4850	79.5651		969	0	1	3	1	3	2	3	3	3	3	3	2	3	2	0	0	2	3	2	3	3	1	2	3	3	2	3	2	3	0	3	1	3	2	1	2	2	2	3	2	3	2	2	3	1
	4855	104.088		970	1	0	3	1	3	2	3	2	3	3	3	2	2	0	0	0	0	2	2	3	3	2	3	3	2	1	3	2	2	0	3	3	2	3	0	2	2	2	3	1	2	2	3	3	0
	4860	92.8665		971	0	0	4	0	3	2	3	3	3	3	3	2	3	2	0	0	2	3	2	3	3	1	2	2	3	2	3	0	3	0	3	3	3	3	1	2	1	0	3	2	3	2	2	3	0
	4865	79.0054		972	0	1	3	2	3	2	3	3	3	2	3	2	3	1	0	0	1	3	2	3	2	2	3	4	3	2	3	1	2	0	3	2	3	3	1	1	1	1	3	2	3	2	3	3	0
	4870	68.235		973	2	1	3	1	3	2	3	3	3	3	3	1	3	2	0	0	2	3	1	3	3	1	3	2	4	2	2	2	2	1	3	3	3	3	2	1	1	2	2	2	3	2	3	3	1
	4875	57.8093		974	1	1	4	1	2	2	3	3	3	2	2	2	2	1	0	0	1	2	2	2	2	2	3	3	3	2	3	1	2	0	3	3	2	3	1	1	2	1	3	2	3	2	3	3	1
	4880	112.25		975	2	0	3	2	2	1	3	3	2	4	2	2	3	0	0	0	0	3	2	2	4	1	2	4	3	2	2	2	3	0	3	3	2	3	1	2	1	2	2	2	3	2	2	2	0
	4885	97.5731		976	1	0	4	2	3	2	3	2	3	3	3	1	3	2	0	0	2	3	1	3	3	3	1	4	3	2	3	2	1	0	3	3	3	3	0	1	2	2	3	2	3	2	1	3	0
	4890	71.8244		977	1	0	2	1	3	2	2	3	3	3	3	2	2	1	0	0	1	2	2	3	3	0	2	3	3	2	3	2	3	0	3	2	3	3	1	2	2	2	3	2	3	2	2	2	0
	4895	104.032		978	2	0	2	2	3	2	3	3	3	2	3	2	3	3	0	0	3	3	2	3	2	0	2	4	3	2	3	2	2	0	3	3	3	3	1	1	2	2	3	2	3	2	2	2	0
	4900	58.518		979	2	1	3	2	2	2	3	3	2	3	3	2	1	0	0	0	0	1	2	3	3	2	2	4	3	2	3	2	3	0	3	3	3	3	1	2	2	2	3	2	3	2	2	2	1
	4905	120.464		980	2	1	4	2	3	2	3	3	3	3	3	2	3	1	0	0	1	3	2	3	3	2	3	4	2	2	2	2	1	0	3	3	3	3	1	0	2	2	2	2	2	2	3	3	1
	4910	52.3243		981	1	1	3	2	3	2	3	3	3	3	3	2	3	1	0	0	1	3	2	3	3	1	3	4	2	2	3	1	2	0	3	3	3	3	0	2	2	1	3	2	2	2	3	3	1
	4915	67.2755		982	1	0	4	2	3	2	3	2	3	2	3	2	3	1	0	0	1	3	2	3	2	3	3	3	3	2	3	1	3	0	3	3	3	3	1	2	2	1	3	2	3	1	3	3	0
	4920	64.651		983	2	1	3	2	3	2	2	3	3	3	3	2	2	2	0	0	2	2	2	3	3	1	3	1	2	2	3	2	3	0	3	3	3	3	1	2	2	2	3	2	2	0	3	3	1
	4925	59.3123		984	2	0	3	2	3	2	3	3	3	3	2	2	3	1	0	0	1	3	2	2	3	1	3	3	3	2	2	2	3	0	3	3	2	3	1	2	2	2	2	2	3	1	3	3	0
	4930	115.459		985	2	0	4	2	3	2	3	3	3	2	3	2	3	1	0	0	1	3	2	3	2	2	3	4	2	2	3	2	2	0	3	3	2	3	1	1	1	2	3	2	2	2	3	3	0
	4935	82.0509		986	1	0	2	1	3	1	3	3	3	3	3	1	3	1	0	0	1	3	1	3	3	0	3	3	3	2	3	0	3	0	2	2	3	3	1	2	1	0	3	2	3	2	3	2	0
	4940	61.4516		987	2	1	3	2	2	2	3	3	3	3	2	0	3	1	0	0	1	3	0	2	3	1	3	4	3	1	3	2	3	0	2	3	3	3	1	2	1	2	3	1	3	2	3	3	1
	4945	42.198		988	1	1	3	2	3	2	3	3	3	2	3	1	3	1	0	0	1	3	1	3	2	1	2	4	3	2	3	1	3	1	3	3	3	0	2	2	1	1	3	2	3	2	2	3	1
	4950	39.0806		989	2	1	3	1	3	2	3	3	3	2	3	2	2	1	0	0	1	2	2	3	2	1	3	3	3	1	3	2	2	0	3	3	3	3	1	1	1	2	3	1	3	2	3	3	1
	4955	127.763		990	1	2	2	2	2	2	3	2	3	3	3	2	3	1	0	0	1	3	2	3	3	1	3	4	3	2	3	2	3	1	3	3	3	3	2	2	1	2	3	2	3	2	3	2	1
	4960	99.5649		991	1	1	3	2	3	2	3	3	3	3	3	1	2	0	0	0	0	2	1	3	3	1	3	4	1	2	3	0	3	1	2	3	3	2	2	2	2	0	3	2	1	2	3	3	1
	4965	64.7248		992	1	1	2	1	3	1	2	2	3	3	1	2	3	1	0	0	1	3	2	1	3	2	2	3	3	2	3	1	2	0	3	3	2	3	1	1	2	1	3	2	3	2	2	2	1
	4970	85.2923		993	2	1	3	2	3	1	2	3	3	2	2	1	3	2	0	0	2	3	1	2	2	1	2	4	3	2	3	0	3	0	3	3	3	3	1	2	2	0	3	2	3	2	2	3	1
	4975	23.7114		994	2	1	4	2	2	2	3	2	3	2	3	2	3	2	0	0	2	3	2	3	2	3	3	4	3	2	3	2	2	0	2	3	3	3	1	1	2	2	3	2	3	2	3	3	1
	4980	34.9948		995	2	1	4	2	3	2	2	3	3	2	2	1	3	3	0	0	3	3	1	2	2	3	0	4	3	2	2	1	1	1	3	3	3	3	1	1	2	1	2	2	3	2	0	3	1
	4985	46.0504		996	2	1	3	2	3	2	3	3	2	3	3	1	3	2	0	0	2	3	1	3	4	2	3	3	3	2	3	2	2	0	3	3	3	3	1	1	3	2	3	2	3	2	3	3	1
	4990	49.8539		997	1	1	3	2	2	2	3	2	3	3	3	2	3	2	0	0	2	3	2	3	3	2	2	4	3	2	3	2	3	0	3	3	3	3	1	2	2	2	3	2	3	2	2	3	1
	4995	141.514		998	2	0	4	1	3	1	3	3	3	3	3	2	3	2	0	0	2	3	2	3	3	3	3	3	2	1	3	2	3	0	3	3	3	3	1	2	1	2	3	1	2	2	3	3	0
	5000	57.9197		999	2	1	3	1	3	2	2	3	3	3	3	2	3	2	0	0	2	3	2	3	3	1	3	3	3	2	3	1	2	0	3	3	3	3	1	1	1	1	3	2	3	2	3	3	1
	5005	36.1054		1000	2	1	2	1	2	2	3	3	3	3	3	2	3	2	0	0	2	3	2	3	3	2	3	3	2	2	3	2	2	0	3	3	3	3	0	2	1	2	3	2	2	2	3	2	1
	5010	-20.9621		1001	1	0	2	1	2	2	3	3	2	2	3	1	3	1	0	0	1	3	1	3	2	2	3	3	3	2	3	1	2	0	3	3	3	3	0	2	2	1	3	2	3	2	3	2	0
	5015	52.9473		1002	2	0	2	1	1	2	3	3	3	3	3	2	2	1	0	0	1	2	2	3	3	2	3	3	2	1	3	2	2	0	3	3	3	3	0	2	2	2	3	1	2	2	3	2	0
	5020	30.2499		1003	1	1	4	1	3	1	3	3	3	1	3	2	3	2	0	0	2	3	2	3	1	3	3	3	3	2	3	1	2	0	3	3	3	3	1	1	1	1	3	2	3	2	3	3	1
	5025	22.6691		1004	2	0	3	2	3	2	3	3	3	3	3	2	3	1	0	0	1	3	2	3	3	0	2	4	3	2	3	2	1	0	3	3	3	1	0	1	2	2	3	2	3	2	2	3	0
	5030	23.2765		1005	1	1	3	1	3	1	3	2	3	3	3	2	3	2	0	0	2	3	2	3	3	1	3	3	3	2	3	1	2	0	3	3	3	3	1	1	2	1	3	2	3	2	3	3	1
	5035	-19.9486		1006	2	1	5	2	3	2	2	2	3	2	2	2	3	1	0	0	1	3	2	2	2	2	3	4	3	2	2	2	3	0	2	3	3	3	1	2	2	2	2	2	3	2	3	4	1
	5040	3.63158		1007	1	1	4	1	3	2	3	3	3	3	2	2	3	1	0	0	1	3	2	2	3	1	3	3	3	2	3	2	2	0	3	3	3	3	1	1	2	2	3	2	3	2	3	3	1
	5045	-5.76008		1008	2	1	2	1	1	2	3	3	3	3	3	2	3	2	0	0	2	3	2	3	3	1	3	2	3	1	3	1	3	0	2	3	2	3	1	2	1	1	3	1	3	1	3	2	1
	5050	57.6116		1009	0	1	3	1	3	2	3	3	3	2	2	2	3	1	0	0	1	3	2	2	2	0	3	2	3	2	3	2	2	0	3	2	3	2	1	1	2	2	3	2	3	1	3	3	1
	5055	47.5628		1010	1	1	3	2	3	2	3	2	3	3	2	2	2	1	0	0	1	2	2	2	3	2	3	4	3	2	3	2	3	0	3	3	3	1	1	2	0	2	3	2	3	2	3	3	1
	5060	6.13152		1011	1	1	3	2	2	2	3	3	2	3	3	2	2	1	0	0	1	2	2	3	3	1	3	4	3	2	3	2	2	0	2	3	3	3	1	1	2	2	3	2	3	2	3	3	1
	5065	100.39		1012	1	0	3	2	3	1	3	2	3	2	1	1	1	0	0	0	0	1	1	1	2	1	2	4	3	2	3	2	2	0	3	2	3	3	1	1	3	2	3	2	3	2	2	3	0
	5070	45.337		1013	2	1	2	3	3	2	3	3	2	3	3	1	3	0	0	0	0	3	1	3	3	2	2	4	3	2	3	2	3	0	3	3	3	3	1	2	3	2	3	2	3	2	2	1	1
	5075	63.1682		1014	2	1	3	2	3	2	3	3	2	3	2	2	3	2	0	0	2	3	2	2	3	2	3	4	1	1	3	2	2	0	3	3	2	2	0	2	1	2	3	1	1	2	3	3	1
	5080	50.4137		1015	2	0	3	2	3	2	2	3	3	0	3	2	3	2	0	0	2	3	2	3	0	1	3	4	3	2	3	2	3	0	3	3	3	3	1	2	1	2	3	2	3	2	3	3	0
	5085	59.1981		1016	2	1	3	2	2	2	3	2	3	3	1	2	3	1	0	0	1	3	1	2	3	2	3	3	3	2	3	0	3	0	3	3	3	3	1	2	2	0	3	2	3	1	3	3	1
	5090	93.2404		1017	2	0	3	2	3	2	3	0	2	3	3	2	3	2	0	0	2	3	2	3	3	1	2	4	3	2	3	2	2	0	3	3	3	3	1	1	1	2	3	2	3	2	2	3	0
	5095	33.2989		1018	1	0	4	2	3	1	3	3	3	3	3	2	3	0	0	0	0	3	2	3	3	2	3	4	3	2	3	1	3	0	3	2	3	3	1	2	2	1	3	2	3	2	3	3	0
	5100	27.4688		1019	2	0	4	2	3	2	3	2	2	3	3	2	3	0	0	0	0	3	2	3	3	2	2	4	3	2	2	1	3	0	3	2	2	2	1	2	1	1	2	2	3	2	2	3	0
	5105	2.7681		1020	2	1	3	2	3	2	3	3	2	2	3	1	2	2	0	0	2	2	1	3	2	1	1	4	3	2	2	2	3	0	3	3	3	3	1	2	2	2	2	2	3	2	1	3	1
	5110	70.2655		1021	1	1	3	3	3	2	3	3	3	3	3	2	2	0	0	0	0	2	2	3	3	0	3	4	3	2	3	1	1	0	3	3	2	3	1	0	2	1	3	2	3	2	3	3	1
	5115	63.9734		1022	2	1	3	1	2	1	3	2	3	2	2	1	3	3	0	0	3	3	1	2	2	1	1	2	3	2	2	2	2	0	3	3	2	3	1	1	2	2	2	2	3	1	1	3	1
	5120	35.2216		1023	0	0	4	1	3	2	3	3	3	2	3	2	3	1	0	0	1	3	2	3	2	3	3	2	3	2	3	2	3	0	2	3	3	3	1	2	2	2	3	2	3	1	3	3	0
	5125	37.9214		1024	1	1	3	2	3	2	3	3	3	2	3	2	2	1	0	0	1	2	2	3	2	1	2	3	4	2	3	2	3	1	2	2	3	3	2	2	1	2	3	2	3	2	2	3	1
	5130	56.292		1025	2	1	4	1	3	2	3	3	3	3	3	2	3	2	0	0	2	3	2	3	3	2	1	3	3	2	3	2	3	1	1	3	3	3	2	2	1	2	3	2	3	2	1	3	1
	5135	64.4644		1026	2	1	3	2	2	2	3	3	3	3	2	2	2	1	0	0	1	2	2	2	3	1	3	3	3	2	3	2	3	1	3	3	3	2	2	2	2	2	3	2	3	1	3	3	1
	5140	99.2482		1027	0	1	3	2	1	2	3	3	3	3	3	2	3	1	0	0	1	3	2	3	3	2	2	4	3	2	3	2	3	0	3	1	1	3	1	2	2	2	3	2	3	2	2	3	1
	5145	83.827		1028	1	0	3	1	3	2	3	3	3	3	3	2	2	2	0	0	2	2	2	3	3	1	3	3	3	2	3	0	3	0	3	3	2	2	1	2	2	0	3	2	3	2	3	3	0
	5150	156.75		1029	2	1	3	1	3	2	3	3	3	3	3	2	3	1	0	0	1	3	2	3	3	0	3	3	1	2	3	2	2	1	3	3	3	3	1	2	2	2	3	2	1	2	3	3	1
	5155	180.824		1030	2	1	3	2	3	2	3	3	3	1	2	2	2	1	0	0	1	2	2	2	1	3	3	4	3	2	3	2	2	1	3	3	2	3	2	1	1	2	3	2	3	2	3	2	1
	5160	98.1176		1031	1	1	2	1	2	2	3	3	3	3	2	2	3	1	0	0	1	3	2	2	3	1	3	3	3	2	3	1	3	0	2	3	3	3	1	2	1	1	3	2	3	2	3	2	1
	5165	95.756		1032	0	0	3	1	3	2	1	3	2	2	3	1	3	2	0	0	2	3	1	3	2	0	3	3	3	1	3	2	3	0	3	1	3	2	1	2	1	2	3	1	3	2	3	3	0
	5170	87.2663		1033	2	1	3	1	3	2	3	3	3	2	3	2	3	1	0	0	1	3	2	3	2	2	1	3	2	1	3	0	2	0	3	3	2	3	1	1	2	0	3	1	2	2	1	3	1
	5175	35.5537		1034	1	1	3	2	3	2	3	3	3	3	2	2	3	2	0	0	2	3	2	2	3	0	3	3	3	2	3	2	3	0	3	3	3	3	1	2	2	2	3	2	3	1	3	3	1
	5180	32.3677		1035	1	1	3	2	3	2	3	3	3	3	3	2	3	2	0	0	2	3	2	3	3	1	3	4	3	2	3	2	3	0	3	3	3	2	1	2	1	2	3	2	3	2	3	3	1
	5185	18.9433		1036	2	1	3	1	3	2	3	3	3	3	3	1	3	2	0	0	2	3	1	3	3	1	3	3	3	2	3	2	3	0	3	0	3	3	1	2	2	2	3	2	3	2	3	3	1
	5190	60.3574		1037	0	1	4	1	3	2	3	3	3	3	3	2	3	0	0	0	0	3	2	3	3	2	3	3	2	2	3	2	3	0	3	3	3	2	1	2	2	2	3	2	2	2	3	3	1
	5195	41.7441		1038	2	1	3	2	2	2	3	3	3	2	3	2	3	2	0	0	2	3	2	3	2	2	3	4	3	2	3	2	3	0	3	3	3	3	1	2	2	2	3	2	3	2	3	3	1
	5200	125.671		1039	2	0	4	2	1	2	2	2	3	2	3	1	3	2	0	0	2	3	1	3	2	3	3	4	3	1	3	2	1	0	2	2	3	3	0	1	2	2	3	1	3	2	3	3	0
	5205	57.3663		1040	1	1	3	2	3	2	3	2	2	3	3	2	3	1	0	0	1	3	2	3	3	1	3	4	2	2	3	2	3	0	3	3	3	3	1	2	2	2	3	2	2	2	3	3	1
	5210	-17.7896		1041	1	1	4	1	2	2	3	3	2	2	2	1	3	0	0	0	0	3	1	2	2	2	1	3	3	2	3	2	2	0	3	3	3	3	1	1	2	2	3	2	3	2	1	3	1
	5215	29.7612		1042	1	1	4	1	2	2	3	1	3	3	2	0	2	0	0	0	0	2	0	2	3	2	2	3	3	2	3	2	3	0	2	3	3	2	1	2	2	2	3	2	3	2	2	3	1
	5220	49.629		1043	1	1	2	1	2	2	3	3	3	3	3	2	3	0	0	0	0	3	2	3	3	1	1	3	3	2	2	1	3	0	2	1	3	3	1	2	1	1	2	2	3	2	1	2	1
	5225	-65.303		1044	1	1	3	2	2	2	3	2	3	3	3	2	3	1	0	0	1	3	2	3	3	2	2	4	3	0	3	1	2	0	3	3	3	3	1	1	2	1	3	0	3	2	2	3	1
	5230	21.1596		1045	2	1	3	1	2	1	3	3	3	3	3	2	2	1	0	0	1	2	2	3	3	3	3	3	3	2	3	1	3	0	3	3	2	3	1	2	2	1	3	2	3	2	3	2	1
	5235	-3.32553		1046	1	1	3	1	2	2	3	3	2	3	3	2	3	1	0	0	1	3	2	3	3	2	1	2	3	2	3	2	3	1	2	2	2	3	2	2	2	2	3	2	3	1	1	3	1
	5240	2.30249		1047	2	1	1	1	3	2	3	3	3	3	3	2	3	1	0	0	1	3	2	3	3	1	2	3	2	2	3	2	3	1	3	3	3	2	2	2	1	2	3	2	2	2	2	1	1
	5245	89.6333		1048	2	1	3	1	3	2	3	3	3	3	3	2	3	1	0	0	1	3	2	3	3	1	1	3	3	2	2	2	1	0	3	3	2	3	1	0	2	2	2	2	3	2	1	3	1
	5250	11.2693		1049	2	0	2	2	2	1	3	3	3	3	3	2	2	1	0	0	1	2	2	3	3	2	3	2	4	1	3	2	3	0	3	2	3	3	1	2	2	2	3	1	3	1	3	2	0
	5255	-6.58259		1050	2	1	3	2	3	1	2	3	3	1	3	2	3	3	0	0	3	3	2	3	1	2	1	4	3	2	3	2	2	1	3	3	3	3	2	1	1	2	3	2	3	2	1	3	1
	5260	119.391		1051	2	1	3	2	3	2	2	2	3	3	3	2	3	1	0	0	1	3	2	3	3	1	2	2	2	2	3	2	3	0	2	3	3	3	1	2	2	2	3	2	2	0	2	3	1
	5265	35.6192		1052	2	0	2	1	3	2	3	3	3	3	3	2	3	2	0	0	2	3	2	3	3	0	2	3	3	2	3	2	3	0	3	3	2	3	1	2	2	2	3	2	3	2	2	2	0
	5270	10.2336		1053	2	1	4	2	3	2	3	3	3	1	3	1	3	1	0	0	1	3	1	3	1	4	1	4	3	2	3	1	3	0	3	3	3	1	1	2	1	1	3	2	3	2	1	3	1
	5275	85.7183		1054	1	1	2	2	2	2	2	3	3	2	2	2	3	2	0	0	2	3	2	2	2	1	2	4	3	2	2	1	2	0	3	2	3	2	1	1	1	1	2	2	3	2	2	2	1
	5280	70.7634		1055	2	1	3	2	3	2	3	3	3	3	3	2	3	1	0	0	1	3	2	3	3	2	3	3	2	1	3	2	1	0	3	2	2	3	0	1	2	2	3	1	2	1	3	3	1
	5285	55.5412		1056	2	1	3	1	2	2	3	3	3	2	3	2	3	0	0	0	0	3	2	3	2	1	2	3	2	2	3	2	2	1	3	3	2	3	2	1	2	2	3	2	2	2	2	3	1
	5290	-6.31141		1057	2	1	4	2	2	2	3	3	3	3	2	2	3	1	0	0	1	3	2	2	3	3	3	4	3	2	3	2	3	0	2	3	3	3	1	2	1	2	3	2	3	2	3	3	1
	5295	15.2065		1058	2	1	3	2	3	2	3	2	3	3	3	2	2	1	0	0	1	2	2	3	3	2	3	3	3	1	3	2	3	0	2	2	2	3	1	2	1	2	3	1	3	1	3	3	1
	5300	7.19345		1059	2	1	3	1	3	1	3	3	3	3	3	2	3	2	0	0	2	3	2	3	3	1	2	3	3	1	3	2	3	0	3	2	3	3	1	2	1	2	3	1	3	2	2	3	1
	5305	56.4075		1060	1	1	2	2	3	1	3	3	2	3	3	2	3	0	0	0	0	3	2	3	3	2	1	4	3	2	3	1	2	0	3	4	3	3	0	2	2	1	3	2	3	2	1	2	1
	5310	47.6438		1061	1	1	3	1	3	2	3	3	3	3	3	2	2	1	0	0	1	2	2	3	3	1	2	2	3	2	2	1	2	0	2	3	3	3	1	1	2	1	2	2	3	1	2	3	1
	5315	81.5038		1062	0	0	2	2	3	2	3	3	3	2	3	2	3	1	0	0	1	3	2	3	2	0	3	4	3	1	3	1	2	0	2	3	3	3	0	2	2	1	3	1	3	2	3	2	0
	5320	53.9711		1063	0	1	2	2	2	2	3	3	3	2	3	1	3	1	0	0	1	3	1	3	2	1	1	4	3	2	3	1	2	0	3	3	3	3	1	1	2	1	3	2	3	2	1	2	1
	5325	57.8321		1064	1	0	3	2	3	1	3	2	2	2	3	1	3	1	0	0	1	3	1	3	2	0	1	4	3	2	3	2	3	0	2	3	3	2	1	2	1	2	3	2	3	2	1	3	0
	5330	81.2622		1065	1	0	3	2	3	2	2	3	2	2	3	2	3	1	0	0	1	3	2	3	2	1	3	4	1	2	3	1	3	0	3	2	3	3	1	2	2	1	3	2	1	2	3	3	0
	5335	109.818		1066	2	1	3	1	2	2	3	3	3	2	3	2	3	2	0	0	2	3	2	3	2	1	3	3	1	2	3	2	3	1	3	2	3	3	2	2	2	2	3	2	1	2	3	3	1
	5340	51.4239		1067	0	0	2	2	3	1	3	3	3	3	3	2	2	1	0	0	1	2	2	3	3	2	0	3	2	2	3	1	3	0	3	3	3	2	1	2	2	1	3	2	2	1	0	2	0
	5345	76.5891		1068	0	1	4	2	3	2	3	3	3	4	3	2	3	2	0	0	2	3	2	3	4	3	2	3	3	1	3	1	2	0	2	3	3	3	0	2	1	1	3	1	3	1	2	3	1
	5350	71.1646		1069	1	1	4	2	1	2	3	2	2	3	3	2	3	1	0	0	1	3	2	3	3	3	2	4	3	2	3	2	3	0	3	3	3	3	1	2	2	2	3	2	3	2	2	3	1
	5355	28.5567		1070	1	0	3	2	3	2	3	3	3	3	2	1	3	2	0	0	2	3	1	2	3	2	2	4	2	1	3	2	3	0	3	3	3	3	1	2	1	2	3	1	2	2	2	3	0
	5360	87.2636		1071	1	0	3	2	3	1	3	3	3	3	3	1	3	1	0	0	1	3	1	3	3	1	1	4	3	2	3	2	3	0	3	3	2	3	1	2	2	2	3	2	3	2	1	3	0
	5365	70.6693		1072	1	1	4	2	3	2	3	2	3	3	3	2	3	2	0	0	2	3	2	3	3	2	3	3	3	2	3	2	3	0	3	2	3	2	1	2	2	2	3	2	3	1	3	3	1
	5370	83.1243		1073	2	1	2	1	3	2	3	3	2	3	2	2	3	1	0	0	1	3	2	2	3	1	3	3	3	1	3	1	3	0	3	2	3	2	1	2	1	1	3	1	3	2	3	2	1
	5375	51.761		1074	2	1	4	1	3	2	3	0	3	3	3	2	3	1	0	0	1	3	2	3	3	3	2	3	3	2	3	1	3	0	3	2	3	2	1	2	1	1	3	2	3	2	2	3	1
	5380	41.88		1075	1	1	4	1	2	2	3	3	3	3	3	2	3	2	0	0	2	3	2	3	3	2	3	3	3	2	3	0	3	0	3	2	3	3	1	2	2	0	3	2	3	2	3	3	1
	5385	122.741		1076	2	1	3	2	2	2	3	3	3	3	3	2	2	1	0	0	1	2	2	3	3	1	3	4	2	2	3	2	2	0	3	3	3	3	1	1	2	2	3	2	2	2	3	3	1
	5390	-23.4941		1077	1	1	2	2	3	2	2	3	3	2	3	2	3	2	0	0	2	3	2	3	2	2	2	4	3	1	3	1	3	1	1	3	3	2	2	2	2	1	3	1	3	2	2	2	1
	5395	42.8629		1078	1	1	3	2	3	2	2	2	3	2	3	2	3	0	0	0	0	3	2	3	2	0	3	4	3	2	2	2	3	0	3	3	3	3	1	2	2	2	2	2	3	2	3	3	1
	5400	22.4977		1079	0	1	4	2	2	1	3	1	3	2	2	2	3	1	0	0	1	3	2	2	2	3	2	4	3	2	2	1	2	0	2	3	3	3	0	2	1	1	2	2	3	2	2	3	1
	5405	58.8219		1080	2	0	3	2	3	2	3	2	3	3	3	2	3	1	0	0	1	3	2	3	3	2	2	4	3	2	3	2	3	0	3	3	3	2	1	2	1	2	3	2	3	2	2	2	0
	5410	76.781		1081	2	0	4	2	2	2	2	3	3	3	2	2	3	2	0	0	2	3	2	2	3	2	2	4	2	2	3	2	2	0	3	3	2	2	0	2	2	2	3	2	2	2	2	3	0
	5415	116.299		1082	2	0	3	2	3	0	3	3	3	3	3	2	3	1	0	0	1	3	2	3	3	2	2	4	3	2	3	2	3	0	3	3	3	3	1	2	2	2	3	2	3	2	2	2	0
	5420	95.8745		1083	2	0	2	1	3	2	3	3	2	3	3	2	3	1	0	0	1	3	2	3	3	1	2	3	3	2	3	2	3	0	3	3	3	1	1	2	2	2	3	2	3	2	2	2	0
	5425	166.805		1084	1	0	4	2	3	1	3	3	3	3	3	3	3	2	0	0	2	3	3	3	3	3	3	4	3	2	3	2	3	0	2	3	3	3	1	2	2	2	3	2	3	2	3	3	0
	5430	94.2068		1085	1	1	3	2	3	2	3	3	3	3	2	2	3	1	0	0	1	3	2	2	3	1	3	4	2	2	3	1	2	0	3	3	3	3	1	1	2	1	3	2	2	2	3	3	0
	5435	92.7862		1086	1	1	3	1	3	1	3	3	3	3	2	1	3	2	0	0	2	3	1	2	3	2	2	3	3	2	3	2	3	0	3	3	2	3	1	2	1	2	3	2	3	2	2	2	0
	5440	140.388		1087	1	0	3	2	3	2	3	3	3	1	3	2	3	0	0	0	0	3	2	3	1	0	1	4	3	2	3	2	3	0	3	3	3	3	1	2	1	2	3	2	3	2	1	3	0
	5445	118.942		1088	2	1	3	2	3	1	2	3	3	3	3	1	3	3	0	0	3	3	1	3	3	1	0	4	3	2	3	1	2	0	3	3	3	3	1	1	2	1	3	2	3	2	0	3	0
	5450	80.0986		1089	1	0	4	1	2	2	3	2	3	3	3	1	3	1	0	0	1	3	1	3	3	1	3	3	3	1	2	2	2	1	3	2	3	2	2	1	2	2	2	1	3	2	3	3	0
	5455	82.312		1090	1	0	3	1	3	2	3	3	2	3	3	2	2	0	0	0	0	2	2	3	3	0	0	3	3	2	3	2	1	0	3	1	3	3	1	0	1	2	3	2	3	2	0	3	0
	5460	93.149		1091	2	0	3	1	3	2	3	3	3	3	2	2	3	1	0	0	1	3	2	2	3	1	3	3	3	2	3	2	3	0	3	3	3	3	1	2	1	2	3	2	3	2	3	3	0
	5465	71.5574		1092	1	0	5	2	3	2	3	3	3	2	3	2	3	2	0	0	2	3	2	3	2	4	3	4	3	2	2	2	3	0	2	3	2	3	1	2	2	2	2	2	3	2	3	3	0
	5470	114.465		1093	2	0	4	2	3	2	3	3	3	2	3	0	2	2	0	0	2	2	0	3	2	2	2	3	3	2	3	1	3	0	3	3	3	3	1	2	2	1	3	2	3	1	2	3	0
	5475	71.7479		1094	1	1	4	1	2	1	2	3	3	3	2	1	0	1	0	0	1	0	1	2	3	2	3	3	3	2	3	2	2	0	3	3	3	3	0	2	2	2	3	2	3	2	3	3	0
	5480	63.0939		1095	1	1	3	1	3	2	3	3	3	3	3	2	3	1	0	0	1	3	2	3	3	2	2	3	3	2	3	2	2	0	3	2	3	2	0	2	2	2	4	2	3	2	2	3	0
	5485	60.9262		1096	2	0	4	2	3	1	3	3	2	3	3	2	3	1	0	0	1	3	2	3	3	3	3	4	3	2	3	2	3	0	2	3	3	3	1	2	2	2	4	2	3	2	3	3	0
	5490	50.0967		1097	2	0	4	1	3	1	3	2	3	3	3	2	3	0	0	0	0	3	2	3	3	2	3	3	1	2	2	2	2	0	1	3	2	2	0	2	2	2	2	2	1	2	3	3	0
	5495	131.064		1098	2	1	3	1	3	2	3	3	3	3	2	1	2	1	0	0	1	2	1	2	3	2	3	3	3	2	3	2	3	0	3	3	3	2	1	2	2	2	4	2	3	2	3	3	0
	5500	100.997		1099	2	0	4	2	3	2	3	2	3	2	3	2	3	1	0	0	1	3	2	3	2	2	3	4	3	2	2	2	3	0	3	3	3	3	1	2	2	2	3	2	3	2	3	3	0
	5505	94.4679		1100	2	1	4	2	3	2	3	3	3	2	3	2	2	2	0	0	2	2	2	3	2	2	3	3	3	2	3	2	2	0	3	3	3	3	0	2	2	2	3	2	3	1	3	3	0
	5510	63.4226		1101	1	0	3	2	2	2	3	2	3	2	3	2	3	2	0	0	2	3	2	3	3	0	3	4	3	1	3	2	1	0	3	3	3	3	0	1	2	2	3	1	3	2	3	3	0
	5515	66.4007		1102	2	1	2	2	2	1	1	2	2	3	2	2	3	2	0	0	2	3	2	2	3	2	3	4	3	2	3	0	3	0	2	3	3	2	1	2	1	0	3	2	3	2	3	2	0
	5520	68.122		1103	2	1	2	1	3	2	3	3	3	3	3	2	3	2	0	0	2	3	2	3	3	2	2	3	3	2	3	2	2	0	2	1	3	3	0	2	2	2	3	2	3	2	2	2	0
	5525	56.4478		1104	2	0	3	0	1	2	3	3	3	3	3	1	3	2	0	0	2	3	1	3	3	1	3	1	3	2	3	2	2	0	2	3	3	3	0	2	2	2	3	2	3	1	3	3	0
	5530	110.901		1105	2	0	4	2	2	2	3	2	3	3	3	1	3	0	0	0	0	3	1	3	3	1	1	3	3	1	3	1	3	0	2	2	3	3	1	2	1	1	3	1	3	1	1	3	0
	5535	107.785		1106	1	0	3	2	3	2	3	3	3	2	3	2	3	1	0	0	1	3	2	3	2	2	3	3	3	2	3	1	3	0	3	3	3	3	1	2	2	1	3	2	3	1	3	2	0
	5540	54.7027		1107	2	0	4	2	3	2	3	3	3	3	2	2	3	1	0	0	1	3	2	2	3	3	2	3	0	2	3	1	3	0	3	2	3	3	1	2	2	1	3	2	0	1	2	3	0
	5545	76.937		1108	2	0	3	2	3	2	3	3	3	3	3	2	3	1	0	0	1	3	2	3	3	0	3	4	3	2	3	2	3	0	3	3	3	2	1	2	2	2	3	2	3	2	3	3	0
	5550	109.217		1109	2	1	3	2	3	2	2	2	3	2	3	2	3	1	0	0	1	3	2	3	2	3	2	4	3	1	3	2	3	0	3	3	3	3	1	2	2	2	3	1	3	2	2	2	0
	5555	106.183		1110	0	1	2	1	2	1	3	3	3	3	3	2	2	2	0	0	2	2	2	3	3	0	3	2	3	2	3	2	3	0	3	3	2	2	1	2	1	2	3	2	3	1	3	2	0
	5560	66.6281		1111	2	0	2	2	3	2	3	3	2	3	3	2	3	1	0	0	1	3	2	3	3	1	3	3	4	2	2	2	2	0	3	2	2	3	1	1	2	2	2	2	3	2	3	2	0
	5565	121.687		1112	2	1	2	1	3	2	3	2	3	3	3	2	3	0	0	0	0	3	2	3	3	2	1	3	3	2	3	2	3	0	3	3	3	3	1	2	1	2	3	2	3	2	1	2	0
	5570	103.029		1113	2	0	4	2	3	1	3	2	3	3	3	2	2	1	0	0	1	2	2	3	3	4	2	4	3	1	3	2	3	0	2	3	3	3	1	2	1	2	3	1	3	2	2	3	0
	5575	125.083		1114	2	1	3	2	3	2	3	3	3	1	3	2	3	1	0	0	1	3	2	3	1	1	2	3	1	2	3	2	3	0	3	3	2	3	1	2	1	2	3	2	1	1	2	3	0
	5580	81.8405		1115	1	1	3	2	3	2	3	3	3	3	3	1	2	1	0	0	1	2	1	3	3	3	3	4	3	2	3	2	3	0	3	3	3	3	1	2	1	2	3	2	3	2	3	2	0
	5585	17.4476		1116	2	2	2	1	3	2	3	2	3	3	3	2	3	2	0	0	2	3	2	3	3	2	3	2	3	2	3	2	3	0	3	3	2	3	1	2	2	2	3	2	3	1	3	2	0
	5590	95.4039		1117	1	1	3	2	3	2	3	3	2	2	3	2	2	2	0	0	2	2	2	3	2	2	2	4	3	2	3	2	4	0	3	3	3	3	2	2	2	2	3	2	3	2	2	2	0
	5595	32.2797		1118	1	0	3	3	3	2	2	1	3	3	3	2	3	1	0	0	1	3	2	3	3	2	3	4	3	2	3	2	3	0	3	3	3	2	1	2	3	2	3	2	3	2	3	2	0
	5600	74.8516		1119	2	1	4	1	3	1	2	3	3	3	3	2	3	1	0	0	1	3	2	3	3	2	3	3	3	2	3	1	3	0	2	3	3	2	2	2	1	1	3	2	3	2	3	3	0
	5605	79.8609		1120	1	0	3	2	3	2	1	2	2	3	3	2	3	1	0	0	1	3	2	3	3	2	2	4	2	2	3	2	3	0	3	3	3	2	1	2	2	2	3	2	2	2	2	2	0
	5610	30.6697		1121	1	1	3	2	3	2	3	2	3	1	1	2	3	1	0	0	1	3	2	1	1	2	2	4	2	2	3	2	3	1	3	2	3	3	2	2	2	2	3	2	2	2	2	3	0
	5615	-0.83759		1122	2	1	3	2	3	2	3	2	3	3	3	1	3	0	0	0	0	3	1	3	3	3	2	4	2	1	3	2	3	0	3	3	2	3	1	2	2	2	3	1	2	2	2	3	0
	5620	85.4293		1123	2	1	3	3	3	2	3	3	3	3	3	2	3	1	0	0	1	3	2	3	3	2	1	4	3	2	1	2	2	0	1	3	3	3	1	1	1	2	1	2	2	2	1	2	0
	5625	81.1323		1124	2	1	4	2	3	2	3	3	3	3	3	2	3	0	0	0	0	3	2	3	3	2	1	4	3	2	3	2	2	0	3	2	3	3	1	1	2	2	3	2	3	2	1	3	0
	5630	61.1946		1125	2	1	4	2	3	2	3	2	3	3	3	1	3	2	0	0	2	3	1	3	3	2	2	4	3	2	3	2	3	0	1	3	3	2	1	2	0	2	3	2	3	2	2	3	0
	5635	36.5224		1126	2	0	4	3	3	2	3	3	3	2	3	1	3	0	0	0	0	3	1	3	2	2	2	4	4	2	3	2	3	0	2	3	3	2	1	2	2	2	3	2	3	2	2	3	0
	5640	27.3486		1127	2	1	3	0	3	2	3	3	2	3	3	2	3	2	0	0	2	3	2	3	3	0	1	1	3	2	3	2	3	0	3	3	3	2	1	2	2	2	3	2	3	1	1	3	0
	5645	78.2782		1128	2	1	3	1	3	1	3	3	2	3	3	1	3	1	0	0	1	3	1	3	3	2	3	2	3	2	3	2	2	0	3	3	2	2	0	2	2	2	3	2	3	1	3	3	0
	5650	47.7772		1129	1	0	4	0	3	2	3	3	3	3	3	1	3	1	0	0	1	3	1	3	3	3	2	2	2	2	3	2	3	0	2	3	3	3	1	2	2	2	3	2	2	2	2	3	0
	5655	24.8176		1130	1	0	4	2	3	1	3	3	2	3	2	2	2	1	0	0	1	2	2	2	3	3	2	4	3	1	3	2	3	0	2	3	3	3	1	2	2	2	3	1	3	2	2	3	0
	5660	50.2374		1131	0	1	3	2	3	2	3	3	3	3	2	2	3	0	0	0	0	3	2	2	3	2	3	4	3	1	3	2	3	0	3	3	3	3	1	2	2	2	3	1	3	2	3	3	0
	5665	88.2945		1132	2	1	4	1	1	2	3	3	3	3	2	1	1	1	0	0	1	1	1	2	3	2	3	2	2	2	3	2	3	0	3	3	3	2	1	2	2	2	3	2	2	1	3	3	0
	5670	76.8292		1133	2	0	4	2	2	1	3	2	3	2	2	2	3	3	0	0	3	3	2	2	2	3	2	4	2	3	2	2	3	0	3	2	3	2	1	2	2	2	2	3	2	2	2	3	0
	5675	50.6794		1134	2	1	3	1	1	2	3	3	3	3	3	2	3	2	0	0	2	3	2	3	3	2	3	3	3	2	3	2	3	0	3	2	3	3	1	2	2	2	3	2	3	2	3	3	0
	5680	61.3898		1135	2	1	4	2	3	2	3	3	3	3	3	2	3	2	0	0	2	3	2	3	3	1	2	4	3	1	3	2	3	0	3	3	3	3	1	2	1	2	3	1	3	2	2	3	0
	5685	27.1819		1136	2	0	3	2	3	1	2	2	3	3	3	2	3	2	0	0	2	3	2	3	3	1	3	4	2	2	3	2	2	0	3	3	3	1	1	1	2	2	3	2	2	2	3	3	0
	5690	49.1979		1137	2	0	3	0	1	2	3	3	3	3	3	2	3	1	0	0	1	3	2	3	3	3	3	2	3	2	2	1	2	0	3	3	3	3	0	2	2	1	2	2	3	2	3	2	0
	5695	67.6724		1138	2	2	3	1	2	1	3	3	3	3	3	2	2	2	0	0	2	2	2	3	3	1	2	3	2	2	3	2	2	0	3	3	3	3	0	2	2	2	3	2	2	2	2	3	0
	5700	54.0624		1139	1	0	2	2	3	1	3	3	3	3	2	2	3	2	0	0	2	3	2	2	3	2	2	4	2	2	3	2	2	0	2	2	3	2	1	1	2	2	3	2	2	2	2	1	0
	5705	51.6138		1140	2	1	4	2	2	2	3	3	3	3	3	2	3	2	0	0	2	3	2	3	3	3	3	4	3	2	3	2	3	0	3	3	3	3	1	2	2	2	3	2	3	2	3	3	0
	5710	106.894		1141	1	1	4	2	3	1	3	3	3	3	3	2	3	2	0	0	2	3	2	3	3	2	0	4	3	2	3	2	3	0	3	3	3	3	1	2	2	2	3	2	3	2	0	3	0
	5715	107.008		1142	2	0	3	1	2	2	3	2	3	2	3	2	3	2	0	0	2	3	2	3	2	0	2	3	3	2	3	2	2	0	3	3	3	3	1	1	1	2	3	2	3	2	2	3	0
	5720	113.816		1143	2	1	2	2	2	2	3	3	2	2	3	2	3	1	0	0	1	3	2	3	2	1	2	4	3	2	3	2	3	0	3	3	3	3	1	2	1	2	3	2	3	2	2	2	0
	5725	139.419		1144	1	1	1	2	3	1	3	3	3	2	3	2	3	2	0	0	2	3	2	3	2	1	2	4	3	2	3	2	3	0	3	3	3	3	1	2	2	2	3	2	3	2	2	1	0
	5730	30.7756		1145	1	0	2	2	3	2	3	3	1	1	3	2	3	1	0	0	1	3	2	3	1	0	2	4	2	2	3	2	3	0	3	3	3	1	2	2	2	2	3	2	2	2	2	2	0
	5735	92.631		1146	2	1	3	2	3	1	3	3	3	3	3	2	3	2	0	0	2	3	2	3	3	1	3	3	3	2	3	1	3	0	3	3	2	2	1	2	1	1	3	2	3	1	3	3	0
	5740	95.7847		1147	2	1	2	1	3	2	3	3	3	2	3	1	3	1	0	0	1	3	1	3	2	0	3	3	3	2	3	2	1	0	3	2	2	3	0	1	1	2	3	2	3	2	3	2	0
	5745	125.226		1148	1	1	2	2	2	2	3	3	3	3	3	2	3	0	0	0	0	3	2	3	3	1	3	4	1	0	2	2	3	0	3	3	3	2	1	2	2	2	2	0	1	2	3	1	0
	5750	55.0994		1149	2	1	3	1	3	2	3	3	3	0	3	1	3	2	0	0	2	3	1	3	0	0	2	2	3	1	2	2	3	0	3	3	3	3	1	2	1	2	2	1	3	1	2	3	0
	5755	87.7049		1150	2	0	1	0	2	2	3	3	3	3	2	2	2	2	0	0	2	2	2	2	3	2	3	2	3	1	3	2	3	0	3	3	3	3	1	2	2	2	3	1	3	2	3	1	0
	5760	40.8257		1151	2	0	2	1	1	2	3	3	3	3	2	2	3	1	0	0	1	3	2	2	3	1	3	3	3	1	3	2	3	0	3	2	3	3	1	2	2	2	3	1	3	2	3	1	0
	5765	107.751		1152	2	1	3	1	2	2	3	3	3	2	3	1	3	2	0	0	2	3	1	3	2	1	3	3	3	1	3	1	2	0	2	2	3	3	1	1	1	1	3	1	3	2	3	3	0
	5770	50.4553		1153	2	0	1	1	2	1	3	3	3	3	2	2	2	2	0	0	2	2	2	2	3	0	3	3	2	2	3	2	3	0	3	2	2	3	1	2	1	2	3	2	2	2	3	1	0
	5775	89.2906		1154	1	1	3	2	3	2	3	3	2	3	2	2	3	0	0	0	0	3	2	2	3	0	1	4	1	1	2	1	3	0	3	3	3	3	1	2	1	1	2	1	1	2	1	3	0
	5780	47.8628		1155	1	0	3	2	0	1	3	3	3	3	3	2	3	1	0	0	1	3	2	3	3	1	1	3	2	2	3	2	2	0	3	3	3	2	0	2	1	2	3	2	2	1	1	3	0
	5785	22.0285		1156	1	1	3	2	3	2	3	3	3	3	3	2	3	2	0	0	2	3	2	3	3	0	3	4	3	2	2	2	3	0	2	3	3	2	1	2	1	2	2	2	3	2	3	3	0
	5790	93.2255		1157	2	1	0	2	3	1	3	3	3	1	2	0	3	1	0	0	1	3	0	2	1	1	2	4	3	1	3	2	3	0	3	2	3	3	1	2	1	2	3	1	3	2	2	0	0
	5795	68.5817		1158	2	2	4	2	2	2	3	3	3	3	2	2	3	1	0	0	1	3	2	2	3	2	3	3	3	2	3	2	3	0	3	3	3	3	1	2	1	2	3	2	3	1	3	3	0
	5800	139.847		1159	0	2	4	2	3	2	3	3	2	3	3	2	3	1	0	0	1	3	2	3	3	1	2	3	3	1	3	2	3	0	3	3	3	3	1	2	1	2	3	1	3	1	2	3	0
	5805	126.385		1160	1	2	4	2	3	2	3	3	3	3	3	2	3	1	0	0	1	3	2	3	3	1	3	4	3	2	3	2	2	0	3	3	3	3	1	1	1	2	3	2	3	2	3	3	0
	5810	114.226		1161	0	1	4	2	1	2	3	2	3	3	3	2	3	1	0	0	1	3	2	3	3	1	2	3	3	1	3	2	2	0	1	3	3	2	1	1	2	2	3	1	3	1	2	3	0
	5815	33.8032		1162	0	0	4	2	3	2	3	3	3	3	3	2	3	2	0	0	2	3	2	3	3	2	3	4	3	2	3	0	3	0	3	3	3	3	1	2	1	0	3	2	3	2	3	3	0
	5820	95.6908		1163	2	0	4	2	2	1	2	3	3	2	3	2	3	0	0	0	0	3	2	3	2	2	2	3	3	2	3	2	3	0	3	3	3	3	1	2	2	2	3	2	3	1	2	3	0
	5825	71.6846		1164	1	1	4	1	2	2	3	3	3	2	2	2	3	0	0	0	0	3	2	2	2	2	2	3	3	2	3	2	3	0	3	3	3	3	1	2	2	2	3	2	3	2	2	3	0
	5830	49.4492		1165	1	0	4	1	3	2	3	3	2	3	2	2	3	2	0	0	2	3	2	2	3	2	2	2	3	2	3	2	3	0	3	2	3	3	1	2	2	2	3	2	3	1	2	3	0
	5835	38.7319		1166	1	0	3	1	2	1	2	3	2	2	3	2	3	1	0	0	1	3	2	3	2	0	2	2	3	1	3	2	2	0	3	3	3	3	1	1	1	2	3	1	3	1	2	3	0
	5840	14.7265		1167	0	0	4	0	3	2	3	3	3	1	3	2	3	1	0	0	1	3	2	3	1	2	3	2	3	2	3	1	2	0	3	3	3	3	0	2	2	1	3	2	3	2	3	3	0
	5845	34.0609		1168	2	0	3	1	3	2	3	3	3	2	2	2	3	2	0	0	2	3	2	2	2	3	2	3	3	0	3	1	3	0	3	3	3	3	1	2	2	1	3	0	3	2	2	2	0
	5850	71.3882		1169	1	0	3	2	2	1	3	3	3	3	3	1	3	1	0	0	1	3	1	3	3	0	3	3	3	1	3	1	3	0	2	3	3	3	1	2	2	1	3	1	3	1	3	3	0
	5855	103.298		1170	2	1	3	2	3	1	3	3	3	3	3	1	3	2	0	0	2	3	1	3	3	1	3	4	3	2	3	2	2	0	3	3	3	3	1	1	2	2	3	2	3	2	3	3	0
	5860	53.4203		1171	2	0	3	2	2	2	3	3	3	3	2	2	3	2	0	0	2	3	2	2	3	2	3	4	3	2	3	1	2	0	3	3	3	3	0	2	2	1	3	2	3	2	3	2	0
	5865	83.4494		1172	2	1	3	0	3	1	3	3	3	3	2	1	3	2	0	0	2	3	1	2	3	3	3	2	3	1	3	2	2	0	3	2	3	3	1	1	1	2	3	1	3	2	3	2	0
	5870	76.009		1173	1	1	2	1	3	1	3	2	2	3	3	2	3	1	0	0	1	3	2	3	3	2	3	3	3	2	3	3	2	0	2	3	2	3	1	1	1	3	3	2	3	2	3	2	0
	5875	70.5508		1174	2	1	3	1	3	2	2	3	3	3	2	2	2	2	0	0	2	2	2	2	3	1	1	3	3	1	3	2	3	0	3	3	3	3	1	2	2	2	3	1	3	2	1	3	0
	5880	68.5435		1175	2	0	3	2	3	2	2	3	3	3	2	2	3	2	0	0	2	3	2	2	3	1	3	3	3	1	3	2	2	0	3	3	2	3	0	2	2	2	3	1	3	1	3	3	0
	5885	106.483		1176	2	0	3	1	3	1	3	3	3	3	3	2	2	0	0	0	0	2	2	3	3	2	3	3	2	0	2	2	2	0	3	3	3	3	1	1	2	2	2	0	2	2	3	3	0
	5890	60.9629		1177	1	1	2	1	2	2	3	3	3	2	3	2	3	0	0	0	0	3	2	3	2	0	3	3	3	2	3	2	2	0	3	3	2	3	1	1	2	2	3	2	3	2	3	2	0
	5895	93.8262		1178	0	1	3	0	3	2	3	3	3	3	3	2	3	2	0	0	2	3	2	3	3	1	1	2	3	2	2	2	3	0	3	3	2	3	1	2	1	2	2	2	3	2	1	3	0
	5900	113.522		1179	2	1	3	3	3	1	2	3	3	3	3	1	3	1	0	0	1	3	1	3	3	0	2	3	3	2	2	0	2	0	2	3	2	3	1	1	2	0	2	2	3	1	2	3	0
	5905	112.895		1180	2	1	2	1	3	2	3	3	3	3	3	1	3	1	0	0	1	3	1	3	3	1	3	3	3	2	3	1	3	0	3	3	3	3	1	2	2	1	3	2	3	2	3	2	0
	5910	110.467		1181	2	1	3	2	3	2	3	3	3	3	2	2	3	1	0	0	1	3	2	2	3	2	3	4	3	1	3	0	1	0	3	3	3	3	0	1	1	0	3	1	3	2	3	2	0
	5915	134.492		1182	2	1	3	2	3	2	3	3	2	3	3	2	3	2	0	0	2	3	2	3	3	1	2	4	3	2	2	1	1	0	3	3	3	3	0	1	1	1	2	2	3	2	2	3	0
	5920	185.952		1183	0	0	2	2	0	2	3	3	3	2	3	1	2	0	0	0	0	2	1	3	2	1	3	4	2	0	3	1	1	0	3	2	2	3	0	1	2	1	3	0	2	2	3	2	0
	5925	141.408		1184	2	1	3	1	3	2	3	3	3	3	2	2	3	1	0	0	1	3	2	2	3	2	2	3	2	2	3	2	2	0	0	3	3	3	1	1	1	2	3	2	2	2	2	2	0
	5930	132.321		1185	2	0	4	2	3	2	2	3	1	2	2	1	2	2	0	0	2	2	1	2	2	2	3	4	3	2	3	0	3	0	3	3	3	3	1	2	1	0	3	2	3	2	3	3	0
	5935	141.677		1186	2	1	3	2	3	2	3	3	3	3	2	2	2	0	0	0	0	2	2	2	3	1	3	4	3	2	3	2	3	0	3	3	3	3	1	2	2	2	3	2	3	2	3	3	0
	5940	97.4292		1187	1	1	4	1	3	2	3	3	3	3	2	2	3	1	0	0	1	3	2	2	3	2	3	3	3	2	3	2	2	0	3	3	3	3	0	2	2	2	3	2	3	2	3	3	0
	5945	77.8927		1188	1	0	4	1	2	2	3	3	2	2	3	2	3	2	0	0	2	3	2	3	2	2	1	3	3	2	3	2	3	0	3	3	3	3	1	2	2	2	3	2	3	2	1	3	0
	5950	120.167		1189	2	1	4	1	2	2	3	3	3	3	3	1	3	1	0	0	1	3	1	3	3	2	3	2	3	2	3	2	3	0	2	3	3	3	1	2	2	2	3	2	3	1	3	3	0
	5955	100.448		1190	1	0	2	2	3	2	3	3	3	1	2	2	3	0	0	0	0	3	2	2	1	2	2	3	2	2	3	2	2	0	3	3	2	3	1	1	2	2	3	2	2	1	2	1	0
	5960	50.262		1191	1	0	3	1	3	2	3	3	3	3	3	2	3	1	0	0	1	3	2	3	3	2	3	3	3	2	3	0	3	0	3	2	2	3	1	2	2	0	3	2	3	2	3	2	0
	5965	95.2846		1192	0	1	3	2	3	2	3	3	2	2	3	2	3	1	0	0	1	3	2	3	2	1	2	4	3	2	2	2	3	0	3	3	3	3	1	2	2	2	2	2	3	2	2	3	0
	5970	80.5799		1193	1	1	4	1	3	1	3	3	3	3	3	2	3	2	0	0	2	3	2	3	3	2	2	3	3	2	3	2	3	0	3	2	4	3	1	2	1	2	3	2	3	2	2	3	0
	5975	89.7159		1194	2	2	2	0	3	1	2	3	3	3	2	2	3	1	0	0	1	3	2	2	3	1	2	2	3	2	2	1	3	0	1	3	2	3	1	2	2	1	2	2	3	2	2	2	0
	5980	146.671		1195	2	0	2	2	3	2	3	3	3	3	3	2	3	1	0	0	1	3	2	3	3	1	3	4	3	2	3	2	0	0	2	3	2	2	0	0	1	2	3	2	3	2	3	2	0
	5985	109.001		1196	2	1	2	2	2	2	3	3	3	2	3	2	3	2	0	0	2	3	2	3	2	1	2	4	3	1	3	2	3	0	3	3	3	3	1	2	2	2	3	1	3	2	2	2	0
	5990	106.86		1197	2	0	2	0	3	2	3	3	3	3	2	1	3	1	0	0	1	3	1	2	3	2	2	2	3	2	3	2	1	0	3	3	3	3	0	1	2	2	3	2	3	2	2	1	0
	5995	161.513		1198	1	1	3	1	3	1	3	3	3	3	3	2	2	0	0	0	0	2	2	3	3	1	1	3	3	2	3	1	3	0	2	3	2	3	1	2	2	1	3	2	3	2	1	3	0
	6000	140.514		1199	0	0	3	2	3	2	3	3	3	3	2	2	3	1	0	0	1	3	2	2	3	0	2	4	3	2	3	1	2	0	3	2	3	2	1	1	2	1	3	2	3	2	2	3	0
	6005	154.256		1200	2	0	3	2	3	1	2	3	3	3	3	2	3	2	0	0	2	3	2	3	3	1	2	4	3	2	3	2	2	0	3	3	3	3	1	1	2	2	3	2	3	2	2	3	0
	6010	176.36		1201	2	0	3	2	2	2	3	3	2	2	3	2	3	1	0	0	1	3	2	3	2	1	1	4	3	0	3	2	3	0	2	3	3	3	1	2	2	2	3	0	3	2	1	3	0
	6015	138.379		1202	1	1	3	1	3	2	3	3	3	3	3	2	3	0	0	0	0	3	2	3	3	1	1	2	3	0	3	2	3	0	3	3	2	3	1	2	2	2	3	0	3	1	1	3	0
	6020	147.039		1203	2	1	4	2	3	2	3	3	3	2	3	2	3	1	0	0	1	3	2	3	2	2	2	4	3	2	3	1	2	0	3	3	3	2	0	2	2	1	3	2	3	2	2	3	0
	6025	101.363		1204	2	2	4	1	3	2	3	2	3	3	3	2	3	0	0	0	0	3	2	3	3	2	3	2	3	2	3	2	1	0	3	3	3	3	1	0	2	2	3	2	3	1	3	3	1
	6030	122.706		1205	1	1	3	0	3	1	3	3	2	3	3	2	3	0	0	0	0	3	2	3	3	1	3	2	3	1	3	1	3	0	1	2	3	3	1	2	2	1	3	1	3	2	3	3	0
	6035	124.195		1206	2	1	3	2	3	2	3	2	3	2	3	2	3	1	0	0	1	3	2	3	2	1	3	4	3	2	3	2	2	0	3	3	3	3	0	2	1	2	3	2	3	2	3	3	0
	6040	174.635		1207	2	1	3	2	3	2	2	3	3	3	3	2	2	2	0	0	2	2	2	3	3	1	2	4	3	2	2	2	3	0	3	3	1	3	1	2	1	2	2	2	3	2	2	3	0
	6045	169.358		1208	2	1	3	1	3	2	3	3	3	3	3	2	3	0	0	0	0	3	2	3	3	1	3	3	3	2	3	2	2	0	3	3	2	3	1	1	1	2	3	2	3	2	3	3	0
	6050	136.135		1209	2	1	3	2	2	1	3	2	3	2	2	2	2	1	0	0	1	2	2	2	2	1	2	4	3	2	3	2	2	0	3	3	3	3	0	2	1	2	3	2	3	2	2	3	0
	6055	129.465		1210	1	1	3	1	2	2	3	3	2	2	3	2	3	2	0	0	2	3	2	3	2	2	3	3	2	0	2	1	2	0	3	3	2	2	1	1	1	1	2	0	2	2	3	2	0
	6060	186.646		1211	0	2	3	1	3	2	3	3	3	2	3	2	3	2	0	0	2	3	2	3	2	2	2	2	3	2	3	1	2	0	3	2	2	3	0	2	2	1	3	2	3	1	2	2	0
	6065	112.924		1212	1	1	3	2	2	2	3	3	3	2	3	2	3	0	0	0	0	3	2	3	2	2	2	4	2	2	2	2	2	0	3	3	3	2	0	2	2	2	2	2	2	2	2	2	0
	6070	115.623		1213	2	0	3	1	3	2	1	3	3	3	2	2	3	2	0	0	2	3	2	2	3	1	2	3	3	2	3	1	3	0	3	2	3	3	1	2	1	1	3	2	3	2	2	3	0
	6075	120.382		1214	2	2	2	2	3	2	3	3	2	2	2	2	3	1	0	0	1	3	2	2	2	1	3	4	3	2	3	2	3	0	3	3	3	3	1	2	2	2	3	2	3	2	3	2	0
	6080	106.78		1215	1	2	3	1	2	2	2	2	3	3	3	1	3	2	0	0	2	3	1	3	3	0	2	3	3	0	3	2	3	0	3	1	3	3	1	2	2	2	3	0	3	2	2	3	0
	6085	41.4697		1216	2	0	2	1	3	1	3	3	3	2	3	2	2	3	0	0	3	2	2	3	2	1	2	3	3	2	3	2	3	0	3	3	2	3	1	2	2	2	3	2	3	2	2	2	0
	6090	93.8531		1217	2	2	3	1	3	2	3	2	3	3	3	3	2	0	0	0	0	2	3	3	3	1	3	2	3	2	3	2	3	0	3	3	2	2	1	2	0	2	3	2	3	1	3	3	0
	6095	125.898		1218	1	1	3	2	3	2	3	3	3	2	3	2	3	1	0	0	1	3	2	3	2	2	2	4	3	2	3	2	3	0	2	3	3	3	1	2	2	2	3	2	3	2	2	2	0
	6100	36.2399		1219	1	2	4	2	3	2	2	3	3	2	3	3	3	2	0	0	2	3	3	3	2	2	2	4	3	2	3	2	3	0	3	3	3	3	1	2	1	2	3	2	3	2	2	3	0
	6105	24.7158		1220	0	1	4	2	3	2	3	3	3	3	3	2	3	2	0	0	2	3	2	3	3	2	1	4	3	2	3	2	3	0	3	3	2	3	1	2	2	2	3	2	3	2	1	3	0
	6110	130.131		1221	2	1	3	2	3	2	2	2	3	1	3	2	3	1	0	0	1	3	2	3	1	1	3	3	2	2	3	2	3	0	3	3	2	3	1	2	2	2	3	2	2	1	3	3	0
	6115	119.274		1222	2	1	3	1	3	2	3	3	3	3	2	1	3	0	0	0	0	3	1	2	3	1	3	2	2	1	3	2	2	0	3	2	3	3	1	1	2	2	3	1	2	1	3	3	0
	6120	115.918		1223	2	1	3	1	3	2	2	3	3	3	2	2	3	0	0	0	0	3	2	2	3	2	3	3	3	1	3	2	3	0	3	2	3	3	1	2	2	2	3	1	3	2	3	2	0
	6125	133.677		1224	2	1	4	2	2	2	2	3	3	3	3	2	3	0	0	0	0	3	2	3	3	2	3	4	3	2	3	2	3	0	3	3	3	3	1	2	1	2	3	2	3	2	3	3	0
	6130	40.1953		1225	2	2	3	2	3	2	3	3	3	3	3	2	3	2	0	0	2	3	2	3	3	1	2	4	3	2	3	2	1	0	3	3	3	2	0	1	2	2	3	2	3	2	2	3	0
	6135	36.7073		1226	2	2	3	1	3	2	3	3	2	3	3	2	3	0	0	0	0	3	2	3	3	1	1	3	3	1	2	1	3	0	3	3	3	3	1	2	2	1	2	1	3	2	1	2	0
	6140	88.7187		1227	1	2	4	2	3	2	3	3	3	3	3	2	3	1	0	0	1	3	2	3	3	3	1	4	2	2	3	2	3	0	3	3	3	3	1	2	2	2	3	2	2	2	1	2	0
	6145	113.106		1228	2	1	3	2	3	1	1	3	3	3	3	2	3	1	0	0	1	3	2	3	3	3	3	3	2	2	3	2	3	0	3	3	3	2	1	2	2	2	3	2	2	1	3	2	0
	6150	144.267		1229	2	0	3	1	3	1	3	3	3	2	3	2	3	1	0	0	1	3	2	3	2	2	3	2	3	1	3	2	3	0	2	3	3	3	1	2	1	2	3	1	3	1	3	2	0
	6155	120.94		1230	0	2	4	1	3	2	2	3	3	3	3	1	3	1	0	0	1	3	1	3	3	1	3	3	3	2	3	2	2	0	3	3	3	3	1	1	2	2	3	2	3	2	3	3	0
	6160	89.601		1231	0	0	4	1	3	2	3	3	3	3	3	1	3	1	0	0	1	3	1	3	3	3	3	3	3	2	1	2	3	0	3	3	3	2	1	2	2	2	1	2	3	2	3	3	0
	6165	67.0018		1232	0	2	1	2	3	2	3	3	3	3	2	2	3	0	0	0	0	3	2	2	3	2	3	3	3	1	3	2	3	0	3	2	3	2	1	2	3	2	3	1	3	1	3	1	0
	6170	72.3177		1233	0	1	3	1	3	1	1	3	3	2	3	2	2	1	0	0	1	2	2	3	2	1	1	3	3	2	3	2	1	0	3	3	3	2	1	0	2	2	3	2	3	2	1	3	0
	6175	37.5918		1234	1	1	3	2	3	2	3	3	3	3	3	2	3	0	0	0	0	3	2	3	3	1	3	4	3	2	3	1	3	0	3	3	3	2	2	2	1	1	3	2	3	2	3	3	0
	6180	45.1779		1235	1	0	2	2	3	2	3	3	3	3	2	2	3	1	0	0	1	3	2	2	3	2	3	2	3	2	3	2	3	0	3	3	3	3	1	2	2	2	3	2	3	0	3	2	0
	6185	102.585		1236	2	0	4	2	3	2	2	2	3	2	3	2	3	2	0	0	2	3	2	3	2	2	3	3	3	2	3	2	2	0	2	3	3	3	0	2	2	2	3	2	3	1	3	3	0
	6190	53.9365		1237	2	0	2	1	3	2	3	3	2	3	3	1	3	1	0	0	1	3	1	3	3	2	0	3	3	2	3	2	3	0	3	2	3	3	1	2	2	2	3	2	3	2	0	2	0
	6195	68.7002		1238	2	0	4	1	3	2	3	3	3	3	3	2	3	0	0	0	0	3	2	3	3	3	2	2	2	2	3	3	3	0	3	3	3	3	1	2	1	3	3	2	2	1	2	3	0
	6200	115.374		1239	2	1	3	1	3	2	3	3	3	2	3	2	3	2	0	0	2	3	2	3	2	1	2	3	3	2	3	2	3	0	3	3	2	2	1	2	2	2	3	2	3	2	2	3	0
	6205	134.111		1240	2	1	2	1	3	2	3	3	3	3	2	2	3	1	0	0	1	3	2	2	3	2	1	3	3	1	3	1	3	0	3	3	3	3	1	2	1	1	3	1	3	2	1	2	0
	6210	132.701		1241	0	0	3	1	3	2	3	3	3	3	2	0	3	1	0	0	1	3	0	2	3	1	2	3	3	2	3	1	3	0	0	3	3	3	1	2	2	1	3	2	3	2	2	3	0
	6215	101.028		1242	1	0	4	1	3	2	3	3	3	3	3	2	3	1	0	0	1	3	2	3	3	3	3	3	3	1	3	2	2	0	2	3	3	3	0	2	1	2	3	1	3	2	3	3	0
	6220	137.192		1243	1	0	4	1	3	2	1	3	3	1	3	2	3	1	0	0	1	3	2	3	1	2	3	2	3	2	3	2	3	0	3	2	2	3	1	2	2	2	3	2	3	1	3	3	0
	6225	158.379		1244	0	0	3	1	3	2	3	3	2	3	3	2	3	1	0	0	1	3	2	3	3	2	3	3	3	2	3	2	2	0	3	3	3	3	1	1	2	2	3	2	3	2	3	3	0
	6230	150.328		1245	1	0	4	2	3	2	3	3	3	3	3	1	3	0	0	0	0	3	1	3	3	3	3	4	3	2	3	2	3	0	2	3	3	3	1	2	2	2	3	2	3	2	3	3	0
	6235	111.704		1246	0	0	3	1	3	2	3	3	3	3	3	1	3	1	0	0	1	3	1	3	3	2	3	3	3	1	3	1	3	0	3	3	3	3	1	2	2	1	3	1	3	2	3	3	0
	6240	80.8902		1247	2	0	3	1	3	2	3	1	3	3	3	2	3	1	0	0	1	3	2	3	3	1	1	3	3	1	3	2	3	0	3	3	2	3	1	2	1	2	3	1	3	2	1	3	0
	6245	86.923		1248	2	0	2	1	3	2	3	3	3	1	2	2	3	1	0	0	1	3	2	2	1	1	1	2	3	1	3	2	2	0	3	2	3	3	1	1	2	2	3	1	3	1	1	2	0
	6250	119.13		1249	0	0	3	2	3	1	3	2	3	3	3	2	2	1	0	0	1	2	2	3	3	1	2	3	3	2	3	2	2	0	2	2	3	3	1	1	2	2	3	2	3	1	2	3	0
	6255	135.213		1250	2	0	3	1	3	2	3	3	3	2	3	1	2	1	0	0	1	2	1	3	2	3	0	3	3	2	3	2	2	0	2	3	3	3	0	2	2	2	3	2	3	2	0	2	0
	6260	106.314		1251	2	1	3	1	3	2	3	2	3	3	3	2	2	0	0	0	0	2	2	3	3	3	3	3	3	1	3	1	3	0	3	3	3	3	1	2	2	1	3	1	3	2	3	2	0
	6265	112.155		1252	1	1	3	2	3	2	2	3	3	2	2	2	3	2	0	0	2	3	2	2	2	3	3	4	3	2	3	1	3	0	3	3	3	3	1	2	1	1	3	2	3	2	3	2	0
	6270	89.3169		1253	1	1	3	1	2	2	3	3	2	2	3	2	3	2	0	0	2	3	2	3	2	3	3	3	3	2	3	0	2	0	3	3	2	2	0	2	2	0	3	2	3	2	3	2	0
	6275	80.1173		1254	2	0	3	2	3	2	3	2	3	3	2	1	3	2	0	0	2	3	1	2	3	2	3	4	3	1	3	2	3	0	3	2	3	3	1	2	2	2	3	1	3	2	3	3	0
	6280	126.209		1255	1	0	3	2	2	2	3	3	3	3	3	2	3	0	0	0	0	3	2	3	3	2	2	4	3	2	3	2	3	0	2	3	3	2	1	2	2	2	3	2	3	2	2	2	0
	6285	53.9956		1256	2	0	4	1	3	2	3	3	3	3	3	1	3	0	0	0	0	3	1	3	3	3	2	3	2	2	3	2	1	0	3	3	3	3	0	1	1	2	3	2	2	2	2	3	0
	6290	140.426		1257	2	0	4	1	3	1	2	2	3	1	3	2	2	1	0	0	1	2	2	3	1	3	2	3	3	1	2	2	3	0	2	2	2	2	1	2	2	2	2	1	3	2	2	3	0
	6295	160.837		1258	2	1	4	2	3	2	3	3	3	3	3	2	3	1	0	0	1	3	2	3	3	3	3	4	3	2	3	0	3	0	2	3	3	2	1	2	2	0	3	2	3	2	3	3	0
	6300	64.798		1259	1	1	3	2	2	2	3	3	3	3	3	2	3	1	0	0	1	3	2	3	3	3	2	4	3	1	3	2	2	0	3	3	3	1	0	2	1	2	3	1	3	2	2	2	0
	6305	24.5861		1260	1	0	2	1	2	2	3	3	3	3	3	1	3	2	0	0	2	3	1	3	3	2	2	3	2	2	3	2	3	0	3	2	2	3	1	2	2	2	3	2	2	2	2	2	0
	6310	60.2086		1261	2	0	3	1	3	2	3	3	3	2	3	2	3	1	0	0	1	3	2	3	2	2	3	3	2	1	3	2	3	0	3	2	2	3	1	2	2	2	3	1	2	2	3	3	0
	6315	80.105		1262	1	0	3	2	3	2	3	2	3	3	3	2	3	1	0	0	1	3	2	3	3	2	3	3	3	2	3	1	2	0	3	3	3	3	0	2	2	1	3	2	3	1	3	3	0
	6320	79.5102		1263	1	0	2	1	3	1	3	2	3	2	1	2	3	2	0	0	2	3	2	1	3	2	2	3	3	2	2	1	3	0	3	3	3	3	1	2	2	1	2	2	3	2	2	2	0
	6325	87.2817		1264	1	0	3	1	3	2	3	2	3	2	2	2	3	0	0	0	0	3	2	2	2	2	2	3	3	2	1	0	3	0	3	3	3	2	1	2	2	0	1	2	3	2	2	3	0
	6330	148.157		1265	1	0	2	1	2	2	3	2	3	3	3	2	3	0	0	0	0	3	2	3	3	2	2	3	2	2	3	1	3	0	2	3	3	3	1	2	2	1	3	2	2	2	2	2	0
	6335	74.8129		1266	0	0	4	2	3	2	3	3	2	2	3	2	3	2	0	0	2	3	2	3	2	3	3	4	3	2	3	1	2	0	3	2	3	3	0	2	2	1	3	2	3	2	3	3	0
	6340	162.938		1267	0	1	2	2	3	2	3	3	2	1	3	1	3	2	0	0	2	3	1	3	1	1	3	3	2	2	3	2	3	0	3	3	3	3	1	2	2	2	3	2	2	1	3	2	0
	6345	125.529		1268	0	0	3	2	3	2	3	3	3	3	3	2	3	1	0	0	1	3	2	3	4	1	3	4	3	2	3	1	3	0	3	2	3	3	1	2	1	1	3	2	3	2	3	3	0
	6350	150.1		1269	1	0	3	2	3	2	3	3	3	3	3	2	2	1	0	0	1	2	2	3	4	2	3	4	2	2	2	2	3	0	2	3	3	2	1	2	2	2	2	2	2	2	3	3	0
	6355	129.045		1270	1	0	2	2	3	2	3	2	3	3	3	2	3	1	0	0	1	3	2	3	3	1	1	4	3	1	3	2	3	0	3	3	3	2	1	2	2	2	3	1	3	2	1	2	0
	6360	209.595		1271	1	0	5	2	3	1	3	3	3	3	3	2	3	1	0	0	1	3	2	3	3	3	3	4	3	2	3	2	3	0	3	3	3	3	1	2	2	2	3	2	3	2	3	4	0
	6365	193.579		1272	0	1	2	0	3	2	3	2	2	2	3	1	3	1	0	0	1	3	1	3	2	2	3	1	3	2	3	2	2	0	3	3	3	3	1	1	2	2	3	2	3	1	3	2	0
	6370	63.0309		1273	0	1	1	0	3	2	3	2	2	3	2	2	3	1	0	0	1	3	2	2	3	0	3	1	3	2	3	2	3	0	3	3	3	3	1	2	2	2	3	2	3	1	3	1	0
	6375	88.4998		1274	0	1	2	1	3	2	3	2	2	2	3	2	2	1	0	0	1	2	2	3	2	1	2	3	1	2	3	0	3	0	3	3	3	3	1	2	2	0	3	2	1	2	2	2	0
	6380	80.8381		1275	0	1	4	2	2	2	2	2	2	1	3	2	2	1	0	0	1	2	2	3	1	3	2	4	3	2	3	2	2	0	3	3	2	2	0	2	1	2	3	2	3	2	2	3	0
	6385	70.3273		1276	0	1	3	1	3	2	3	2	2	3	2	2	3	2	0	0	2	3	2	2	3	2	2	3	3	1	3	2	3	0	3	2	2	3	1	2	2	2	3	1	3	2	2	3	0
	6390	65.0409		1277	0	0	3	2	2	2	3	2	2	2	3	2	3	2	0	0	2	3	2	3	2	0	2	4	3	1	3	1	3	0	3	3	3	3	1	2	2	1	3	1	3	2	2	3	0
	6395	100.645		1278	0	0	4	2	3	2	2	2	2	2	2	1	2	2	0	0	2	2	1	2	3	3	3	4	3	2	3	0	2	0	3	3	3	3	1	1	2	0	3	2	3	2	3	3	0
	6400	166.237		1279	1	1	3	1	3	2	2	2	2	2	3	2	3	1	0	0	1	3	2	3	2	2	3	3	2	1	3	2	2	0	3	3	3	2	1	1	2	2	3	1	2	2	3	3	0
	6405	157.935		1280	1	1	4	1	3	2	2	1	3	3	3	2	3	1	0	0	1	3	2	3	3	2	3	2	3	2	3	2	2	0	3	3	2	3	1	1	2	2	3	2	3	1	3	3	0
	6410	86.8216		1281	1	1	3	0	2	2	3	2	2	3	2	0	3	1	0	0	1	3	0	2	3	3	3	2	2	2	3	1	2	0	3	3	3	3	1	1	1	1	3	2	2	2	3	2	0
	6415	26.4071		1282	1	0	4	2	3	1	3	3	0	2	3	2	3	1	0	0	1	3	2	3	3	2	3	4	3	2	3	2	2	0	3	3	3	3	1	1	2	2	3	2	3	2	3	3	0
	6420	42.8927		1283	1	1	3	2	3	2	2	1	2	3	3	2	3	1	0	0	1	3	2	3	3	2	1	4	3	2	3	2	3	0	3	3	3	2	1	2	2	2	3	2	3	2	1	3	0
	6425	24.8732		1284	1	0	4	2	3	2	2	2	3	3	3	2	3	2	0	0	2	3	2	3	3	2	3	4	3	1	3	2	3	0	3	2	3	3	1	2	2	2	3	1	3	2	3	3	0
	6430	95.773		1285	2	0	4	1	3	2	3	2	2	2	3	1	3	1	0	0	1	3	1	3	3	3	1	3	1	2	3	2	3	0	3	3	3	3	1	2	1	2	3	2	1	2	1	3	0
	6435	98.3701		1286	2	1	4	2	2	1	3	3	2	3	3	2	2	0	0	0	0	2	2	3	3	2	3	4	3	2	2	2	1	0	3	3	3	3	1	0	1	2	2	2	3	2	3	3	0
	6440	107.518		1287	0	0	3	2	3	0	3	2	3	3	3	2	3	1	0	0	1	3	2	3	3	1	3	4	3	2	2	2	3	0	2	3	3	3	1	2	2	2	2	2	3	2	3	3	0
	6445	71.2022		1288	0	0	3	1	3	2	2	2	3	3	3	2	3	1	0	0	1	3	2	3	3	2	2	3	3	2	3	1	2	0	3	2	3	3	0	2	2	1	3	2	3	2	2	3	0
	6450	66.5122		1289	1	0	4	1	3	2	3	3	3	3	3	2	3	1	0	0	1	3	2	3	3	2	3	2	3	2	2	2	3	0	3	3	3	3	1	2	2	2	2	2	3	1	3	3	0
	6455	127.276		1290	1	0	3	3	3	2	3	3	3	2	3	2	3	1	0	0	1	3	2	3	2	1	2	4	3	2	3	2	3	0	3	3	3	3	1	2	2	2	3	2	3	2	2	3	0
	6460	64.2544		1291	1	0	4	2	2	1	3	2	3	2	3	1	3	1	0	0	1	3	1	3	2	3	3	4	2	2	3	2	1	0	3	3	3	3	0	1	2	2	3	2	2	2	3	3	0
	6465	92.6002		1292	1	0	3	1	3	2	3	1	3	3	3	1	3	1	0	0	1	3	1	3	3	1	3	2	3	2	2	2	2	0	2	3	3	3	0	2	2	2	2	2	3	1	3	3	0
	6470	83.0983		1293	0	0	3	2	3	2	3	3	3	3	3	2	2	2	0	0	2	2	2	3	3	2	3	3	3	2	3	2	3	0	3	2	3	3	1	2	2	2	3	2	3	1	3	3	0
	6475	22.2411		1294	1	0	4	2	2	2	3	3	2	3	3	2	3	1	0	0	1	3	2	3	3	3	3	4	2	2	3	2	2	0	3	3	2	1	1	1	2	2	3	2	2	2	3	3	0
	6480	48.6027		1295	1	1	3	1	3	1	3	3	2	3	2	2	3	1	0	0	1	3	2	2	4	2	3	3	3	2	3	1	3	0	2	3	3	3	1	2	2	1	3	2	3	2	3	2	0
	6485	79.2762		1296	2	0	4	2	3	1	3	2	2	2	3	0	2	2	0	0	2	2	0	3	2	3	2	4	2	2	3	2	3	0	2	3	2	3	1	2	2	2	3	2	2	2	2	3	0
	6490	78.8385		1297	1	1	4	2	3	1	3	0	3	3	3	2	3	2	0	0	2	3	2	3	3	3	3	3	3	2	3	2	3	0	3	2	1	3	1	2	2	2	3	2	2	2	3	3	0
	6495	54.8418		1298	1	0	4	2	3	1	3	2	3	3	3	0	3	0	0	0	0	3	0	3	4	3	2	4	3	2	2	2	3	0	2	3	2	3	1	2	1	2	2	2	3	2	2	3	0
	6500	46.6271		1299	1	1	3	2	2	2	3	1	3	2	3	2	3	1	0	0	1	3	2	3	3	2	3	4	3	2	3	1	3	0	3	3	3	2	1	2	2	1	3	2	3	2	3	3	0
	6505	21.0114		1300	1	1	4	2	3	1	2	3	3	3	3	2	3	1	0	0	1	3	2	3	4	3	2	4	3	2	3	2	2	0	2	3	3	3	0	2	2	2	3	2	3	2	2	3	0
	6510	71.0052		1301	1	0	4	2	3	2	3	3	3	2	3	2	3	1	0	0	1	3	2	3	2	2	2	4	3	2	3	1	2	0	1	3	3	3	1	1	2	1	3	2	3	2	2	3	0
	6515	79.4378		1302	0	1	3	1	3	1	2	3	2	3	2	2	3	2	0	0	2	3	2	2	4	2	3	3	3	2	3	0	2	0	3	3	3	3	0	2	2	0	3	2	3	2	3	3	0
	6520	47.8055		1303	0	1	4	1	3	2	3	1	3	3	2	1	3	1	0	0	1	3	1	2	3	3	3	2	3	2	3	2	3	0	3	3	3	3	1	2	2	2	3	2	3	1	3	3	0
	6525	38.7506		1304	0	0	2	2	2	1	3	2	3	2	3	2	3	2	0	0	2	3	2	3	2	2	3	3	3	2	2	1	0	0	2	3	3	3	0	0	2	1	2	2	3	1	3	2	0
	6530	68.6627		1305	0	1	3	2	3	2	3	2	3	3	3	2	3	1	0	0	1	3	2	3	3	3	3	3	3	2	3	1	3	0	2	2	2	2	1	2	2	1	3	2	3	1	3	2	0
	6535	62.5142		1306	0	0	4	2	2	1	3	3	3	2	2	1	2	1	0	0	1	2	1	2	2	4	3	4	3	2	3	2	3	0	3	2	3	3	1	2	2	2	3	2	3	2	3	3	0
	6540	46.8757		1307	1	1	2	2	3	1	3	3	3	3	3	2	2	1	0	0	1	2	2	3	4	2	3	3	2	1	3	2	3	0	3	3	2	3	1	2	2	2	3	1	2	1	3	2	0
	6545	49.4655		1308	0	0	4	2	3	2	3	3	2	2	3	2	2	2	0	0	2	2	2	3	3	3	3	3	2	2	2	1	3	0	2	3	3	2	1	2	2	1	2	2	2	1	3	3	0
	6550	62.2325		1309	0	1	4	2	3	2	3	3	3	3	2	2	3	1	0	0	1	3	2	2	4	3	3	4	3	2	3	0	3	0	3	3	2	3	1	2	2	0	3	2	3	2	3	3	0
	6555	53.6785		1310	0	0	4	2	3	2	3	3	2	2	2	2	2	2	0	0	2	2	2	2	3	3	2	4	3	2	3	1	3	0	3	2	3	2	1	2	1	1	3	2	3	2	2	3	0
	6560	43.212		1311	0	0	3	2	2	2	3	1	3	3	3	2	3	1	0	0	1	3	2	3	3	3	3	4	2	2	3	2	3	0	3	3	3	3	1	2	2	2	3	2	2	2	3	2	0
	6565	33.6582		1312	0	1	3	1	3	2	3	3	2	2	2	1	3	1	0	0	1	3	1	2	3	1	2	3	3	2	3	2	3	0	3	3	3	3	1	2	1	2	3	2	3	2	2	3	0
	6570	101.02		1313	0	0	4	2	3	2	3	3	3	3	3	2	3	2	0	0	2	3	2	3	4	3	2	4	3	2	3	2	3	0	3	3	3	2	1	2	2	2	3	2	3	2	2	3	0
	6575	172.896		1314	0	0	4	1	3	2	3	3	3	3	2	2	3	2	0	0	2	3	2	2	3	3	3	3	2	2	3	1	3	0	3	3	3	3	1	2	2	1	3	2	2	2	3	3	0
	6580	176.216		1315	0	0	4	2	3	2	3	3	3	3	3	2	3	1	0	0	1	3	2	3	3	2	3	4	2	2	3	2	3	0	3	3	2	3	1	2	2	2	3	2	2	2	3	3	0
	6585	182.717		1316	0	1	2	1	3	2	3	3	3	3	3	2	2	0	0	0	0	2	2	3	4	3	2	3	3	2	3	2	2	0	4	3	3	3	0	2	2	2	3	2	3	2	2	2	1
	6590	185.199		1317	0	1	4	1	3	2	2	2	1	3	3	1	3	2	0	0	2	3	1	3	3	4	3	2	3	2	2	2	3	0	3	3	3	3	1	2	2	2	2	2	3	1	3	3	1
	6595	227.457		1318	0	1	3	2	3	2	3	2	3	3	3	2	3	1	0	0	1	3	2	3	3	3	3	4	3	2	3	1	2	0	3	3	3	3	1	1	2	1	3	2	3	2	3	3	1
	6600	226.753		1319	0	1	3	2	2	1	2	3	3	1	3	2	3	1	0	0	1	3	2	3	2	4	1	4	2	2	2	1	2	0	3	3	3	3	1	1	2	1	2	2	2	2	1	2	1
	6605	207.379		1320	0	1	3	2	3	2	2	1	3	3	3	2	1	1	0	0	1	1	2	3	3	3	3	4	3	2	3	2	3	0	2	3	3	3	1	2	2	2	3	2	3	2	3	3	1
	6610	202.499		1321	1	0	4	2	2	2	3	2	3	3	3	1	3	1	0	0	1	3	1	3	3	3	3	4	3	2	3	2	2	0	3	3	3	3	0	2	1	2	3	2	3	2	3	3	1
	6615	143.366		1322	1	0	4	1	3	2	3	2	2	3	3	2	3	1	0	0	1	3	2	3	4	3	2	2	3	2	3	2	2	0	3	3	2	3	0	2	2	2	3	2	3	1	2	3	1
	6620	164.093		1323	1	0	3	1	3	2	2	2	3	3	2	2	3	1	0	0	1	3	2	2	4	1	2	3	3	2	3	1	3	0	3	3	3	2	1	2	2	1	3	2	3	2	2	3	1
	6625	125.481		1324	0	0	3	2	3	2	2	0	3	3	3	2	3	1	0	0	1	3	2	3	4	3	3	4	3	2	3	2	1	0	3	2	3	3	1	0	2	2	3	2	3	2	3	3	1
	6630	62.4862		1325	1	0	2	2	3	2	3	2	3	3	3	2	3	2	0	0	2	3	2	3	4	1	3	3	3	2	3	2	2	0	3	2	3	2	0	2	2	2	3	2	3	1	3	2	1
	6635	193.181		1326	0	0	4	1	3	0	3	3	3	3	3	1	3	1	0	0	1	3	1	3	4	4	3	3	3	2	3	1	3	0	3	2	3	3	1	2	2	1	3	2	3	2	3	3	1
	6640	129.631		1327	0	1	4	2	3	2	3	1	3	3	3	2	3	1	0	0	1	3	2	3	3	3	3	3	3	1	3	2	3	0	3	3	3	2	1	2	1	2	3	1	3	1	3	3	1
	6645	133.161		1328	0	1	3	2	3	2	3	3	3	2	3	1	3	1	0	0	1	3	1	3	2	2	2	4	3	2	3	2	1	0	2	3	2	3	0	1	2	2	3	2	3	2	2	3	1
	6650	126.911		1329	0	2	3	2	3	2	3	3	3	2	2	3	2	2	0	0	2	2	3	2	3	3	3	4	3	2	3	2	2	0	3	3	3	3	1	1	1	2	3	2	3	2	3	3	2
	6655	115.221		1330	0	1	4	1	3	1	3	2	3	2	3	2	3	2	0	0	2	3	2	3	2	4	2	3	2	2	3	1	3	0	3	3	3	3	1	2	2	1	3	2	2	2	2	3	1
	6660	91.0902		1331	0	1	3	2	3	2	3	3	3	3	3	2	2	0	0	0	0	2	2	3	4	2	3	4	3	2	3	2	3	0	3	3	3	3	1	2	1	2	3	2	3	2	3	3	1
	6665	186.653		1332	0	1	4	1	3	1	3	3	2	3	2	1	3	2	0	0	2	3	1	2	4	4	3	2	3	2	3	1	3	0	3	3	2	2	1	2	3	1	3	2	3	1	3	3	1
	6670	180.843		1333	0	1	3	2	3	2	3	3	3	2	3	0	3	2	0	0	2	3	0	3	2	3	3	4	3	1	3	0	3	0	3	3	3	3	1	2	2	0	3	1	3	2	3	3	1
	6675	130.055		1334	0	1	4	2	3	2	3	2	2	3	3	2	2	2	0	0	2	2	2	3	4	3	2	4	3	2	2	2	2	0	3	3	3	3	0	2	3	2	2	2	3	2	2	3	1
	6680	102.026		1335	0	1	3	1	3	2	2	3	2	2	3	2	2	1	0	0	1	2	2	3	3	4	3	3	3	2	2	2	3	0	3	3	2	3	1	2	3	2	2	2	3	2	3	2	1
	6685	110.644		1336	0	2	3	1	3	2	3	3	2	3	3	0	3	1	0	0	1	3	0	3	3	2	3	3	3	1	3	2	3	0	3	3	2	3	1	2	3	2	3	1	3	2	3	3	2
	6690	135.201		1337	0	2	3	2	3	0	1	1	3	2	2	2	2	1	0	0	1	2	2	2	3	2	3	4	3	2	3	2	2	0	3	3	2	3	1	1	1	2	3	2	3	2	3	3	2
	6695	120.553		1338	0	1	4	2	3	2	3	3	2	3	3	1	3	1	0	0	1	3	1	3	4	2	3	3	3	1	3	2	2	0	3	3	3	3	1	1	1	2	3	1	3	1	3	3	2
	6700	144.817		1339	0	1	3	2	3	2	3	2	3	2	3	2	3	1	0	0	1	3	2	3	3	3	3	4	3	1	3	2	3	0	3	3	3	3	1	2	2	2	3	1	3	2	3	3	1
	6705	140.205		1340	0	0	3	2	2	2	2	1	3	3	3	2	3	0	0	0	0	3	2	3	3	4	3	4	3	2	2	2	3	0	3	3	3	3	1	2	3	2	2	2	3	2	3	2	1
	6710	125.555		1341	0	1	3	1	3	2	3	3	3	2	3	1	3	2	0	0	2	3	1	3	3	2	3	3	2	2	2	2	3	0	3	3	3	3	1	2	2	2	2	2	2	2	3	3	1
	6715	126.769		1342	0	1	4	1	3	2	3	3	3	3	3	2	3	2	0	0	2	3	2	3	4	3	3	2	3	2	3	2	2	0	3	3	3	3	0	2	1	2	3	2	3	1	3	3	1
	6720	142.809		1343	0	1	2	2	3	2	4	2	1	2	3	2	3	2	0	0	2	3	2	3	2	3	2	4	3	2	2	2	3	0	3	3	2	3	1	2	2	2	2	2	3	2	2	2	2
	6725	58.7088		1344	0	1	2	1	3	2	3	3	3	2	3	2	2	1	0	0	1	2	2	3	2	3	2	3	3	2	3	2	2	0	2	3	3	2	1	1	1	2	3	2	3	2	2	2	1
	6730	86.9238		1345	0	1	4	2	3	2	3	1	3	3	3	2	3	2	0	0	2	3	2	3	4	4	3	3	3	2	3	1	3	0	3	3	2	3	1	2	2	1	3	2	3	1	3	3	1
	6735	97.9075		1346	0	0	3	2	3	2	2	3	3	3	2	2	3	0	0	0	0	3	2	2	4	2	2	4	3	2	3	2	3	0	2	3	3	2	1	2	2	2	3	2	3	2	2	3	1
	6740	48.7241		1347	0	0	2	2	3	2	2	3	1	3	2	2	3	1	0	0	1	3	2	2	4	3	1	4	2	1	3	2	3	0	2	3	2	3	1	2	1	2	3	1	2	2	1	1	1
	6745	96.4833		1348	0	0	4	1	3	1	3	2	2	2	3	2	3	0	0	0	0	3	2	3	3	3	3	3	2	2	3	2	2	0	3	3	2	2	0	2	2	2	3	2	2	2	3	3	1
	6750	52.1399		1349	0	0	3	2	3	1	3	1	3	3	3	2	2	1	0	0	1	2	2	3	4	4	3	3	3	2	3	2	2	0	3	3	2	3	0	2	2	2	3	2	3	1	3	2	1
	6755	91.9531		1350	0	0	4	2	2	2	3	2	3	2	3	2	3	0	0	0	0	3	2	3	2	4	3	4	3	2	3	2	3	0	2	3	3	3	1	2	2	2	3	2	3	2	3	3	1
	6760	115.396		1351	0	0	4	2	3	2	3	3	3	3	3	2	3	2	0	0	2	3	2	3	3	3	1	3	2	2	3	2	2	0	3	3	3	3	0	2	2	2	3	2	2	1	1	3	1
	6765	118.878		1352	0	0	3	2	3	2	3	3	3	2	3	2	3	0	0	0	0	3	2	3	3	3	3	4	3	2	3	1	3	0	3	2	3	3	1	2	1	1	3	2	3	2	3	3	1
	6770	132.299		1353	0	0	3	2	3	2	3	3	3	2	3	1	3	0	0	0	0	3	1	3	3	4	2	4	3	2	2	2	3	0	3	3	3	3	1	2	2	2	2	2	3	2	2	2	1
	6775	253.301		1354	0	1	3	1	2	2	3	3	3	3	3	0	3	1	0	0	1	3	0	3	3	3	1	3	3	2	2	1	2	0	3	3	3	3	0	2	2	1	2	2	3	2	1	3	1
	6780	118.541		1355	0	0	4	1	3	2	3	2	3	2	3	1	3	3	0	0	3	3	1	3	3	4	3	3	3	2	3	1	3	0	3	3	3	3	1	2	2	1	3	2	3	2	3	3	1
	6785	173.105		1356	0	1	4	2	3	2	3	2	3	1	3	1	3	0	0	0	0	3	1	3	2	3	2	3	3	2	3	2	2	0	3	3	2	3	0	2	2	2	3	2	3	1	2	3	1
	6790	173.71		1357	0	1	4	2	3	2	3	3	3	2	3	2	3	3	0	0	3	3	2	3	2	4	1	4	3	2	3	1	3	0	3	3	2	3	1	2	1	1	3	2	3	2	1	3	1
	6795	147.721		1358	0	1	4	2	3	2	3	3	3	3	3	2	3	3	0	0	3	3	2	3	3	3	3	3	3	2	3	2	3	0	2	3	2	3	1	2	1	2	3	2	3	1	3	3	1
	6800	155.08		1359	0	0	3	2	3	2	2	2	3	2	3	2	3	2	0	0	2	3	2	3	3	2	3	4	3	1	3	0	3	0	3	3	3	3	1	2	2	0	3	1	3	2	3	3	1
	6805	134.019		1360	0	2	4	2	2	2	2	3	3	3	3	2	3	1	0	0	1	3	2	3	3	4	3	4	3	2	2	2	2	0	3	3	3	3	0	2	2	2	2	2	3	2	3	3	2
	6810	148.376		1361	0	2	4	1	2	2	3	2	3	2	3	1	3	2	0	0	2	3	1	3	2	3	2	3	3	2	3	2	2	0	2	3	3	2	0	2	2	2	3	2	3	2	2	3	2
	6815	57.143		1362	0	1	3	1	3	2	3	3	3	3	3	2	3	2	0	0	2	3	2	3	4	3	2	3	3	2	3	1	3	0	3	3	3	3	1	2	2	1	3	2	3	2	2	2	1
	6820	150.048		1363	0	1	3	2	3	2	3	3	3	3	3	2	2	1	0	0	1	2	2	3	3	3	2	4	3	2	3	2	3	0	2	3	3	3	1	2	2	2	3	2	3	2	2	3	1
	6825	142.38		1364	0	1	3	2	3	2	3	3	3	3	3	2	3	1	0	0	1	3	2	3	4	2	2	4	3	2	3	2	2	0	3	3	3	2	0	2	1	2	3	2	3	2	2	3	1
	6830	166.12		1365	0	1	4	2	3	1	3	3	3	2	3	1	2	2	0	0	2	2	1	3	3	3	2	3	3	2	3	1	1	0	2	3	3	3	0	1	2	1	3	2	3	1	2	3	1
	6835	100.109		1366	0	0	3	2	2	1	3	3	1	3	3	2	3	1	0	0	1	3	2	3	4	2	3	4	3	1	3	1	3	0	3	3	3	3	1	2	2	1	3	1	3	2	3	3	1
	6840	171.64		1367	0	1	2	2	3	2	3	3	3	3	3	2	3	1	0	0	1	3	2	3	3	3	2	4	3	2	3	2	2	0	2	1	3	2	0	2	2	2	3	2	3	2	2	2	1
	6845	85.1282		1368	0	1	3	2	3	2	3	0	3	3	3	2	3	2	0	0	2	3	2	3	3	4	2	4	3	2	3	2	3	0	3	2	3	3	1	2	1	2	3	2	3	2	2	2	1
	6850	154.106		1369	0	0	3	1	3	2	3	1	3	3	3	2	3	1	0	0	1	3	2	3	3	3	3	3	3	2	3	2	3	0	1	3	2	3	1	2	2	2	3	2	3	2	3	3	1
	6855	169.207		1370	0	1	4	2	3	0	3	2	3	3	3	2	3	0	0	0	0	3	2	3	3	4	3	4	3	2	3	2	2	0	3	3	3	1	1	1	2	2	3	2	3	2	3	3	1
	6860	174.484		1371	0	0	4	2	3	2	3	3	3	3	3	2	3	2	0	0	2	3	2	3	4	4	2	3	3	2	2	1	3	0	3	3	2	3	1	2	2	1	2	2	3	1	2	3	1
	6865	208.964		1372	0	0	4	2	3	2	3	1	2	3	3	2	3	1	0	0	1	3	2	3	4	3	3	3	3	2	3	1	0	0	3	3	3	0	0	0	2	1	3	2	3	1	3	3	1
	6870	180.682		1373	0	0	3	1	2	2	1	3	3	3	2	2	3	2	0	0	2	3	2	2	4	3	3	3	2	2	3	2	3	0	3	3	3	0	1	2	2	2	3	2	2	2	3	2	1
	6875	177.448		1374	0	0	4	2	3	2	3	1	2	3	3	2	3	1	0	0	1	3	2	3	4	4	3	4	3	2	3	1	2	0	3	3	3	2	0	2	2	1	3	2	3	2	3	3	1
	6880	204.974		1375	0	1	4	1	3	1	3	3	3	3	3	1	3	2	0	0	2	3	1	3	4	4	2	3	3	2	3	1	1	0	3	1	3	3	0	1	2	1	3	2	3	2	2	3	1
	6885	187.519		1376	0	1	4	2	3	2	3	2	3	3	3	2	2	0	0	0	0	2	2	3	3	3	3	4	2	1	3	2	3	0	3	3	3	3	1	2	2	2	3	1	2	2	3	3	0
	6890	148.836		1377	0	1	4	1	3	1	3	3	3	3	3	2	3	2	0	0	2	3	2	3	4	2	3	3	2	2	2	2	3	0	3	3	3	3	1	2	2	2	2	2	2	2	3	3	0
	6895	170.783		1378	0	1	3	3	3	2	2	2	3	3	3	2	3	1	0	0	1	3	2	3	3	2	3	4	3	1	3	2	3	0	3	3	3	3	1	2	2	2	3	1	3	2	3	3	0
	6900	179.9		1379	0	1	4	2	3	2	3	1	3	2	3	2	3	2	0	0	2	3	2	3	2	3	2	4	3	2	2	1	3	0	3	3	3	3	1	2	2	1	2	2	3	2	2	3	0
	6905	156.478		1380	0	1	4	2	3	0	2	2	3	3	2	2	3	2	0	0	2	3	2	2	4	3	3	3	2	2	3	2	3	0	2	3	3	3	1	2	2	2	3	2	2	1	3	3	0
	6910	163.196		1381	0	1	4	1	3	2	4	2	3	3	2	1	3	1	0	0	1	3	1	2	3	3	2	2	3	2	3	2	2	0	3	3	2	3	0	2	2	2	3	2	3	1	2	3	0
	6915	216.437		1382	0	0	4	2	3	2	3	2	3	3	3	2	3	1	0	0	1	3	2	3	4	2	3	4	2	2	3	2	2	0	3	3	3	2	0	2	2	2	3	2	2	2	3	3	0
	6920	224.998		1383	0	0	3	2	3	2	3	3	2	3	3	1	2	1	0	0	1	2	1	3	4	0	2	4	3	2	2	2	1	0	3	3	3	3	0	1	2	2	2	2	3	2	2	3	0
	6925	146.062		1384	0	1	4	1	3	2	2	1	2	2	3	2	2	1	0	0	1	2	2	3	2	2	3	3	3	3	3	2	3	0	3	2	3	3	1	2	1	2	3	3	3	2	3	3	0
	6930	153.996		1385	0	1	4	1	2	2	3	1	3	1	2	2	3	2	0	0	2	3	2	2	2	3	3	3	2	2	3	2	2	0	3	3	3	3	0	2	2	2	3	2	2	2	3	3	0
	6935	190.083		1386	0	1	4	1	3	2	3	3	2	3	3	1	3	0	0	0	0	3	1	3	3	3	1	3	2	2	3	2	1	0	3	3	3	3	1	0	1	2	3	2	2	2	1	3	0
	6940	212.339		1387	0	0	4	2	3	2	3	3	3	2	3	1	3	1	0	0	1	3	1	3	3	2	2	3	3	2	3	1	2	0	3	3	3	3	1	1	2	1	3	2	3	1	2	3	0
	6945	212.194		1388	0	0	4	1	3	2	3	3	3	3	3	2	2	1	0	0	1	2	2	3	3	3	2	2	1	2	3	2	2	0	2	3	3	3	0	2	1	2	3	2	1	1	2	3	0
	6950	155.528		1389	0	0	4	1	3	2	3	3	3	3	3	2	3	0	0	0	0	3	2	3	4	2	3	2	3	2	3	2	3	0	3	3	3	2	1	2	2	2	3	2	3	1	3	3	0
	6955	144.472		1390	0	0	4	2	3	2	3	3	3	3	3	2	3	2	0	0	2	3	2	3	4	3	3	4	1	2	3	2	2	0	3	3	3	3	0	2	2	2	3	2	1	2	3	3	0
	6960	174.196		1391	0	0	3	2	3	2	3	1	2	3	1	1	3	2	0	0	2	3	1	1	3	2	3	4	3	2	3	2	0	0	3	3	3	3	0	0	2	2	3	2	3	2	3	3	0
	6965	155.07		1392	0	0	4	2	3	2	2	2	2	3	3	2	3	1	0	0	1	3	2	3	4	3	2	3	3	1	3	2	3	0	3	3	3	3	1	2	2	2	3	1	3	1	2	3	0
	6970	177.785		1393	0	0	4	2	3	2	3	3	3	3	3	1	3	2	0	0	2	3	1	3	3	2	2	4	3	2	3	2	3	0	3	3	2	3	1	2	2	2	3	2	3	2	2	3	0
	6975	216.527		1394	0	0	4	2	3	2	3	3	3	3	3	2	3	1	0	0	1	3	2	3	4	2	3	4	3	2	3	2	2	0	2	3	3	3	0	2	1	2	3	2	3	2	3	3	0
	6980	161.257		1395	0	1	3	1	3	2	3	3	2	3	3	2	2	2	0	0	2	2	2	3	4	1	3	3	3	2	3	1	1	0	3	2	2	3	0	1	2	1	3	2	3	2	3	3	0
	6985	161.982		1396	0	1	3	1	3	2	2	2	3	2	3	2	3	1	0	0	1	3	2	3	3	1	2	2	3	2	3	1	3	0	3	3	3	2	1	2	1	1	3	2	3	1	2	3	0
	6990	102.343		1397	0	0	4	2	3	2	3	3	3	2	3	3	2	2	0	0	2	2	3	3	3	3	3	4	3	2	3	2	3	0	3	2	2	3	1	2	2	2	3	2	3	2	3	3	0
	6995	146.614		1398	0	0	4	1	2	2	3	1	3	3	3	1	3	1	0	0	1	3	1	3	3	3	3	3	3	2	2	2	3	0	3	3	3	3	1	2	2	2	2	2	3	2	3	3	0
	7000	145.592		1399	0	0	4	2	3	2	3	3	3	2	3	1	3	1	0	0	1	3	1	3	3	1	3	4	3	2	3	2	3	0	3	3	3	3	1	2	2	2	3	2	3	2	3	3	0
	7005	135.416		1400	0	1	4	2	3	2	3	2	3	1	3	2	2	1	0	0	1	2	2	3	2	3	2	4	3	2	3	0	3	0	3	3	3	3	1	2	1	0	3	2	3	2	2	3	0
	7010	81.2452		1401	0	1	4	2	3	2	2	3	3	2	3	1	3	1	0	0	1	3	1	3	2	2	3	3	3	2	3	2	3	0	3	3	2	3	1	2	2	2	3	2	3	1	3	3	0
	7015	156.913		1402	0	0	3	2	3	2	3	3	2	3	3	2	3	1	0	0	1	3	2	3	3	2	3	4	3	2	1	2	2	0	3	3	3	3	1	1	2	2	1	2	3	2	3	3	0
	7020	168.816		1403	0	1	3	2	2	2	3	2	3	3	2	1	3	1	0	0	1	3	1	2	4	3	2	4	3	2	3	2	2	0	3	3	3	3	0	2	2	2	3	2	3	2	2	2	0
	7025	146.067		1404	0	0	3	1	3	2	3	2	1	3	3	2	3	1	0	0	1	3	2	3	4	2	3	3	2	2	3	1	3	0	3	3	2	1	1	2	2	1	3	2	2	2	3	2	0
	7030	172.707		1405	0	1	3	1	3	2	3	1	3	3	2	2	3	1	0	0	1	3	2	2	3	2	3	3	3	2	3	1	3	0	3	3	3	3	1	2	2	1	3	2	3	2	3	3	0
	7035	147.787		1406	0	0	4	1	3	2	3	2	3	3	3	2	2	2	0	0	2	2	2	3	3	2	3	3	3	2	3	2	3	0	3	3	3	3	1	2	2	2	3	2	3	2	3	3	0
	7040	142.688		1407	0	0	4	2	3	2	3	2	2	3	3	2	3	1	0	0	1	3	2	3	4	3	3	4	3	2	3	1	2	0	3	3	3	3	1	1	1	1	3	2	3	2	3	3	0
	7045	132.824		1408	0	1	4	2	3	2	3	2	3	3	3	2	2	1	0	0	1	2	2	3	4	2	3	4	3	2	3	0	2	0	3	3	3	3	1	1	2	0	3	2	3	2	3	3	0
	7050	150.076		1409	0	1	3	2	2	2	2	2	3	3	3	2	3	2	0	0	2	3	2	3	3	3	1	4	3	2	3	2	2	0	2	3	3	3	1	1	2	2	3	2	3	2	1	2	0
	7055	95.5891		1410	0	0	4	1	3	1	3	3	3	3	3	1	3	1	0	0	1	3	1	3	4	3	2	2	3	2	3	1	3	0	3	3	3	3	1	2	2	1	3	2	3	1	2	3	0
	7060	120.092		1411	0	1	4	1	3	2	3	3	3	2	3	1	3	1	0	0	1	3	1	3	3	3	2	2	3	2	3	2	2	0	4	3	1	3	0	2	1	2	3	2	3	1	2	3	0
	7065	130.32		1412	0	1	4	1	2	1	3	2	2	1	1	1	2	3	0	0	3	2	1	1	2	2	3	3	3	2	2	2	3	0	3	3	3	2	1	2	2	2	2	2	3	2	3	3	0
	7070	181.305		1413	0	1	4	1	3	2	3	3	3	3	3	1	2	1	0	0	1	2	1	3	3	1	3	3	3	2	3	2	2	0	3	3	3	2	1	1	1	2	3	2	3	2	3	3	0
	7075	165.503		1414	0	0	4	1	2	2	3	3	3	2	3	2	3	2	0	0	2	3	2	3	3	3	2	2	2	2	3	2	3	0	3	3	2	3	1	2	1	2	3	2	2	1	2	3	0
	7080	192.98		1415	0	0	4	2	3	2	3	3	3	3	3	1	3	1	0	0	1	3	1	3	3	3	3	4	3	2	3	2	3	0	3	3	3	3	1	2	0	2	3	2	3	2	3	3	0
	7085	151.937		1416	0	1	3	2	2	1	2	3	3	3	3	0	3	2	0	0	2	3	0	3	3	1	3	4	3	2	3	1	2	0	3	3	2	3	1	1	2	1	3	2	3	2	3	3	0
	7090	77.1354		1417	0	1	4	2	3	1	3	3	3	2	3	2	3	1	0	0	1	3	2	3	2	2	3	3	3	2	2	2	3	0	3	3	3	3	1	2	1	2	2	2	3	1	3	3	0
	7095	151.978		1418	0	0	4	2	3	1	2	3	3	3	3	2	3	2	0	0	2	3	2	3	3	3	2	4	3	2	3	2	2	0	3	2	3	3	1	1	1	2	3	2	3	2	2	3	0
	7100	214.759		1419	0	1	4	2	3	2	3	3	3	3	3	2	3	1	0	0	1	3	2	3	3	2	3	3	3	2	3	2	2	0	3	3	3	3	0	2	2	2	3	2	3	1	3	3	0
	7105	96.3541		1420	0	0	4	1	2	1	2	2	2	3	3	2	3	1	0	0	1	3	2	3	4	3	2	1	3	2	3	1	2	0	2	3	3	3	0	2	1	1	3	2	3	0	2	3	0
	7110	179.158		1421	0	1	3	2	3	2	3	3	3	2	3	2	3	0	0	0	0	3	2	3	2	0	3	3	3	2	3	2	3	0	3	3	3	3	1	2	2	2	3	2	3	1	3	3	0
	7115	157.27		1422	0	0	3	2	3	2	3	3	3	2	3	1	3	2	0	0	2	3	1	3	3	1	3	4	3	1	3	1	2	0	3	3	3	3	0	2	1	1	3	1	3	2	3	3	0
	7120	121.498		1423	0	0	3	2	3	2	2	3	3	1	2	2	3	1	0	0	1	3	2	2	2	2	1	4	1	2	2	2	2	0	3	3	3	3	0	2	1	2	2	2	1	2	1	3	0
	7125	119.056		1424	0	0	4	1	3	2	3	3	3	3	3	2	3	1	0	0	1	3	2	3	4	2	3	3	3	2	3	1	1	0	3	2	2	4	0	1	2	1	3	2	3	2	3	3	0
	7130	156.897		1425	0	0	4	2	2	0	3	3	3	2	3	2	3	2	0	0	2	3	2	3	2	3	3	4	3	2	3	1	3	0	2	3	3	3	1	2	2	1	3	2	4	1	3	3	0
	7135	163.345		1426	0	1	4	1	2	2	3	3	2	3	3	2	3	0	0	0	0	3	2	3	4	3	3	2	2	1	3	1	3	0	3	2	3	3	1	2	2	1	3	1	2	1	3	3	0
	7140	206.272		1427	0	1	3	1	3	2	3	3	2	3	3	1	3	0	0	0	0	3	1	3	3	3	2	3	3	2	3	2	2	0	2	2	2	2	0	2	1	2	3	2	3	2	2	2	0
	7145	165.183		1428	0	1	4	2	3	2	3	2	2	3	2	2	3	0	0	0	0	3	2	2	4	3	3	3	3	1	3	2	2	0	3	3	3	3	0	2	2	2	3	1	3	1	3	3	0
	7150	176.513		1429	0	0	4	2	3	2	3	2	2	2	3	2	3	2	0	0	2	3	2	3	2	3	3	4	3	2	3	2	2	0	3	3	2	1	0	2	2	2	3	2	3	2	3	3	0
	7155	199.682		1430	0	0	4	2	3	2	3	3	2	3	3	2	3	2	0	0	2	3	2	3	3	2	3	4	3	2	3	2	1	0	3	3	3	2	0	1	2	2	3	2	3	2	3	3	0
	7160	199.318		1431	0	0	4	2	3	2	3	3	3	3	3	1	3	0	0	0	0	3	1	3	4	3	3	4	3	2	3	1	2	0	3	3	3	2	0	2	3	1	3	2	3	2	3	3	0
	7165	217.947		1432	0	0	2	2	3	2	3	3	3	2	3	2	3	1	0	0	1	3	2	3	3	2	2	4	3	2	3	2	1	0	3	3	3	3	0	1	3	2	3	2	3	2	2	2	0
	7170	177.313		1433	0	1	3	1	2	2	3	2	2	2	3	2	3	2	0	0	2	3	2	3	3	2	3	2	3	2	3	2	3	0	3	2	2	3	1	2	2	2	3	2	3	1	3	3	0
	7175	138.909		1434	0	1	4	2	3	2	3	3	2	2	3	1	2	3	0	0	3	2	1	3	2	3	3	4	3	2	3	2	2	0	2	3	3	3	0	2	2	2	3	2	3	2	3	3	0
	7180	212.893		1435	0	1	3	2	3	2	2	3	3	2	2	2	3	2	0	0	2	3	2	2	2	2	3	4	3	1	3	1	3	0	1	3	3	3	1	2	1	1	3	1	3	2	3	3	0
	7185	205.755		1436	0	0	3	2	3	2	3	3	3	2	3	2	3	1	0	0	1	3	2	3	3	2	3	4	3	1	3	2	2	0	3	3	3	3	0	2	1	2	3	1	3	2	3	3	0
	7190	287.918		1437	0	0	4	2	3	2	2	3	3	3	3	2	3	2	0	0	2	3	2	3	4	2	2	4	3	2	3	2	2	0	3	3	3	3	0	2	2	2	3	2	3	2	2	3	0
	7195	230.949		1438	0	0	4	1	3	1	3	2	3	3	3	2	2	1	0	0	1	2	2	3	4	2	2	3	3	2	3	1	2	0	3	3	3	3	0	2	1	1	3	2	3	2	2	3	0
	7200	197.179		1439	0	1	2	1	1	2	3	3	3	2	3	2	3	0	0	0	0	3	2	3	3	1	3	3	3	2	3	2	2	0	3	3	3	3	1	1	2	2	3	2	3	2	3	2	0
	7205	210.199		1440	0	0	2	2	2	2	3	3	2	3	3	2	3	1	0	0	1	3	2	3	3	2	2	4	3	2	2	2	3	0	3	3	3	3	1	2	2	2	2	2	3	2	2	2	0
	7210	142.895		1441	0	0	3	2	2	2	3	3	3	2	3	2	3	2	0	0	2	3	2	3	2	3	3	4	3	1	3	2	2	0	3	3	3	3	0	2	1	2	3	1	3	2	3	2	0
	7215	241.535		1442	0	0	4	2	3	2	3	3	3	2	3	2	2	1	0	0	1	2	2	3	2	2	3	3	2	2	3	2	1	0	3	3	3	3	0	1	1	2	3	2	2	1	3	3	0
	7220	168.405		1443	0	1	3	1	3	1	3	3	3	3	3	2	3	2	0	0	2	3	2	3	4	2	3	2	3	2	3	2	2	0	3	3	3	3	1	1	1	2	3	2	3	1	3	3	0
	7225	223.164		1444	0	0	3	1	3	2	3	3	3	2	3	2	3	2	0	0	2	3	2	3	3	3	3	3	3	2	3	2	1	0	3	3	3	3	0	1	2	2	3	2	3	2	3	2	0
	7230	191.167		1445	0	0	4	2	3	2	3	3	3	3	3	1	3	0	0	0	0	3	1	3	4	3	3	4	3	2	3	2	3	0	3	2	3	3	1	2	2	2	3	2	3	2	3	3	0
	7235	156.951		1446	0	1	4	2	3	2	3	3	3	2	3	2	3	1	0	0	1	3	2	3	3	2	3	4	3	2	3	1	2	0	3	3	3	3	0	2	2	1	3	2	3	2	3	3	0
	7240	175.664		1447	0	1	3	1	3	2	3	2	3	3	2	2	3	1	0	0	1	3	2	2	3	3	2	3	2	1	3	2	3	0	2	2	2	3	1	2	2	2	3	1	2	2	2	2	0
	7245	209.024		1448	0	0	4	1	2	2	2	3	2	3	3	1	2	2	0	0	2	2	1	3	3	3	2	3	2	1	2	2	3	0	3	3	3	2	1	2	2	2	2	1	2	2	2	3	0
	7250	268.207		1449	0	1	3	2	3	2	3	1	3	3	0	2	3	2	0	0	2	3	2	0	4	2	2	4	2	2	3	2	2	0	3	3	3	3	0	2	2	2	3	2	2	2	2	3	0
	7255	234.138		1450	0	1	3	3	0	2	3	2	3	2	3	2	3	3	0	0	3	3	2	3	2	1	3	4	2	2	3	2	1	0	1	3	3	3	0	1	3	2	3	2	2	2	3	3	0
	7260	178.338		1451	0	0	4	1	2	2	3	3	2	2	3	2	3	2	0	0	2	3	2	3	2	2	3	3	3	2	3	2	2	0	3	3	3	3	0	2	2	2	3	2	3	2	3	3	0
	7265	235.179		1452	0	2	4	2	3	2	3	2	3	3	2	2	3	0	0	0	0	3	2	2	4	2	3	2	3	2	2	2	3	0	3	3	3	3	1	2	0	2	2	2	3	0	3	3	0
	7270	173.749		1453	0	2	3	2	3	2	3	3	3	3	2	2	3	1	0	0	1	3	2	2	4	3	3	3	2	2	3	1	2	0	3	3	3	2	1	1	2	1	3	2	2	1	3	2	0
	7275	141.119		1454	0	1	4	1	3	1	3	3	3	3	2	1	3	1	0	0	1	3	1	2	3	3	3	3	3	2	3	2	1	0	3	3	3	3	1	0	2	2	3	2	3	2	3	3	0
	7280	172.35		1455	0	0	3	2	3	2	3	2	3	2	3	2	2	1	0	0	1	2	2	3	2	0	2	4	3	2	3	1	1	0	3	3	2	3	0	1	2	1	3	2	3	2	2	3	0
	7285	85.8817		1456	0	0	3	1	3	2	3	3	3	3	2	2	3	2	0	0	2	3	2	2	3	2	3	2	3	2	3	0	2	0	3	1	3	2	0	2	1	0	3	2	3	1	3	3	0
	7290	127.143		1457	0	0	4	2	2	2	3	2	3	2	3	2	3	1	0	0	1	3	2	3	2	3	3	4	3	1	2	2	1	0	3	3	3	2	0	1	2	2	2	1	3	2	3	3	0
	7295	196.612		1458	0	1	3	0	3	1	3	3	3	3	1	1	3	1	0	0	1	3	1	1	3	2	3	2	3	2	3	1	2	0	3	3	2	3	0	2	2	1	3	2	3	2	3	2	0
	7300	95.5393		1459	0	1	4	2	3	2	3	3	3	3	3	1	3	1	0	0	1	3	1	3	4	2	3	4	2	2	3	2	2	0	3	3	3	3	0	2	2	2	3	2	2	2	3	3	0
	7305	176.545		1460	0	0	4	0	2	2	3	3	3	3	3	2	3	0	0	0	0	3	2	3	4	3	3	2	3	2	1	2	2	0	3	3	3	3	0	2	2	2	1	2	3	2	3	3	0
	7310	149.946		1461	0	0	4	3	3	2	3	1	3	3	3	2	3	1	0	0	1	3	2	3	4	3	3	3	3	2	2	2	2	0	3	3	3	2	0	2	3	2	2	2	3	1	3	3	0
	7315	149.026		1462	0	0	3	3	3	2	3	3	3	3	2	2	3	2	0	0	2	3	2	2	4	2	3	3	3	2	2	2	2	0	3	3	2	3	0	2	3	2	2	2	3	1	3	3	0
	7320	136.287		1463	0	0	3	1	3	2	3	2	3	3	3	2	3	3	0	0	3	3	2	3	3	2	3	3	3	2	2	2	2	0	3	3	2	2	0	2	2	2	2	2	3	2	3	2	0
	7325	125.605		1464	0	0	4	2	3	2	3	3	3	3	3	2	3	1	0	0	1	3	2	3	4	3	2	3	3	2	3	1	2	0	3	3	3	3	0	2	2	1	3	2	3	1	2	3	0
	7330	127.898		1465	0	0	3	2	3	2	3	3	3	2	3	2	3	2	0	0	2	3	2	3	2	1	2	4	3	1	3	1	1	0	3	3	2	3	0	1	2	1	3	1	3	2	2	3	0
	7335	130.129		1466	0	0	4	3	3	2	3	2	2	3	2	1	3	2	0	0	2	3	1	2	3	3	3	4	2	2	3	1	2	0	3	3	3	3	0	2	3	1	3	2	2	2	3	3	0
	7340	122.199		1467	0	0	1	2	3	2	2	3	2	2	3	2	3	2	0	0	2	3	2	3	3	2	3	3	3	2	3	2	1	0	3	2	3	3	0	1	4	2	3	2	3	2	3	1	0
	7345	121.59		1468	0	1	3	3	3	2	3	2	0	3	2	1	3	1	0	0	1	3	1	2	3	2	3	4	3	2	2	2	1	0	3	3	3	3	0	1	4	2	2	2	3	2	3	3	0
	7350	144.67		1469	0	1	2	2	3	2	2	2	2	2	3	2	3	0	0	0	0	3	2	3	3	1	3	4	3	2	3	1	1	0	2	3	3	3	0	1	3	1	3	2	3	2	3	2	0
	7355	66.1649		1470	0	0	4	2	3	2	3	3	3	1	3	2	3	2	0	0	2	3	2	3	2	1	3	4	3	2	3	2	2	0	3	3	3	3	0	2	3	2	3	2	3	2	3	3	0
	7360	80.373		1471	0	0	4	2	2	2	3	2	2	2	3	2	3	1	0	0	1	3	2	3	3	3	3	3	3	2	3	1	2	0	3	3	3	3	0	2	2	1	3	2	3	1	3	3	0
	7365	44.8151		1472	0	0	4	2	3	2	3	3	1	2	2	1	3	1	0	0	1	3	1	2	2	2	3	3	2	2	2	0	2	0	3	3	3	3	0	2	3	0	2	2	2	1	3	3	0
	7370	71.3113		1473	0	0	3	2	3	2	2	3	3	2	2	2	3	1	0	0	1	3	2	2	3	1	3	4	3	2	2	1	2	0	3	3	3	3	0	2	3	1	2	2	3	2	3	3	0
	7375	104.849		1474	0	0	4	2	2	2	3	2	3	3	3	1	3	1	0	0	1	3	1	3	4	3	2	4	3	1	3	1	1	0	2	3	3	3	0	1	3	1	3	1	3	2	2	3	0
	7380	70.7139		1475	0	0	4	1	3	1	3	3	2	3	3	2	3	2	0	0	2	3	2	3	3	3	3	2	3	2	3	2	0	0	2	2	3	3	0	0	2	2	3	2	3	1	3	3	0
	7385	122.265		1476	0	0	4	3	3	1	2	2	3	3	2	2	3	2	0	0	2	3	2	2	4	3	2	3	3	2	3	2	2	0	3	3	3	3	0	2	3	2	3	2	3	1	2	3	0
	7390	59.7225		1477	0	1	3	1	3	2	3	2	3	3	3	2	3	2	0	0	2	3	2	3	4	2	2	3	3	2	3	2	3	0	3	3	3	2	1	2	1	2	3	2	3	2	2	3	0
	7395	41.4356		1478	0	0	3	1	2	2	2	2	3	3	3	1	3	1	0	0	1	3	1	3	4	2	3	2	3	2	3	2	3	0	3	3	3	2	1	2	2	2	3	2	3	1	3	2	0
	7400	65.1507		1479	0	1	4	2	3	2	3	3	3	2	3	2	3	2	0	0	2	3	2	3	2	2	2	3	3	2	3	0	2	0	3	3	3	2	1	1	2	0	3	2	3	1	2	3	0
	7405	80.3821		1480	0	1	4	1	3	2	3	3	3	2	3	2	3	0	0	0	0	3	2	3	3	2	3	2	1	2	3	1	2	0	3	3	3	3	1	1	3	1	3	2	1	1	3	3	0
	7410	57.7959		1481	0	0	4	2	3	2	3	3	3	2	3	2	3	1	0	0	1	3	2	3	2	3	2	3	3	2	3	2	2	0	3	3	2	3	0	2	2	2	3	2	3	1	2	3	0
	7415	43.1422		1482	0	0	3	0	3	2	3	2	3	3	2	1	3	1	0	0	1	3	1	2	4	3	3	2	3	2	3	1	3	0	3	3	1	2	1	2	3	1	3	2	3	2	3	2	0
	7420	70.9322		1483	0	1	3	2	3	2	3	3	2	3	3	2	3	1	0	0	1	3	2	3	4	0	3	4	3	3	3	1	2	0	3	3	3	3	1	1	1	1	3	3	3	2	3	3	0
	7425	101.551		1484	0	1	4	1	3	2	3	3	2	2	3	2	3	1	0	0	1	3	2	3	3	3	3	3	3	2	3	2	3	0	2	3	3	3	1	2	2	2	3	2	3	2	3	3	0
	7430	99.7238		1485	0	1	3	1	3	1	3	3	3	3	3	2	3	1	0	0	1	3	2	3	3	2	3	1	3	0	3	2	2	0	3	3	2	3	0	2	2	2	3	0	3	0	3	3	0
	7435	56.4775		1486	0	0	4	2	3	2	3	3	3	3	3	2	3	2	0	0	2	3	2	3	3	3	1	4	3	2	3	1	3	0	3	2	3	3	1	2	2	1	3	2	3	2	1	3	0
	7440	85.0286		1487	0	0	3	2	3	1	3	3	3	3	2	2	2	2	0	0	2	2	2	2	4	2	3	4	3	2	3	2	2	0	3	3	3	3	1	1	2	2	3	2	3	2	3	3	0
	7445	92.5242		1488	0	0	3	2	3	2	2	2	3	2	3	2	3	1	0	0	1	3	2	3	3	1	3	3	2	2	2	1	3	0	3	3	3	3	1	2	2	1	2	2	2	1	3	3	0
	7450	11.6917		1489	0	0	3	2	3	2	2	3	3	2	3	2	2	0	0	0	0	2	2	3	2	2	2	4	2	2	3	0	2	0	3	3	3	3	1	1	2	0	3	2	2	2	2	2	0
	7455	95.7287		1490	0	0	2	1	2	2	3	3	3	1	3	2	3	2	0	0	2	3	2	3	1	3	2	2	3	2	3	2	3	0	3	3	3	3	1	2	2	2	3	2	3	1	2	1	0
	7460	73.9556		1491	0	0	3	2	3	2	2	2	2	1	3	2	2	1	0	0	1	2	2	3	2	3	2	3	3	2	3	2	3	0	3	3	3	3	1	2	2	2	3	2	3	1	2	2	0
	7465	97.3557		1492	0	1	2	3	3	2	3	2	3	3	2	2	3	1	0	0	1	3	2	2	3	2	2	3	3	2	3	2	2	0	3	3	2	3	0	2	4	2	3	2	3	1	2	2	1
	7470	83.4626		1493	0	1	4	2	2	0	3	3	3	3	3	1	3	2	0	0	2	3	1	3	3	3	2	3	2	2	3	2	2	0	3	3	3	3	0	2	3	2	3	2	2	1	2	3	0
	7475	89.6081		1494	0	0	4	2	3	2	3	2	3	3	3	1	3	2	0	0	2	3	1	3	4	1	3	4	3	2	2	1	3	0	3	3	3	3	1	2	2	1	2	2	3	2	3	4	0
	7480	113.733		1495	0	0	4	2	3	2	3	2	2	2	3	2	3	1	0	0	1	3	2	3	3	2	3	4	3	2	3	2	2	0	3	3	3	3	1	1	2	2	3	2	3	2	3	3	0
	7485	76.7961		1496	0	0	4	2	2	2	3	3	3	3	3	2	1	1	0	0	1	1	2	3	4	3	1	3	3	2	3	2	2	0	3	3	2	3	0	2	2	2	3	2	3	1	1	3	0
	7490	122.572		1497	0	0	1	2	2	2	3	2	2	3	3	1	3	2	0	0	2	3	1	3	3	2	3	3	3	2	3	2	3	0	3	3	3	3	1	2	1	2	3	2	3	1	3	1	0
	7495	95.4249		1498	0	0	3	1	3	2	2	3	3	3	3	1	3	2	0	0	2	3	1	3	3	3	3	3	3	2	3	2	1	0	2	3	3	3	0	1	2	2	3	2	3	2	3	2	0
	7500	130.684		1499	0	0	3	2	3	2	1	1	3	2	3	1	3	1	0	0	1	3	1	3	2	2	3	3	3	2	3	2	2	0	3	3	3	3	0	2	1	2	3	2	3	1	3	3	0
	7505	83.231		1500	0	0	3	2	3	2	3	2	3	3	3	1	1	0	0	0	0	1	1	3	3	2	3	4	3	2	3	1	1	0	3	3	2	3	0	1	2	1	3	2	3	2	3	3	0
	7510	118.363		1501	0	0	3	1	3	2	3	2	3	3	2	1	3	3	0	0	3	3	1	2	4	2	3	3	3	2	3	1	2	0	3	3	3	3	0	2	2	1	3	2	3	2	3	3	0
	7515	75.9956		1502	0	1	3	2	3	1	3	3	3	2	3	2	3	1	0	0	1	3	2	3	2	2	2	4	3	2	2	1	1	0	3	3	3	3	0	1	1	1	2	2	3	2	2	3	0
	7520	82.3635		1503	0	1	4	1	3	1	3	3	2	3	3	1	3	2	0	0	2	3	1	3	3	3	3	3	3	2	3	2	1	0	2	2	3	3	0	1	1	2	3	2	3	2	3	3	0
	7525	75.5603		1504	0	0	4	2	2	0	2	2	3	3	3	2	2	1	0	0	1	2	2	3	4	3	3	4	3	1	2	1	1	0	3	3	3	3	0	1	1	1	2	1	3	2	3	3	0
	7530	110.59		1505	0	0	4	3	3	2	3	2	3	2	2	1	3	0	0	0	0	3	1	2	3	2	3	4	3	2	3	2	1	0	3	2	3	3	0	1	3	2	3	2	3	2	3	3	0
	7535	158.103		1506	0	2	3	1	3	2	4	1	3	3	3	0	2	0	0	0	0	2	0	3	3	2	2	0	3	1	3	2	3	0	1	3	2	4	1	2	3	2	3	1	3	0	2	3	0
	7540	180.124		1507	0	1	3	2	3	2	2	2	2	3	3	2	3	0	0	0	0	3	2	3	4	1	3	3	3	2	3	1	2	0	3	3	3	3	0	2	2	1	3	2	3	1	3	3	0
	7545	100.531		1508	0	0	4	2	3	2	3	2	3	3	3	2	3	0	0	0	0	3	2	3	4	3	3	3	2	2	3	2	2	0	3	3	3	3	0	2	2	2	3	2	2	1	3	3	0
	7550	139.738		1509	0	0	3	0	3	1	3	2	3	3	3	2	3	1	0	0	1	3	2	3	4	2	3	2	3	2	3	1	3	0	2	3	3	3	1	2	2	1	3	2	3	2	3	3	0
	7555	142.67		1510	0	0	3	2	3	1	3	3	2	1	2	2	3	1	0	0	1	3	2	2	1	2	2	4	2	2	3	2	3	0	3	3	3	3	1	2	2	2	3	2	2	2	2	3	0
	7560	143.174		1511	0	0	3	2	3	1	3	2	2	3	3	2	3	0	0	0	0	3	2	3	3	2	2	4	3	1	3	2	2	0	3	3	3	1	0	2	2	2	3	1	3	2	2	3	0
	7565	131.913		1512	0	0	4	2	2	2	1	3	1	3	3	2	3	2	0	0	2	3	2	3	4	3	3	4	3	1	3	2	2	0	3	3	3	3	1	1	2	2	3	1	3	2	3	3	0
	7570	127.394		1513	0	0	3	2	3	2	3	3	2	3	3	2	3	1	0	0	1	3	2	3	4	1	2	4	3	2	2	1	2	0	3	2	3	3	0	2	2	1	2	2	3	2	2	3	0
	7575	112.601		1514	0	1	4	2	3	2	3	3	3	3	2	2	3	1	0	0	1	3	2	2	4	3	2	3	3	2	2	2	1	0	3	3	3	2	0	1	2	2	2	2	3	1	2	3	0
	7580	185.948		1515	0	1	4	2	3	1	3	3	2	3	3	2	3	2	0	0	2	3	2	3	4	2	3	4	3	1	3	2	2	0	3	2	3	3	0	2	1	2	3	1	3	2	3	3	0
	7585	121.409		1516	0	0	3	2	2	2	3	2	3	3	2	2	3	1	0	0	1	3	2	2	4	3	3	2	3	1	3	1	2	0	3	3	3	3	0	2	1	1	3	1	3	0	3	2	0
	7590	116.881		1517	0	0	3	2	3	2	2	3	2	2	2	1	2	0	0	0	0	2	1	2	2	2	3	4	3	2	3	2	2	0	3	3	3	3	0	2	2	2	3	2	3	2	3	3	0
	7595	135.691		1518	0	0	4	2	3	1	3	1	2	3	3	2	3	1	0	0	1	3	2	3	3	2	2	4	3	1	3	2	2	0	2	3	3	3	0	2	2	2	3	1	3	2	2	3	0
	7600	173.468		1519	0	0	3	1	2	2	3	1	2	3	3	2	3	2	0	0	2	3	2	3	3	1	2	3	3	2	3	2	3	0	3	3	3	3	1	2	2	2	3	2	3	2	2	3	0
	7605	137.76		1520	0	0	4	0	3	1	2	3	2	3	3	2	2	1	0	0	1	2	2	3	4	2	3	2	3	1	3	2	3	0	2	3	3	3	1	2	2	2	3	1	3	2	3	3	0
	7610	102.677		1521	0	0	4	1	3	1	3	3	2	3	2	2	3	1	0	0	1	3	2	2	3	2	2	3	3	1	3	2	3	0	3	3	3	3	1	2	2	2	3	1	3	2	2	3	0
	7615	88.1534		1522	0	0	4	2	3	1	3	3	3	3	3	1	3	1	0	0	1	3	1	3	4	2	3	3	3	2	3	2	2	0	3	3	3	3	0	2	2	2	3	2	3	1	3	3	0
	7620	138.509		1523	0	1	4	1	3	2	3	3	3	2	3	2	3	2	0	0	2	3	2	3	2	3	3	3	2	1	2	1	3	0	3	2	3	3	1	2	2	1	2	1	2	2	3	3	0
	7625	107.07		1524	0	1	4	2	3	2	3	2	3	3	3	2	3	1	0	0	1	3	2	3	3	3	3	3	3	1	3	1	3	0	2	3	3	3	1	2	2	1	3	1	3	1	3	3	0
	7630	69.1726		1525	0	1	4	1	3	2	2	3	3	2	3	1	3	0	0	0	0	3	1	3	2	3	2	3	3	2	3	1	3	0	3	3	3	3	1	2	2	1	3	2	3	2	2	3	0
	7635	65.53		1526	0	1	3	2	3	0	3	3	3	3	3	2	3	1	0	0	1	3	2	3	4	1	2	3	3	2	2	0	3	0	3	3	3	2	1	2	2	0	2	2	3	1	2	3	0
	7640	44.917		1527	0	1	4	2	3	2	2	2	3	3	1	2	3	1	0	0	1	3	2	1	4	3	2	3	3	2	3	2	2	0	3	3	3	3	1	1	2	2	3	2	3	1	2	3	0
	7645	82.5492		1528	0	1	2	2	3	2	3	3	3	1	3	2	3	1	0	0	1	3	2	3	1	2	2	4	3	2	3	2	1	0	3	3	2	3	0	1	1	2	3	2	3	2	2	2	0
	7650	61.8798		1529	0	1	2	2	3	1	3	3	3	2	3	2	3	2	0	0	2	3	2	3	2	2	3	2	4	2	2	2	3	0	3	3	3	2	1	2	2	2	2	2	3	1	3	2	0
	7655	33.846		1530	0	1	4	3	2	1	3	1	3	2	3	2	3	1	0	0	1	3	2	3	3	3	3	4	3	2	2	2	3	0	3	2	1	3	1	2	2	2	2	2	3	2	3	3	0
	7660	78.0453		1531	0	1	4	3	2	2	3	3	3	2	1	2	2	2	0	0	2	2	2	1	2	1	3	3	3	2	3	2	3	0	3	3	3	3	1	2	3	2	3	2	3	1	3	3	0
	7665	69.6		1532	0	1	4	1	3	2	3	3	3	3	3	1	3	1	0	0	1	3	1	3	3	3	1	3	3	2	3	1	2	0	2	3	3	3	1	1	1	1	3	2	3	2	1	3	0
	7670	108.088		1533	0	1	3	2	3	2	4	1	3	1	3	2	3	1	0	0	1	3	2	3	1	1	3	3	3	1	3	2	3	0	3	3	3	3	1	2	2	2	3	1	3	1	3	3	0
	7675	107.983		1534	0	1	3	2	3	2	3	3	3	3	3	2	3	1	0	0	1	3	2	3	4	3	3	3	2	2	3	1	2	0	2	3	3	3	0	2	2	1	3	2	2	1	3	2	0
	7680	73.1655		1535	0	1	4	2	3	2	3	2	3	2	3	2	3	1	0	0	1	3	2	3	3	3	3	3	3	2	3	2	1	0	3	3	3	3	0	1	2	2	3	2	3	1	3	3	0
	7685	132.894		1536	0	0	4	2	2	2	3	3	3	2	3	2	3	1	0	0	1	3	2	3	2	3	3	4	3	2	3	2	3	0	2	3	3	3	1	2	2	2	3	2	3	2	3	3	0
	7690	85.9517		1537	0	1	3	1	3	2	3	3	3	2	2	2	3	1	0	0	1	3	2	2	2	1	3	3	3	2	3	2	1	0	3	3	3	3	0	1	2	2	3	2	3	2	3	3	0
	7695	125.385		1538	0	0	2	1	3	1	3	3	2	3	2	2	3	1	0	0	1	3	2	2	4	1	3	3	3	2	3	2	3	0	3	3	3	3	1	2	2	2	3	2	3	2	3	2	0
	7700	109.112		1539	0	0	4	1	3	1	3	3	3	1	3	1	3	2	0	0	2	3	1	3	1	3	3	2	3	2	3	1	3	0	3	3	3	3	1	2	1	1	3	2	3	1	3	3	0
	7705	161.47		1540	0	0	2	2	3	2	3	3	3	3	3	2	3	1	0	0	1	3	2	3	3	2	3	4	3	2	3	2	3	0	3	3	3	2	1	2	2	2	3	2	3	2	3	2	0
	7710	162.973		1541	0	0	3	2	3	2	3	3	3	3	3	2	3	0	0	0	0	3	2	3	4	2	3	4	3	2	3	2	1	0	3	3	3	3	0	1	2	2	3	2	3	2	3	2	0
	7715	123.086		1542	0	1	3	0	3	2	2	3	3	3	3	1	1	1	0	0	1	1	1	3	4	3	3	1	3	2	3	2	3	0	2	3	3	3	1	2	2	2	3	2	3	1	3	2	0
	7720	56.3476		1543	0	1	3	2	3	2	3	2	3	3	3	2	3	2	0	0	2	3	2	3	4	2	3	4	3	2	3	2	2	0	3	3	3	3	0	2	1	2	3	2	3	2	3	3	0
	7725	55.219		1544	0	0	3	2	3	2	3	2	3	1	3	2	3	2	0	0	2	3	2	3	2	2	3	2	2	2	3	1	3	0	3	3	1	2	1	2	3	1	3	2	2	1	3	3	0
	7730	62.8484		1545	0	1	3	2	3	1	3	3	2	2	3	1	3	1	0	0	1	3	1	3	3	3	1	3	3	2	3	2	2	0	3	3	3	3	0	2	3	2	3	2	3	2	1	2	0
	7735	-4.09024		1546	0	1	4	2	2	2	3	2	2	3	3	2	3	1	0	0	1	3	2	3	3	3	3	3	3	2	3	2	3	0	3	3	3	3	1	2	1	2	3	2	3	1	3	3	0
	7740	29.2309		1547	0	1	2	1	3	2	3	3	3	3	3	2	3	1	0	0	1	3	2	3	3	1	2	3	2	2	3	1	3	0	1	3	3	3	1	2	2	1	3	2	2	2	2	2	0
	7745	92.8858		1548	0	1	4	1	2	2	2	3	1	3	3	2	3	1	0	0	1	3	2	3	4	3	2	3	2	1	3	2	3	0	2	2	3	1	1	2	2	2	3	1	2	2	2	3	0
	7750	119.5		1549	0	0	4	1	3	2	2	2	3	1	3	2	3	2	0	0	2	3	2	3	2	3	3	1	1	2	2	1	3	0	3	3	3	3	1	2	3	1	2	2	1	1	3	3	0
	7755	62.9694		1550	0	1	4	2	2	2	3	2	3	3	2	2	3	1	0	0	1	3	2	2	4	2	3	3	3	2	3	2	3	0	3	2	3	3	1	2	2	2	3	2	3	2	3	3	0
	7760	55.3007		1551	0	0	3	2	3	1	3	2	3	3	3	2	3	1	0	0	1	3	2	3	4	1	2	2	2	2	3	2	2	0	3	3	2	3	0	2	3	2	3	2	2	1	2	3	0
	7765	52.705		1552	0	0	4	2	3	1	2	1	1	2	3	2	3	1	0	0	1	3	2	3	2	3	3	3	3	1	3	2	2	0	3	3	3	3	0	2	2	2	3	1	3	2	3	3	0
	7770	76.449		1553	0	0	3	1	3	1	2	3	2	1	3	1	3	0	0	0	0	3	1	3	1	1	3	3	2	1	2	2	2	0	3	3	3	3	1	1	2	2	2	1	2	2	3	3	0
	7775	134.668		1554	0	0	4	2	3	1	3	3	3	2	3	2	3	0	0	0	0	3	2	3	3	3	3	4	2	2	1	0	3	0	3	3	3	3	1	2	0	0	1	2	2	2	3	3	0
	7780	162.46		1555	0	0	4	1	3	2	3	2	3	3	2	2	2	2	0	0	2	2	2	2	4	3	2	3	3	1	3	2	3	0	3	3	3	3	1	2	1	2	3	1	3	2	2	3	0
	7785	124.806		1556	0	1	3	1	3	2	3	3	3	2	3	2	3	2	0	0	2	3	2	3	3	2	3	3	3	2	3	2	2	0	3	3	3	2	1	1	2	2	3	2	3	2	3	3	0
	7790	95.844		1557	0	1	4	2	2	2	3	3	3	2	2	1	3	1	0	0	1	3	1	2	2	2	3	4	3	2	3	2	3	0	3	3	3	3	1	2	1	2	3	2	3	2	3	3	0
	7795	84.8677		1558	0	0	3	2	2	2	3	2	3	3	3	2	3	1	0	0	1	3	2	3	3	1	2	3	3	2	3	2	1	0	3	3	3	2	0	1	1	2	3	2	3	1	2	3	0
	7800	119.792		1559	0	0	4	1	3	2	3	3	2	2	3	2	3	2	0	0	2	3	2	3	3	2	3	3	2	2	3	2	2	0	3	3	3	3	1	1	1	2	3	2	2	2	3	3	0
	7805	110.389		1560	0	1	2	1	3	2	3	3	3	2	2	2	3	2	0	0	2	3	2	2	3	2	3	2	2	2	3	2	0	0	3	3	3	3	0	0	2	2	3	2	2	1	3	1	0
	7810	66.6043		1561	0	1	4	2	3	2	3	3	3	3	3	1	3	2	0	0	2	3	1	3	4	3	2	4	3	2	3	2	2	0	3	3	2	3	0	2	2	2	3	2	3	2	2	3	0
	7815	135.655		1562	2	0	3	3	3	2	3	3	3	3	1	2	3	2	0	0	2	3	2	1	4	3	3	3	3	2	3	2	1	0	3	3	3	2	0	1	2	2	3	2	3	1	3	2	0
	7820	147.972		1563	0	0	3	2	3	2	3	3	3	2	2	2	3	2	0	0	2	3	2	2	2	2	2	3	3	2	3	1	3	0	3	3	3	1	1	2	2	1	3	2	3	2	2	3	0
	7825	130.439		1564	0	0	4	2	3	2	2	3	3	3	3	2	3	1	0	0	1	3	2	3	4	3	2	3	3	2	3	2	3	0	3	3	3	2	1	2	1	2	3	2	3	1	2	3	0
	7830	150.045		1565	2	0	4	2	2	2	3	3	2	2	3	2	3	1	0	0	1	3	2	3	3	1	3	3	3	2	2	2	2	0	2	3	3	1	0	2	2	2	2	2	3	1	3	3	0
	7835	80.3157		1566	1	0	3	2	3	2	3	2	2	2	3	2	2	1	0	0	1	2	2	3	2	3	1	4	3	2	2	2	3	0	3	3	3	1	1	2	2	2	2	2	3	2	1	2	0
	7840	97.5338		1567	2	1	2	2	3	2	3	3	1	3	3	2	3	2	0	0	2	3	2	3	3	3	3	4	3	2	3	2	2	0	3	3	3	3	1	1	2	2	3	2	3	2	3	1	0
	7845	87.7844		1568	2	0	4	1	3	1	3	3	3	2	3	2	3	1	0	0	1	3	2	3	3	2	3	3	2	1	3	2	3	0	3	3	1	3	1	2	2	2	3	1	2	2	3	3	0
	7850	166.243		1569	1	0	4	1	3	2	3	3	2	3	2	2	2	2	0	0	2	2	2	2	3	2	3	3	3	2	3	2	2	0	3	3	3	2	0	2	1	2	3	2	3	2	3	3	0
	7855	176.285		1570	1	1	2	2	2	2	3	3	3	3	3	2	2	1	0	0	1	2	2	3	4	2	2	4	3	1	2	2	3	0	3	3	2	3	1	2	2	2	2	1	3	2	2	2	0
	7860	196.058		1571	1	0	4	2	3	1	3	2	3	3	3	2	3	2	0	0	2	3	2	3	3	4	3	3	2	2	1	1	2	0	2	2	2	3	0	2	2	1	1	2	2	1	3	2	0
	7865	168.138		1572	0	0	4	2	3	2	3	3	3	3	3	1	2	2	0	0	2	2	1	3	3	3	2	4	3	2	3	1	2	0	3	3	3	2	0	2	2	1	3	2	3	2	2	3	0
	7870	139.61		1573	0	1	3	2	3	2	3	3	3	3	3	2	2	2	0	0	2	2	2	3	4	3	2	4	3	1	3	1	3	0	3	3	3	2	1	2	1	1	3	1	3	2	2	2	0
	7875	89.7981		1574	2	0	4	2	3	2	3	3	3	3	2	2	3	1	0	0	1	3	2	2	4	2	2	3	3	1	3	2	2	0	3	3	3	3	1	1	1	2	3	1	3	1	2	3	0
	7880	157.696		1575	1	0	3	1	3	2	3	3	3	3	3	2	3	2	0	0	2	3	2	3	4	2	3	2	3	1	3	2	3	0	3	3	3	1	1	2	2	2	3	1	3	1	3	3	0
	7885	108.459		1576	1	1	2	1	3	1	3	3	3	3	2	2	3	1	0	0	1	3	2	2	4	1	2	3	3	2	3	1	2	0	3	2	3	3	0	2	2	1	3	2	3	2	2	2	0
	7890	155.476		1577	0	0	3	2	3	2	3	2	3	2	3	2	3	0	0	0	0	3	2	3	2	3	2	4	3	2	3	0	3	0	4	3	3	2	1	2	1	0	3	2	3	2	2	2	0
	7895	96.2641		1578	1	0	3	2	3	2	3	3	3	2	3	2	3	0	0	0	0	3	2	3	3	2	2	4	3	2	3	0	3	0	2	3	3	3	1	2	1	0	3	2	3	2	2	2	0
	7900	96.3572		1579	2	1	3	2	3	2	3	3	2	2	2	1	2	2	0	0	2	2	1	2	3	2	3	4	2	1	2	2	2	0	2	3	3	2	0	2	1	2	2	1	2	2	3	3	0
	7905	176.083		1580	1	0	3	0	3	1	3	3	3	3	3	1	3	1	0	0	1	3	1	3	3	0	3	2	3	2	3	1	3	0	2	2	3	2	1	2	1	1	3	2	3	2	3	3	0
	7910	109.243		1581	1	1	3	2	1	1	2	1	3	2	3	2	3	0	0	0	0	3	2	3	2	2	2	4	2	2	3	1	2	0	3	3	3	3	1	1	2	1	3	2	2	2	2	3	0
	7915	69.5765		1582	1	1	3	1	3	2	2	2	3	3	3	2	2	0	0	0	0	2	2	3	4	2	3	3	3	1	3	1	2	0	3	3	2	2	0	2	2	1	3	1	3	2	3	3	0
	7920	134.182		1583	0	1	3	0	3	2	2	2	3	3	2	2	3	3	0	0	3	3	2	2	4	2	3	2	3	2	3	1	3	0	2	3	3	2	1	2	2	1	3	2	3	2	3	3	0
	7925	152.439		1584	1	0	3	2	3	2	3	3	3	2	3	2	2	0	0	0	0	2	2	3	3	3	2	4	3	2	3	1	3	0	3	3	3	3	1	2	2	1	3	2	3	2	2	2	0
	7930	121.472		1585	1	1	4	2	3	2	3	3	2	3	3	2	3	1	0	0	1	3	2	3	4	3	3	3	1	2	3	2	1	0	3	3	3	3	0	1	2	2	3	2	1	1	3	3	0
	7935	61.4734		1586	1	0	3	1	3	2	3	2	2	3	3	2	2	1	0	0	1	2	2	3	3	2	3	3	3	2	3	1	3	0	3	2	3	3	1	2	1	1	3	2	3	2	3	3	0
	7940	104.389		1587	1	0	4	1	3	2	3	3	3	2	2	2	3	2	0	0	2	3	2	2	3	3	2	3	3	2	3	2	3	0	2	3	3	3	1	2	2	2	3	2	3	2	2	3	0
	7945	114.417		1588	0	1	4	2	3	1	3	2	2	3	3	2	2	1	0	0	1	2	2	3	4	3	3	4	3	2	3	2	1	0	2	3	3	2	0	1	1	2	3	2	3	2	3	3	0
[truncated: 40,411 more rows]
[truncated: 26 more columns]

## Sheet: figure6g
figure 6g
[truncated: 26,003 more rows]
[truncated: 26 more columns]

## Sheet: figure6h
figure 6h
[truncated: 78 more rows]

## Sheet: figure7c
figure7c	5'load-1																																5'load-2
[truncated: 33 more rows]
[truncated: 47 more columns]

[truncated: 9 more sheets: figure7e, figureS2d, figureS2e, figure S6c, figure S10b, figure S11a-d, figure S11e, figureS21a-c, figure S21d]
